# Supplementary material for: Pan-eukaryotic distribution and deep homology of plant small secreted peptides and their receptors
Source: iScience. 2026 Mar 30;29(5):115540. doi: 10.1016/j.isci.2026.115540 (PMC13091385; doi:10.1016/j.isci.2026.115540)
Supplement: Table S2. SSP-like sequences in protists transcriptome [file mmc3.xlsx]

## Sheet: Table S3
SSP_family	Species type	Species	Query	SRA Acc.	Subject	Alignments	Score	Coverage	Identities	Positives	Gaps	Evalue
CEP	Amoebozoa	Dictyostelium discoideum	DFRPTNPGNSPG	DRX032332	DVRPTTPENAPG	Query 1 DFRPTNPGNSPG 12 D RPT P N+PG Sbjct 34 DVRPTTPENAPG 69	22.3	0.8	0.67	0.75	0	187
CEP	Amoebozoa	Dictyostelium discoideum	DFRPTNPGNSP	DRX032332	DVRPTTPENAP	Query 1 DFRPTNPGNSP 11 D RPT P N+P Sbjct 28 DVRPTTPENAP 60	20.8	0.7333	0.64	0.72	0	800
CEP	Amoebozoa	Dictyostelium discoideum	DFRPTNPGNSP	DRX032332	DVRPTTPENAP	Query 1 DFRPTNPGNSP 11 D RPT P N+P Sbjct 28 DVRPTTPENAP 60	20.8	0.7333	0.64	0.72	0	800
CEP	Amoebozoa	Dictyostelium discoideum	DFRPTNPGNSP	DRX032332	DVRPTTPENAP	Query 1 DFRPTNPGNSP 11 D RPT P N+P Sbjct 28 DVRPTTPENAP 60	20.8	0.7333	0.64	0.72	0	800
CEP	Amoebozoa	Dictyostelium discoideum	DFRPTNPGNSP	DRX032332	DVRPTTPENAP	Query 1 DFRPTNPGNSP 11 D RPT P N+P Sbjct 28 DVRPTTPENAP 60	20.8	0.7333	0.64	0.72	0	800
CEP	Amoebozoa	Dictyostelium discoideum	DFRPTNPGNSP	DRX032332	DVRPTTPENAP	Query 1 DFRPTNPGNSP 11 D RPT P N+P Sbjct 28 DVRPTTPENAP 60	20.8	0.7333	0.64	0.72	0	800
CEP	Amoebozoa	Dictyostelium discoideum	DFRPTNPGNSP	DRX032332	DVRPTTPENAP	Query 1 DFRPTNPGNSP 11 D RPT P N+P Sbjct 28 DVRPTTPENAP 60	20.8	0.7333	0.64	0.72	0	800
CEP	Amoebozoa	Dictyostelium discoideum	DFRPTNPGNSP	DRX032332	DVRPTTPENAP	Query 1 DFRPTNPGNSP 11 D RPT P N+P Sbjct 28 DVRPTTPENAP 60	20.8	0.7333	0.64	0.72	0	800
CEP	Amoebozoa	Dictyostelium discoideum	DFRPTNPGNSP	DRX032332	DVRPTTPENAP	Query 1 DFRPTNPGNSP 11 D RPT P N+P Sbjct 28 DVRPTTPENAP 60	20.4	0.7333	0.64	0.72	0	826
CEP	Amoebozoa	Dictyostelium discoideum	DFRPTNPGNSP	DRX032332	DVRPTTPENAP	Query 1 DFRPTNPGNSP 11 D RPT P N+P Sbjct 30 DVRPTTPENAP 62	20.4	0.7333	0.64	0.72	0	844
CEP	Amoebozoa	Dictyostelium discoideum	DFRPTNPGNSP	DRX032332	DVRPTTPENAP	Query 1 DFRPTNPGNSP 11 D RPT P N+P Sbjct 30 DVRPTTPENAP 62	20.4	0.7333	0.64	0.72	0	844
CEP	Amoebozoa	Dictyostelium discoideum	DFRPTNPGNSP	DRX032332	DVRPTTPENAP	Query 1 DFRPTNPGNSP 11 D RPT P N+P Sbjct 30 DVRPTTPENAP 62	20.4	0.7333	0.64	0.72	0	844
CEP	Amoebozoa	Dictyostelium discoideum	DFRPTNPGNSP	DRX032332	DVRPTTPENAP	Query 1 DFRPTNPGNSP 11 D RPT P N+P Sbjct 30 DVRPTTPENAP 62	20.4	0.7333	0.64	0.72	0	844
CEP	Amoebozoa	Dictyostelium discoideum	DFRPTNPGNSP	DRX032332	DVRPTTPENAP	Query 1 DFRPTNPGNSP 11 D RPT P N+P Sbjct 26 DVRPTTPENAP 58	20.4	0.7333	0.64	0.72	0	920
CEP	Amoebozoa	Dictyostelium discoideum	DFRPTNPGNSP	DRX032332	DVRPTTPENAP	Query 1 DFRPTNPGNSP 11 D RPT P N+P Sbjct 26 DVRPTTPENAP 58	20.4	0.7333	0.64	0.72	0	920
CEP	Amoebozoa	Dictyostelium discoideum	DFRPTNPGNSP	DRX032332	DVRPTTPENAP	Query 1 DFRPTNPGNSP 11 D RPT P N+P Sbjct 26 DVRPTTPENAP 58	20.4	0.7333	0.64	0.72	0	920
CEP	Amoebozoa	Dictyostelium discoideum	DFRPTNPGNSP	DRX032332	DVRPTTPENAP	Query 1 DFRPTNPGNSP 11 D RPT P N+P Sbjct 35 DVRPTTPENAP 67	20.4	0.7333	0.64	0.72	0	971
CEP	Amoebozoa	Dictyostelium discoideum	DFRPTNPGNSP	DRX032332	DVRPTTPENAP	Query 1 DFRPTNPGNSP 11 D RPT P N+P Sbjct 34 DVRPTTPENAP 66	20.4	0.7333	0.64	0.72	0	992
CEP	Amoebozoa	Dictyostelium discoideum	DFRPTNPGNSP	DRX032332	DVRPTTPENAP	Query 1 DFRPTNPGNSP 11 D RPT P N+P Sbjct 23 DVRPTTPENAP 55	20.4	0.7333	0.64	0.72	0	1002
CEP	Amoebozoa	Dictyostelium discoideum	DFRPTNPGNSP	DRX032332	DVRPTTPENAP	Query 1 DFRPTNPGNSP 11 D RPT P N+P Sbjct 34 DVRPTTPENAP 66	20.4	0.7333	0.64	0.72	0	1013
CEP	Amoebozoa	Dictyostelium discoideum	DFRPTNPGNSP	DRX032332	DVRPTTPENAP	Query 1 DFRPTNPGNSP 11 D RPT P N+P Sbjct 35 DVRPTTPENAP 67	20.4	0.7333	0.64	0.72	0	1013
CEP	Amoebozoa	Dictyostelium discoideum	DFRPTNPGNSP	DRX032332	DVRPTTPENAP	Query 1 DFRPTNPGNSP 11 D RPT P N+P Sbjct 35 DVRPTTPENAP 67	20.4	0.7333	0.64	0.72	0	1013
CEP	Amoebozoa	Dictyostelium discoideum	DFRPTNPGNSP	DRX032332	DVRPTTPENAP	Query 1 DFRPTNPGNSP 11 D RPT P N+P Sbjct 15 DVRPTTPENAP 47	20.4	0.7333	0.64	0.72	0	1013
CEP	Amoebozoa	Dictyostelium discoideum	DFRPTNPGNSP	DRX032332	DVRPTTPENAP	Query 1 DFRPTNPGNSP 11 D RPT P N+P Sbjct 67 DVRPTTPENAP 35	20.4	0.7333	0.64	0.72	0	1013
CEP	Amoebozoa	Dictyostelium discoideum	DFRPTNPGNSP	DRX032332	DVRPTTPENAP	Query 1 DFRPTNPGNSP 11 D RPT P N+P Sbjct 67 DVRPTTPENAP 35	20.4	0.7333	0.64	0.72	0	1013
CEP	Amoebozoa	Dictyostelium discoideum	DFRPTNPGNSP	DRX032332	DVRPTTPENAP	Query 1 DFRPTNPGNSP 11 D RPT P N+P Sbjct 35 DVRPTTPENAP 67	20.4	0.7333	0.64	0.72	0	1013
CEP	Amoebozoa	Dictyostelium discoideum	DFRPTNPGNSP	DRX032332	DVRPTTPENAP	Query 1 DFRPTNPGNSP 11 D RPT P N+P Sbjct 34 DVRPTTPENAP 66	20.4	0.7333	0.64	0.72	0	1013
CEP	Amoebozoa	Dictyostelium discoideum	DFRPTNPGNSP	DRX032332	DVRPTTPENAP	Query 1 DFRPTNPGNSP 11 D RPT P N+P Sbjct 35 DVRPTTPENAP 67	20.4	0.7333	0.64	0.72	0	1058
CEP	Amoebozoa	Dictyostelium discoideum	DFRPTNPGNSP	DRX032332	DVRPTTPENAP	Query 1 DFRPTNPGNSP 11 D RPT P N+P Sbjct 58 DVRPTTPENAP 26	20.4	0.7333	0.64	0.72	0	1058
CEP	Amoebozoa	Dictyostelium discoideum	DFRPTNPGNSP	DRX032332	DVRPTTPENAP	Query 1 DFRPTNPGNSP 11 D RPT P N+P Sbjct 86 DVRPTTPENAP 54	20.4	0.7333	0.64	0.72	0	1069
CEP	Amoebozoa	Dictyostelium discoideum	DFRPTNPGNSP	DRX032332	DVRPTTPENAP	Query 1 DFRPTNPGNSP 11 D RPT P N+P Sbjct 19 DVRPTTPENAP 51	20.4	0.7333	0.64	0.72	0	1069
CEP	Amoebozoa	Dictyostelium discoideum	DFRPTNPGNSP	DRX032332	DVRPTTPENAP	Query 1 DFRPTNPGNSP 11 D RPT P N+P Sbjct 21 DVRPTTPENAP 53	20.4	0.7333	0.64	0.72	0	1069
CEP	Amoebozoa	Dictyostelium discoideum	DFRPTNPGNSP	DRX032332	DVRPTTPENAP	Query 1 DFRPTNPGNSP 11 D RPT P N+P Sbjct 19 DVRPTTPENAP 51	20.4	0.7333	0.64	0.72	0	1069
CEP	Amoebozoa	Dictyostelium discoideum	DFRPTNPGNSP	DRX032332	DVRPTTPENAP	Query 1 DFRPTNPGNSP 11 D RPT P N+P Sbjct 16 DVRPTTPENAP 48	20.4	0.7333	0.64	0.72	0	1080
CEP	Amoebozoa	Dictyostelium discoideum	DFRPTNPGNSP	DRX032332	DVRPTTPENAP	Query 1 DFRPTNPGNSP 11 D RPT P N+P Sbjct 16 DVRPTTPENAP 48	20.4	0.7333	0.64	0.72	0	1080
CEP	Amoebozoa	Dictyostelium discoideum	DFRPTNPGNSP	DRX032332	DVRPTTPENAP	Query 1 DFRPTNPGNSP 11 D RPT P N+P Sbjct 16 DVRPTTPENAP 48	20.4	0.7333	0.64	0.72	0	1080
CEP	Amoebozoa	Dictyostelium discoideum	DFRPTNPGNSP	DRX032332	DVRPTTPENAP	Query 1 DFRPTNPGNSP 11 D RPT P N+P Sbjct 17 DVRPTTPENAP 49	20.4	0.7333	0.64	0.72	0	1080
CEP	Amoebozoa	Dictyostelium discoideum	DFRPTNPGNSP	DRX032332	DVRPTTPENAP	Query 1 DFRPTNPGNSP 11 D RPT P N+P Sbjct 23 DVRPTTPENAP 55	20.4	0.7333	0.64	0.72	0	1092
CEP	Amoebozoa	Dictyostelium discoideum	DFRPTNPGNSP	DRX032332	DVRPTTPENAP	Query 1 DFRPTNPGNSP 11 D RPT P N+P Sbjct 89 DVRPTTPENAP 57	20.4	0.7333	0.64	0.72	0	1104
CEP	Amoebozoa	Dictyostelium discoideum	DFRPTNPGNSP	DRX032332	DVRPTTPENAP	Query 1 DFRPTNPGNSP 11 D RPT P N+P Sbjct 89 DVRPTTPENAP 57	20.4	0.7333	0.64	0.72	0	1104
CEP	Amoebozoa	Dictyostelium discoideum	DFRPTNPGNSP	DRX032332	DVRPTTPENAP	Query 1 DFRPTNPGNSP 11 D RPT P N+P Sbjct 89 DVRPTTPENAP 57	20.4	0.7333	0.64	0.72	0	1104
CEP	Amoebozoa	Dictyostelium discoideum	DFRPTNPGNSP	DRX032332	DVRPTTPENAP	Query 1 DFRPTNPGNSP 11 D RPT P N+P Sbjct 12 DVRPTTPENAP 44	20.4	0.7333	0.64	0.72	0	1104
CEP	Amoebozoa	Dictyostelium discoideum	DFRPTNPGNSP	DRX032332	DVRPTTPENAP	Query 1 DFRPTNPGNSP 11 D RPT P N+P Sbjct 89 DVRPTTPENAP 57	20.4	0.7333	0.64	0.72	0	1104
CEP	Amoebozoa	Dictyostelium discoideum	DFRPTNPGNSP	DRX032332	DVRPTTPENAP	Query 1 DFRPTNPGNSP 11 D RPT P N+P Sbjct 89 DVRPTTPENAP 57	20.4	0.7333	0.64	0.72	0	1104
CEP	Amoebozoa	Dictyostelium discoideum	DFRPTNPGNSP	DRX032332	DVRPTTPENAP	Query 1 DFRPTNPGNSP 11 D RPT P N+P Sbjct 36 DVRPTTPENAP 68	20.4	0.7333	0.64	0.72	0	1116
CEP	Amoebozoa	Dictyostelium discoideum	DFRPTNPGNSP	DRX032332	DVRPTTPENAP	Query 1 DFRPTNPGNSP 11 D RPT P N+P Sbjct 43 DVRPTTPENAP 75	20	0.7333	0.64	0.72	0	1140
CEP	Amoebozoa	Dictyostelium discoideum	DFRPTNPGNSP	DRX032332	DVRPTTPENAP	Query 1 DFRPTNPGNSP 11 D RPT P N+P Sbjct 43 DVRPTTPENAP 75	20	0.7333	0.64	0.72	0	1140
CEP	Amoebozoa	Dictyostelium discoideum	DFRPTNPGNSP	DRX032332	DVRPTTPENAP	Query 1 DFRPTNPGNSP 11 D RPT P N+P Sbjct 44 DVRPTTPENAP 76	20	0.7333	0.64	0.72	0	1140
CEP	Amoebozoa	Dictyostelium discoideum	DFRPTNPGNSP	DRX032332	DVRPTTPENAP	Query 1 DFRPTNPGNSP 11 D RPT P N+P Sbjct 44 DVRPTTPENAP 76	20	0.7333	0.64	0.72	0	1140
CEP	Amoebozoa	Dictyostelium discoideum	DFRPTNPGNSP	DRX032332	DVRPTTPENAP	Query 1 DFRPTNPGNSP 11 D RPT P N+P Sbjct 18 DVRPTTPENAP 50	20	0.7333	0.64	0.72	0	1140
CEP	Amoebozoa	Dictyostelium discoideum	DFRPTNPGNSP	DRX032332	DVRPTTPENAP	Query 1 DFRPTNPGNSP 11 D RPT P N+P Sbjct 56 DVRPTTPENAP 24	20	0.7333	0.64	0.72	0	1190
CEP	Amoebozoa	Dictyostelium discoideum	DFRPTNPGNSP	DRX032332	DVRPTTPENAP	Query 1 DFRPTNPGNSP 11 D RPT P N+P Sbjct 44 DVRPTTPENAP 76	20	0.7333	0.64	0.72	0	1190
CEP	Amoebozoa	Dictyostelium discoideum	DFRPTNPGNSP	DRX032332	DVRPTTPENAP	Query 1 DFRPTNPGNSP 11 D RPT P N+P Sbjct 56 DVRPTTPENAP 24	20	0.7333	0.64	0.72	0	1190
CEP	Amoebozoa	Dictyostelium discoideum	DFRPTNPGNSP	DRX032332	DVRPTTPENAP	Query 1 DFRPTNPGNSP 11 D RPT P N+P Sbjct 59 DVRPTTPENAP 27	20	0.7333	0.64	0.72	0	1216
CEP	Amoebozoa	Dictyostelium discoideum	DFRPTNPGNSP	DRX032332	DVRPTTPENAP	Query 1 DFRPTNPGNSP 11 D RPT P N+P Sbjct 59 DVRPTTPENAP 27	20	0.7333	0.64	0.72	0	1216
CEP	Amoebozoa	Dictyostelium discoideum	DFRPTNPGNSP	DRX032332	DVRPTTPENAP	Query 1 DFRPTNPGNSP 11 D RPT P N+P Sbjct 42 DVRPTTPENAP 74	20	0.7333	0.64	0.72	0	1216
CEP	Amoebozoa	Dictyostelium discoideum	DFRPTNPGNSP	DRX032332	DVRPTTPENAP	Query 1 DFRPTNPGNSP 11 D RPT P N+P Sbjct 42 DVRPTTPENAP 74	20	0.7333	0.64	0.72	0	1216
CEP	Amoebozoa	Dictyostelium discoideum	DFRPTNPGNSP	DRX032332	DVRPTTPENAP	Query 1 DFRPTNPGNSP 11 D RPT P N+P Sbjct 59 DVRPTTPENAP 27	20	0.7333	0.64	0.72	0	1216
CEP	Amoebozoa	Dictyostelium discoideum	DFRPTNPGNSP	DRX032332	DVRPTTPENAP	Query 1 DFRPTNPGNSP 11 D RPT P N+P Sbjct 59 DVRPTTPENAP 27	20	0.7333	0.64	0.72	0	1216
CEP	Amoebozoa	Dictyostelium discoideum	DFRPTNPGNSP	DRX032332	DVRPTTPENAP	Query 1 DFRPTNPGNSP 11 D RPT P N+P Sbjct 42 DVRPTTPENAP 74	20	0.7333	0.64	0.72	0	1216
CEP	Amoebozoa	Dictyostelium discoideum	DFRPTNPGNSP	DRX032332	DVRPTTPENAP	Query 1 DFRPTNPGNSP 11 D RPT P N+P Sbjct 60 DVRPTTPENAP 28	20	0.7333	0.64	0.72	0	1255
CEP	Amoebozoa	Dictyostelium discoideum	DFRPTNPGNSP	DRX032332	DVRPTTPENAP	Query 1 DFRPTNPGNSP 11 D RPT P N+P Sbjct 41 DVRPTTPENAP 73	20	0.7333	0.64	0.72	0	1255
CEP	Amoebozoa	Dictyostelium discoideum	DFRPTNPGNSP	DRX032332	DVRPTTPENAP	Query 1 DFRPTNPGNSP 11 D RPT P N+P Sbjct 41 DVRPTTPENAP 73	20	0.7333	0.64	0.72	0	1255
CEP	Amoebozoa	Dictyostelium discoideum	DFRPTNPGNSP	DRX032332	DVRPTTPENAP	Query 1 DFRPTNPGNSP 11 D RPT P N+P Sbjct 48 DVRPTTPENAP 80	20	0.7333	0.64	0.72	0	1296
CEP	Amoebozoa	Dictyostelium discoideum	DFRPTNPGNSP	DRX032332	DVRPTTPENAP	Query 1 DFRPTNPGNSP 11 D RPT P N+P Sbjct 90 DVRPTTPENAP 58	20	0.7333	0.64	0.72	0	1296
CEP	Amoebozoa	Dictyostelium discoideum	DFRPTNPGNSP	DRX032332	DVRPTTPENAP	Query 1 DFRPTNPGNSP 11 D RPT P N+P Sbjct 38 DVRPTTPENAP 70	20	0.7333	0.64	0.72	0	1296
CEP	Amoebozoa	Dictyostelium discoideum	DFRPTNPGNSP	DRX032332	DVRPTTPENAP	Query 1 DFRPTNPGNSP 11 D RPT P N+P Sbjct 37 DVRPTTPENAP 69	20	0.7333	0.64	0.72	0	1296
CEP	Amoebozoa	Dictyostelium discoideum	DFRPTNPGNSP	DRX032332	DVRPTTPENAP	Query 1 DFRPTNPGNSP 11 D RPT P N+P Sbjct 38 DVRPTTPENAP 70	20	0.7333	0.64	0.72	0	1296
CEP	Amoebozoa	Dictyostelium discoideum	DFRPTNPGNSP	DRX032332	DVRPTTPENAP	Query 1 DFRPTNPGNSP 11 D RPT P N+P Sbjct 38 DVRPTTPENAP 70	20	0.7333	0.64	0.72	0	1296
CEP	Amoebozoa	Dictyostelium discoideum	DFRPTNPGNSP	DRX032332	DVRPTTPENAP	Query 1 DFRPTNPGNSP 11 D RPT P N+P Sbjct 37 DVRPTTPENAP 69	20	0.7333	0.64	0.72	0	1296
CEP	Amoebozoa	Dictyostelium discoideum	DFRPTNPGNSP	DRX032332	DVRPTTPENAP	Query 1 DFRPTNPGNSP 11 D RPT P N+P Sbjct 38 DVRPTTPENAP 70	20	0.7333	0.64	0.72	0	1296
CEP	Amoebozoa	Dictyostelium discoideum	DFRPTNPGNSP	DRX032332	DVRPTTPENAP	Query 1 DFRPTNPGNSP 11 D RPT P N+P Sbjct 37 DVRPTTPENAP 69	20	0.7333	0.64	0.72	0	1296
CEP	Amoebozoa	Dictyostelium discoideum	DFRPTNPGNSP	DRX032332	DVRPTTPENAP	Query 1 DFRPTNPGNSP 11 D RPT P N+P Sbjct 37 DVRPTTPENAP 69	20	0.7333	0.64	0.72	0	1296
CEP	Amoebozoa	Dictyostelium discoideum	DFRPTNPGNSP	DRX032332	DVRPTTPENAP	Query 1 DFRPTNPGNSP 11 D RPT P N+P Sbjct 38 DVRPTTPENAP 70	20	0.7333	0.64	0.72	0	1296
CEP	Amoebozoa	Dictyostelium discoideum	DFRPTNPGNSP	DRX032332	DVRPTTPENAP	Query 1 DFRPTNPGNSP 11 D RPT P N+P Sbjct 37 DVRPTTPENAP 69	20	0.7333	0.64	0.72	0	1296
CEP	Amoebozoa	Dictyostelium discoideum	DFRPTNPGNSP	DRX032332	DVRPTTPENAP	Query 1 DFRPTNPGNSP 11 D RPT P N+P Sbjct 38 DVRPTTPENAP 70	20	0.7333	0.64	0.72	0	1296
CEP	Amoebozoa	Dictyostelium discoideum	DFRPTNPGNSP	DRX032332	DVRPTTPENAP	Query 1 DFRPTNPGNSP 11 D RPT P N+P Sbjct 38 DVRPTTPENAP 70	20	0.7333	0.64	0.72	0	1296
CEP	Amoebozoa	Dictyostelium discoideum	DFRPTNPGNSP	DRX032332	DVRPTTPENAP	Query 1 DFRPTNPGNSP 11 D RPT P N+P Sbjct 37 DVRPTTPENAP 69	20	0.7333	0.64	0.72	0	1296
CEP	Amoebozoa	Dictyostelium discoideum	DFRPTNPGNSP	DRX032332	DVRPTTPENAP	Query 1 DFRPTNPGNSP 11 D RPT P N+P Sbjct 90 DVRPTTPENAP 58	20	0.7333	0.64	0.72	0	1310
CEP	Amoebozoa	Dictyostelium discoideum	DFRPTNPGNSP	DRX032332	DVRPTTPENAP	Query 1 DFRPTNPGNSP 11 D RPT P N+P Sbjct 48 DVRPTTPENAP 80	20	0.7333	0.64	0.72	0	1310
CEP	Amoebozoa	Dictyostelium discoideum	DFRPTNPGNSP	DRX032332	DVRPTTPENAP	Query 1 DFRPTNPGNSP 11 D RPT P N+P Sbjct 90 DVRPTTPENAP 58	20	0.7333	0.64	0.72	0	1310
CEP	Amoebozoa	Dictyostelium discoideum	DFRPTNPGNSP	DRX032332	DVRPTTPENAP	Query 1 DFRPTNPGNSP 11 D RPT P N+P Sbjct 38 DVRPTTPENAP 70	20	0.7333	0.64	0.72	0	1324
CEP	Amoebozoa	Dictyostelium discoideum	DFRPTNPGNSP	DRX032332	DVRPTTPENAP	Query 1 DFRPTNPGNSP 11 D RPT P N+P Sbjct 62 DVRPTTPENAP 30	20	0.7333	0.64	0.72	0	1339
CEP	Amoebozoa	Dictyostelium discoideum	DFRPTNPGNSP	DRX032332	DVRPTTPENAP	Query 1 DFRPTNPGNSP 11 D RPT P N+P Sbjct 62 DVRPTTPENAP 30	20	0.7333	0.64	0.72	0	1339
CEP	Amoebozoa	Dictyostelium discoideum	DFRPTNPGNSP	DRX032332	DVRPTTPENAP	Query 1 DFRPTNPGNSP 11 D RPT P N+P Sbjct 48 DVRPTTPENAP 80	20	0.7333	0.64	0.72	0	1339
CEP	Amoebozoa	Dictyostelium discoideum	DFRPTNPGNSP	DRX032332	DVRPTTPENAP	Query 1 DFRPTNPGNSP 11 D RPT P N+P Sbjct 62 DVRPTTPENAP 30	20	0.7333	0.64	0.72	0	1339
CEP	Amoebozoa	Dictyostelium discoideum	DFRPTNPGNSP	DRX032332	DVRPTTPENAP	Query 1 DFRPTNPGNSP 11 D RPT P N+P Sbjct 62 DVRPTTPENAP 30	20	0.7333	0.64	0.72	0	1339
CEP	Amoebozoa	Dictyostelium discoideum	DFRPTNPGNSP	DRX032332	DVRPTTPENAP	Query 1 DFRPTNPGNSP 11 D RPT P N+P Sbjct 62 DVRPTTPENAP 30	20	0.7333	0.64	0.72	0	1339
CEP	Amoebozoa	Dictyostelium discoideum	DFRPTNPGNSP	DRX032332	DVRPTTPENAP	Query 1 DFRPTNPGNSP 11 D RPT P N+P Sbjct 62 DVRPTTPENAP 30	20	0.7333	0.64	0.72	0	1339
CEP	Amoebozoa	Dictyostelium discoideum	DFRPTNPGNSP	DRX032332	DVRPTTPENAP	Query 1 DFRPTNPGNSP 11 D RPT P N+P Sbjct 62 DVRPTTPENAP 30	20	0.7333	0.64	0.72	0	1339
CEP	Amoebozoa	Dictyostelium discoideum	DFRPTNPGNSP	DRX032332	DVRPTTPENAP	Query 1 DFRPTNPGNSP 11 D RPT P N+P Sbjct 56 DVRPTTPENAP 88	20	0.7333	0.64	0.72	0	1353
CEP	Amoebozoa	Dictyostelium discoideum	DFRPTNPGNSP	DRX032332	DVRPTTPENAP	Query 1 DFRPTNPGNSP 11 D RPT P N+P Sbjct 2 DVRPTTPENAP 34	20	0.7333	0.64	0.72	0	1368
CEP	Amoebozoa	Dictyostelium discoideum	DFRPTNPGNSP	DRX032332	DVRPTTPENAP	Query 1 DFRPTNPGNSP 11 D RPT P N+P Sbjct 2 DVRPTTPENAP 34	20	0.7333	0.64	0.72	0	1368
CEP	Amoebozoa	Dictyostelium discoideum	DFRPTNPGNSP	DRX032332	DVRPTTPENAP	Query 1 DFRPTNPGNSP 11 D RPT P N+P Sbjct 2 DVRPTTPENAP 34	20	0.7333	0.64	0.72	0	1368
CEP	Amoebozoa	Dictyostelium discoideum	DFRPTNPGNSP	DRX032332	DVRPTTPENAP	Query 1 DFRPTNPGNSP 11 D RPT P N+P Sbjct 2 DVRPTTPENAP 34	20	0.7333	0.64	0.72	0	1368
CEP	Amoebozoa	Dictyostelium discoideum	DFRPTNPGNSP	DRX032332	DVRPTTPENAP	Query 1 DFRPTNPGNSP 11 D RPT P N+P Sbjct 58 DVRPTTPENAP 90	20	0.7333	0.64	0.72	0	1368
CEP	Amoebozoa	Dictyostelium discoideum	DFRPTNPGNSP	DRX032332	DVRPTTPENAP	Query 1 DFRPTNPGNSP 11 D RPT P N+P Sbjct 58 DVRPTTPENAP 90	20	0.7333	0.64	0.72	0	1368
CEP	Amoebozoa	Dictyostelium discoideum	DFRPTNPGNSP	DRX032332	DVRPTTPENAP	Query 1 DFRPTNPGNSP 11 D RPT P N+P Sbjct 51 DVRPTTPENAP 83	20	0.7333	0.64	0.72	0	1368
CEP	Amoebozoa	Dictyostelium discoideum	DFRPTNPGNSP	DRX032332	DVRPTTPENAP	Query 1 DFRPTNPGNSP 11 D RPT P N+P Sbjct 2 DVRPTTPENAP 34	20	0.7333	0.64	0.72	0	1368
CEP	Amoebozoa	Dictyostelium discoideum	DFRPTNPGNSP	DRX032332	DVRPTTPENAP	Query 1 DFRPTNPGNSP 11 D RPT P N+P Sbjct 59 DVRPTTPENAP 27	20	0.7333	0.64	0.72	0	1368
CIF	Amoebozoa	Dictyostelium discoideum	GNNSPSPRLERPPFK	DRX032332	GSPSPKPKMEEPPFR	Query 3 GNNSPSPRLERPPFK 17 G+ SP P++E PPF+ Sbjct 96 GSPSPKPKMEEPPFR 52	21.9	0.7143	0.53	0.8	0	361
CIF	Amoebozoa	Dictyostelium discoideum	ERPPFKLIPN	DRX032332	EKPPFKLIPG	Query 12 ERPPFKLIPN 21 E+PPFKLIP Sbjct 68 EKPPFKLIPG 97	21.6	0.4762	0.8	0.9	0	552
CIF	Amoebozoa	Dictyostelium discoideum	RLERPPFKLIP	DRX032332	RVEKPPFQLLP	Query 10 RLERPPFKLIP 20 R+E+PPF+L+P Sbjct 69 RVEKPPFQLLP 37	21.2	0.5238	0.64	1	0	700
CIF	Amoebozoa	Dictyostelium discoideum	SPSPRLERPPFK	DRX032332	SPTPPLSRPPFK	Query 6 SPSPRLERPPFK 17 SP+P L RPPFK Sbjct 94 SPTPPLSRPPFK 59	20.8	0.5714	0.75	0.83	0	1024
CIF	Amoebozoa	Dictyostelium discoideum	GNNSPSPRLERPPFKLIP	DRX032332	GNNSEEDDEDEAPFKVIE	Query 3 GNNSPSPRLERPPFKLIP 20 GNNS + PFK+I Sbjct 45 GNNSEEDDEDEAPFKVIE 98	20.8	0.8571	0.44	0.55	0	1058
CIF	Amoebozoa	Dictyostelium discoideum	SPRLERPPFK	DRX032332	SPHLERPPFR	Query 8 SPRLERPPFK 17 SP LERPPF+ Sbjct 16 SPHLERPPFR 45	20.4	0.4762	0.8	0.9	0	1314
CIF	Amoebozoa	Dictyostelium discoideum	GNNSPSPRLER	DRX032332	GNNNPTPKIEK	Query 3 GNNSPSPRLER 13 GNN+P+P++E+ Sbjct 21 GNNNPTPKIEK 53	20.4	0.5238	0.55	1	0	1372
CIF	Amoebozoa	Dictyostelium discoideum	SPSPRLERPP	DRX032332	SPSPRLRRPP	Query 6 SPSPRLERPP 15 SPSPRL RPP Sbjct 3 SPSPRLRRPP 32	20	0.4762	0.9	0.9	0	1859
CIF	Amoebozoa	Dictyostelium discoideum	DYGNNSPSP----RLERPPFKLIP	DRX032332	DKGNNSPSPSYFARIANINFPMIP	Query 1 DYGNNSPSP----RLERPPFKLIP 20 D GNNSPSP R+ F +IP Sbjct 29 DKGNNSPSPSYFARIANINFPMIP 100	20	1.1429	0.5	0.58	4	1920
CIF	Amoebozoa	Dictyostelium discoideum	GNNSPSPRLERPPFKL	DRX032332	GFFSPTPRAQRPKF*L	Query 3 GNNSPSPRLERPPFKL 18 G SP+PR +RP F L Sbjct 59 GFFSPTPRAQRPKF*L 12	20	0.7619	0.56	0.68	0	1941
CIF	Amoebozoa	Dictyostelium discoideum	DYGNNSPSPRLERPPFKL	DRX032332	DLSKNTPTSCLSNPPFSL	Query 1 DYGNNSPSPRLERPPFKL 18 D N+P+ L PPF L Sbjct 89 DLSKNTPTSCLSNPPFSL 36	20	0.8571	0.44	0.55	0	1962
CIF	Amoebozoa	Dictyostelium discoideum	NNSPSPRLERPPFKLIP	DRX032332	NDTPSPQLQRSPSRCPP	Query 4 NNSPSPRLERPPFKLIP 20 N++PSP+L+R P + P Sbjct 20 NDTPSPQLQRSPSRCPP 70	20	0.8095	0.47	0.76	0	2094
CIF	Amoebozoa	Dictyostelium discoideum	PSPRLERPPFKLI	DRX032332	PTPRLWEPPFYFL	Query 7 PSPRLERPPFKLI 19 P+PRL PPF + Sbjct 53 PTPRLWEPPFYFL 15	19.6	0.619	0.54	0.69	0	2656
CIF	Amoebozoa	Dictyostelium discoideum	GNNSPSPRLER	DRX032332	GNNNPTPKLKK	Query 3 GNNSPSPRLER 13 GNN+P+P+L++ Sbjct 63 GNNNPTPKLKK 31	19.6	0.5238	0.55	1	0	2685
CIF	Amoebozoa	Dictyostelium discoideum	GNNSPSPRLERPPFKL	DRX032332	GATHPTPRRQHPTFRL	Query 3 GNNSPSPRLERPPFKL 18 G P+PR + P F+L Sbjct 41 GATHPTPRRQHPTFRL 88	19.6	0.7619	0.44	0.62	0	2773
CIF	Amoebozoa	Dictyostelium discoideum	SPSPRLERPPFK	DRX032332	SPSPSLQRPVFS	Query 6 SPSPRLERPPFK 17 SPSP L+RP F Sbjct 20 SPSPSLQRPVFS 55	19.6	0.5714	0.67	0.75	0	2773
CIF	Amoebozoa	Dictyostelium discoideum	PRLERPPFKLIPN	DRX032332	PKLSKPPLQLIMN	Query 9 PRLERPPFKLIPN 21 P+L +PP +LI N Sbjct 96 PKLSKPPLQLIMN 58	19.2	0.619	0.54	0.76	0	3633
CIF	Amoebozoa	Dictyostelium discoideum	PSPRLERPPFKLIP	DRX032332	PTPNLDKKLFSLIP	Query 7 PSPRLERPPFKLIP 20 P+P L++ F LIP Sbjct 3 PTPNLDKKLFSLIP 44	19.2	0.6667	0.5	0.71	0	3961
CIF	Amoebozoa	Dictyostelium discoideum	PRLERPPFKLIPN	DRX032332	PKLSKPPLQLIMN	Query 9 PRLERPPFKLIPN 21 P+L +PP +LI N Sbjct 100 PKLSKPPLQLIMN 62	19.2	0.619	0.54	0.76	0	4004
CIF	Amoebozoa	Dictyostelium discoideum	PRLERPPFKLIPN	DRX032332	PKLSKPPLQLIMN	Query 9 PRLERPPFKLIPN 21 P+L +PP +LI N Sbjct 24 PKLSKPPLQLIMN 62	19.2	0.619	0.54	0.76	0	4047
CIF	Amoebozoa	Dictyostelium discoideum	PRLERPPFKLIPN	DRX032332	PKLSKPPLQLIMN	Query 9 PRLERPPFKLIPN 21 P+L +PP +LI N Sbjct 22 PKLSKPPLQLIMN 60	19.2	0.619	0.54	0.76	0	4047
CIF	Amoebozoa	Dictyostelium discoideum	PRLERPPFKLIPN	DRX032332	PKLSKPPLQLIMN	Query 9 PRLERPPFKLIPN 21 P+L +PP +LI N Sbjct 22 PKLSKPPLQLIMN 60	19.2	0.619	0.54	0.76	0	4047
CIF	Amoebozoa	Dictyostelium discoideum	PRLERPPFKLIPN	DRX032332	PKLSKPPLQLIMN	Query 9 PRLERPPFKLIPN 21 P+L +PP +LI N Sbjct 22 PKLSKPPLQLIMN 60	19.2	0.619	0.54	0.76	0	4047
CIF	Amoebozoa	Dictyostelium discoideum	PRLERPPFKLIPN	DRX032332	PKLSKPPLQLIMN	Query 9 PRLERPPFKLIPN 21 P+L +PP +LI N Sbjct 24 PKLSKPPLQLIMN 62	19.2	0.619	0.54	0.76	0	4047
CIF	Amoebozoa	Dictyostelium discoideum	ERPPFKLIP	DRX032332	EKPPFQLLP	Query 12 ERPPFKLIP 20 E+PPF+L+P Sbjct 20 EKPPFQLLP 46	19.2	0.4286	0.67	1	0	4135
CIF	Amoebozoa	Dictyostelium discoideum	PRLERPPFKLIPN	DRX032332	PKLSKPPLQLIMN	Query 9 PRLERPPFKLIPN 21 P+L +PP +LI N Sbjct 91 PKLSKPPLQLIMN 53	19.2	0.619	0.54	0.76	0	4226
CIF	Amoebozoa	Dictyostelium discoideum	PRLERPPFKLIPN	DRX032332	PKLSKPPLQLIMN	Query 9 PRLERPPFKLIPN 21 P+L +PP +LI N Sbjct 19 PKLSKPPLQLIMN 57	19.2	0.619	0.54	0.76	0	4412
CIF	Amoebozoa	Dictyostelium discoideum	PRLERPPFKLIPN	DRX032332	PKLSKPPLQLIMN	Query 9 PRLERPPFKLIPN 21 P+L +PP +LI N Sbjct 21 PKLSKPPLQLIMN 59	19.2	0.619	0.54	0.76	0	4412
CIF	Amoebozoa	Dictyostelium discoideum	PRLERPPFKLIPN	DRX032332	PKLSKPPLQLIMN	Query 9 PRLERPPFKLIPN 21 P+L +PP +LI N Sbjct 21 PKLSKPPLQLIMN 59	19.2	0.619	0.54	0.76	0	4412
CIF	Amoebozoa	Dictyostelium discoideum	PRLERPPFKLIPN	DRX032332	PKLSKPPLQLIMN	Query 9 PRLERPPFKLIPN 21 P+L +PP +LI N Sbjct 19 PKLSKPPLQLIMN 57	19.2	0.619	0.54	0.76	0	4412
CIF	Amoebozoa	Dictyostelium discoideum	PRLERPPFKLIPN	DRX032332	PKLSKPPLQLIMN	Query 9 PRLERPPFKLIPN 21 P+L +PP +LI N Sbjct 19 PKLSKPPLQLIMN 57	19.2	0.619	0.54	0.76	0	4412
CIF	Amoebozoa	Dictyostelium discoideum	NSPSPRLERPPF	DRX032332	NTPSPNSEFPPF	Query 5 NSPSPRLERPPF 16 N+PSP E PPF Sbjct 87 NTPSPNSEFPPF 52	18.9	0.5714	0.67	0.75	0	4656
CIF	Amoebozoa	Dictyostelium discoideum	PRLERPPFKLIPN	DRX032332	PKLSKPPLQLIMN	Query 9 PRLERPPFKLIPN 21 P+L +PP +LI N Sbjct 16 PKLSKPPLQLIMN 54	18.9	0.619	0.54	0.76	0	4809
CLE-CLV3	Amoebozoa	Dictyostelium discoideum	RLVPSGPNPLH	DRX032332	RLVPTSPQPTH	Query 1 RLVPSGPNPLH 11 RLVP+ P P H Sbjct 41 RLVPTSPQPTH 73	19.6	0.9167	0.64	0.72	0	1816
CLE-CLV3	Amoebozoa	Dictyostelium discoideum	RLVPSGPNPLH	DRX032332	ELIPKGQNPVH	Query 1 RLVPSGPNPLH 11 L+P G NP+H Sbjct 39 ELIPKGQNPVH 71	19.2	0.9167	0.55	0.72	0	1895
CLE-CLV3	Amoebozoa	Dictyostelium discoideum	RLVPSGPNPLH	DRX032332	ELIPKGQNPVH	Query 1 RLVPSGPNPLH 11 L+P G NP+H Sbjct 39 ELIPKGQNPVH 71	19.2	0.9167	0.55	0.72	0	1895
CLE-CLV3	Amoebozoa	Dictyostelium discoideum	RLVPSGPNPLH	DRX032332	ELIPKGQNPVH	Query 1 RLVPSGPNPLH 11 L+P G NP+H Sbjct 39 ELIPKGQNPVH 71	19.2	0.9167	0.55	0.72	0	1935
CLE-CLV3	Amoebozoa	Dictyostelium discoideum	RLVPSGPNPLH	DRX032332	ELIPKGQNPVH	Query 1 RLVPSGPNPLH 11 L+P G NP+H Sbjct 39 ELIPKGQNPVH 71	19.2	0.9167	0.55	0.72	0	1935
CLE-CLV3	Amoebozoa	Dictyostelium discoideum	RLVPSGPNPLH	DRX032332	ELIPKGQNPVH	Query 1 RLVPSGPNPLH 11 L+P G NP+H Sbjct 39 ELIPKGQNPVH 71	19.2	0.9167	0.55	0.72	0	1935
CLE-CLV3	Amoebozoa	Dictyostelium discoideum	RLVPSGPNPLH	DRX032332	ELIPKGQNPVH	Query 1 RLVPSGPNPLH 11 L+P G NP+H Sbjct 39 ELIPKGQNPVH 71	19.2	0.9167	0.55	0.72	0	1935
CLE-CLV3	Amoebozoa	Dictyostelium discoideum	RLVPSGPNPLH	DRX032332	ELIPKGQNPVH	Query 1 RLVPSGPNPLH 11 L+P G NP+H Sbjct 39 ELIPKGQNPVH 71	19.2	0.9167	0.55	0.72	0	1935
CLE-CLV3	Amoebozoa	Dictyostelium discoideum	RLVPSGPNPLH	DRX032332	ELIPKGQNPVH	Query 1 RLVPSGPNPLH 11 L+P G NP+H Sbjct 68 ELIPKGQNPVH 100	19.2	0.9167	0.55	0.72	0	1935
CLE-CLV3	Amoebozoa	Dictyostelium discoideum	RLVPSGPNPLH	DRX032332	ELIPKGQNPVH	Query 1 RLVPSGPNPLH 11 L+P G NP+H Sbjct 56 ELIPKGQNPVH 88	19.2	0.9167	0.55	0.72	0	1976
CLE-CLV3	Amoebozoa	Dictyostelium discoideum	RLVPSGPNPLH	DRX032332	ELIPKGQNPVH	Query 1 RLVPSGPNPLH 11 L+P G NP+H Sbjct 42 ELIPKGQNPVH 74	19.2	0.9167	0.55	0.72	0	1976
CLE-CLV3	Amoebozoa	Dictyostelium discoideum	RLVPSGPNPLH	DRX032332	ELIPKGQNPVH	Query 1 RLVPSGPNPLH 11 L+P G NP+H Sbjct 59 ELIPKGQNPVH 91	19.2	0.9167	0.55	0.72	0	1976
CLE-CLV3	Amoebozoa	Dictyostelium discoideum	RLVPSGPNPLH	DRX032332	ELIPKGQNPVH	Query 1 RLVPSGPNPLH 11 L+P G NP+H Sbjct 46 ELIPKGQNPVH 78	19.2	0.9167	0.55	0.72	0	1976
CLE-CLV3	Amoebozoa	Dictyostelium discoideum	RLVPSGPNPLH	DRX032332	ELIPKGQNPVH	Query 1 RLVPSGPNPLH 11 L+P G NP+H Sbjct 42 ELIPKGQNPVH 74	19.2	0.9167	0.55	0.72	0	1976
CLE-CLV3	Amoebozoa	Dictyostelium discoideum	RLVPSGPNPLH	DRX032332	ELIPKGQNPVH	Query 1 RLVPSGPNPLH 11 L+P G NP+H Sbjct 46 ELIPKGQNPVH 78	19.2	0.9167	0.55	0.72	0	1976
CLE-CLV3	Amoebozoa	Dictyostelium discoideum	RLVPSGPNPLH	DRX032332	ELIPKGQNPVH	Query 1 RLVPSGPNPLH 11 L+P G NP+H Sbjct 51 ELIPKGQNPVH 83	19.2	0.9167	0.55	0.72	0	1997
CLE-CLV3	Amoebozoa	Dictyostelium discoideum	RLVPSGPNPLH	DRX032332	ELIPKGQNPVH	Query 1 RLVPSGPNPLH 11 L+P G NP+H Sbjct 51 ELIPKGQNPVH 83	19.2	0.9167	0.55	0.72	0	1997
CLE-CLV3	Amoebozoa	Dictyostelium discoideum	RLVPSGPNPLH	DRX032332	ELIPKGQNPVH	Query 1 RLVPSGPNPLH 11 L+P G NP+H Sbjct 51 ELIPKGQNPVH 83	19.2	0.9167	0.55	0.72	0	1997
CLE-CLV3	Amoebozoa	Dictyostelium discoideum	RLVPSGPNPLH	DRX032332	ELIPKGQNPVH	Query 1 RLVPSGPNPLH 11 L+P G NP+H Sbjct 51 ELIPKGQNPVH 83	19.2	0.9167	0.55	0.72	0	1997
CLE-CLV3	Amoebozoa	Dictyostelium discoideum	RLVPSGPNPLH	DRX032332	ELIPKGQNPVH	Query 1 RLVPSGPNPLH 11 L+P G NP+H Sbjct 46 ELIPKGQNPVH 78	19.2	0.9167	0.55	0.72	0	2019
CLE-CLV3	Amoebozoa	Dictyostelium discoideum	RLVPSGPNPLH	DRX032332	ELIPKGQNPVH	Query 1 RLVPSGPNPLH 11 L+P G NP+H Sbjct 50 ELIPKGQNPVH 82	19.2	0.9167	0.55	0.72	0	2019
CLE-CLV3	Amoebozoa	Dictyostelium discoideum	RLVPSGPNPLH	DRX032332	ELIPKGQNPVH	Query 1 RLVPSGPNPLH 11 L+P G NP+H Sbjct 49 ELIPKGQNPVH 81	19.2	0.9167	0.55	0.72	0	2019
CLE-CLV3	Amoebozoa	Dictyostelium discoideum	LVPSGPNPLHN	DRX032332	LAPDGPNPIKN	Query 2 LVPSGPNPLHN 12 L P GPNP+ N Sbjct 53 LAPDGPNPIKN 85	19.2	0.9167	0.64	0.72	0	2151
CLE-CLV3	Amoebozoa	Dictyostelium discoideum	RLVPSGPNPLH	DRX032332	ELIPKGQNPVH	Query 1 RLVPSGPNPLH 11 L+P G NP+H Sbjct 4 ELIPKGQNPVH 36	19.2	0.9167	0.55	0.72	0	2243
CLE-CLV3	Amoebozoa	Dictyostelium discoideum	RLVPSGPNPLH	DRX032332	ELIPKGQNPVH	Query 1 RLVPSGPNPLH 11 L+P G NP+H Sbjct 4 ELIPKGQNPVH 36	19.2	0.9167	0.55	0.72	0	2365
CLE-CLV3	Amoebozoa	Dictyostelium discoideum	RLVPSGPNPLH	DRX032332	ELIPKGQNPVH	Query 1 RLVPSGPNPLH 11 L+P G NP+H Sbjct 9 ELIPKGQNPVH 41	19.2	0.9167	0.55	0.72	0	2415
CLE-CLV3	Amoebozoa	Dictyostelium discoideum	RLVPSGPNPLH	DRX032332	ELIPKGQNPVH	Query 1 RLVPSGPNPLH 11 L+P G NP+H Sbjct 9 ELIPKGQNPVH 41	19.2	0.9167	0.55	0.72	0	2415
CLE-CLV3	Amoebozoa	Dictyostelium discoideum	RLVPSGPNPLH	DRX032332	ELIPKGQNPVH	Query 1 RLVPSGPNPLH 11 L+P G NP+H Sbjct 9 ELIPKGQNPVH 41	19.2	0.9167	0.55	0.72	0	2415
CLE-CLV3	Amoebozoa	Dictyostelium discoideum	RLVPSGPNPLH	DRX032332	ELIPKGQNPVH	Query 1 RLVPSGPNPLH 11 L+P G NP+H Sbjct 9 ELIPKGQNPVH 41	19.2	0.9167	0.55	0.72	0	2415
CLE-CLV3	Amoebozoa	Dictyostelium discoideum	RLVPSGPNPLH	DRX032332	ELIPKGQNPVH	Query 1 RLVPSGPNPLH 11 L+P G NP+H Sbjct 9 ELIPKGQNPVH 41	19.2	0.9167	0.55	0.72	0	2415
CLE-CLV3	Amoebozoa	Dictyostelium discoideum	RLVPSGPNPLH	DRX032332	ELIPKGQNPVH	Query 1 RLVPSGPNPLH 11 L+P G NP+H Sbjct 6 ELIPKGQNPVH 38	19.2	0.9167	0.55	0.72	0	2415
CLE-CLV3	Amoebozoa	Dictyostelium discoideum	RLVPSGPNPLH	DRX032332	ELIPKGQNPVH	Query 1 RLVPSGPNPLH 11 L+P G NP+H Sbjct 9 ELIPKGQNPVH 41	19.2	0.9167	0.55	0.72	0	2415
CLE-CLV3	Amoebozoa	Dictyostelium discoideum	RLVPSGPNPLH	DRX032332	ELIPKGQNPVH	Query 1 RLVPSGPNPLH 11 L+P G NP+H Sbjct 9 ELIPKGQNPVH 41	19.2	0.9167	0.55	0.72	0	2415
CLE-CLV3	Amoebozoa	Dictyostelium discoideum	RLVPSGPNPLH	DRX032332	ELIPKGQNPVH	Query 1 RLVPSGPNPLH 11 L+P G NP+H Sbjct 9 ELIPKGQNPVH 41	19.2	0.9167	0.55	0.72	0	2415
CLE-CLV3	Amoebozoa	Dictyostelium discoideum	LVPSGPNPLH	DRX032332	LIPKGQNPVH	Query 2 LVPSGPNPLH 11 L+P G NP+H Sbjct 71 LIPKGQNPVH 100	19.2	0.8333	0.6	0.8	0	2441
CLE-CLV3	Amoebozoa	Dictyostelium discoideum	RLVPSGPNPLH	DRX032332	ELIPKGQNPVH	Query 1 RLVPSGPNPLH 11 L+P G NP+H Sbjct 26 ELIPKGQNPVH 58	19.2	0.9167	0.55	0.72	0	2467
CLE-CLV3	Amoebozoa	Dictyostelium discoideum	RLVPSGPNPLH	DRX032332	ELIPKGQNPVH	Query 1 RLVPSGPNPLH 11 L+P G NP+H Sbjct 26 ELIPKGQNPVH 58	19.2	0.9167	0.55	0.72	0	2467
CLE-CLV3	Amoebozoa	Dictyostelium discoideum	RLVPSGPNPLH	DRX032332	ELIPKGQNPVH	Query 1 RLVPSGPNPLH 11 L+P G NP+H Sbjct 26 ELIPKGQNPVH 58	19.2	0.9167	0.55	0.72	0	2467
CLE-CLV3	Amoebozoa	Dictyostelium discoideum	RLVPSGPNPLH	DRX032332	ELIPKGQNPVH	Query 1 RLVPSGPNPLH 11 L+P G NP+H Sbjct 29 ELIPKGQNPVH 61	19.2	0.9167	0.55	0.72	0	2493
CLE-CLV3	Amoebozoa	Dictyostelium discoideum	RLVPSGPNPLH	DRX032332	ELIPKGQNPVH	Query 1 RLVPSGPNPLH 11 L+P G NP+H Sbjct 18 ELIPKGQNPVH 50	19.2	0.9167	0.55	0.72	0	2493
CLE-CLV3	Amoebozoa	Dictyostelium discoideum	RLVPSGPNPLH	DRX032332	ELIPKGQNPVH	Query 1 RLVPSGPNPLH 11 L+P G NP+H Sbjct 28 ELIPKGQNPVH 60	19.2	0.9167	0.55	0.72	0	2493
CLE-CLV3	Amoebozoa	Dictyostelium discoideum	RLVPSGPNPLH	DRX032332	ELIPKGQNPVH	Query 1 RLVPSGPNPLH 11 L+P G NP+H Sbjct 18 ELIPKGQNPVH 50	19.2	0.9167	0.55	0.72	0	2493
CLE-CLV3	Amoebozoa	Dictyostelium discoideum	RLVPSGPNPLH	DRX032332	ELIPKGQNPVH	Query 1 RLVPSGPNPLH 11 L+P G NP+H Sbjct 2 ELIPKGQNPVH 34	19.2	0.9167	0.55	0.72	0	2493
CLE-CLV3	Amoebozoa	Dictyostelium discoideum	RLVPSGPNPLH	DRX032332	ELIPKGQNPVH	Query 1 RLVPSGPNPLH 11 L+P G NP+H Sbjct 37 ELIPKGQNPVH 69	19.2	0.9167	0.55	0.72	0	2493
CLE-CLV3	Amoebozoa	Dictyostelium discoideum	RLVPSGPNPLH	DRX032332	ELIPKGQNPVH	Query 1 RLVPSGPNPLH 11 L+P G NP+H Sbjct 29 ELIPKGQNPVH 61	19.2	0.9167	0.55	0.72	0	2493
CLE-CLV3	Amoebozoa	Dictyostelium discoideum	RLVPSGPNPLH	DRX032332	ELIPKGQNPVH	Query 1 RLVPSGPNPLH 11 L+P G NP+H Sbjct 28 ELIPKGQNPVH 60	19.2	0.9167	0.55	0.72	0	2493
CLE-CLV3	Amoebozoa	Dictyostelium discoideum	RLVPSGPNPLH	DRX032332	ELIPKGQNPVH	Query 1 RLVPSGPNPLH 11 L+P G NP+H Sbjct 2 ELIPKGQNPVH 34	19.2	0.9167	0.55	0.72	0	2493
CLE-CLV3	Amoebozoa	Dictyostelium discoideum	RLVPSGPNPLH	DRX032332	ELIPKGQNPVH	Query 1 RLVPSGPNPLH 11 L+P G NP+H Sbjct 28 ELIPKGQNPVH 60	19.2	0.9167	0.55	0.72	0	2493
CLE-CLV3	Amoebozoa	Dictyostelium discoideum	RLVPSGPNPLH	DRX032332	ELIPKGQNPVH	Query 1 RLVPSGPNPLH 11 L+P G NP+H Sbjct 18 ELIPKGQNPVH 50	19.2	0.9167	0.55	0.72	0	2493
CLE-CLV3	Amoebozoa	Dictyostelium discoideum	RLVPSGPNPLH	DRX032332	ELIPKGQNPVH	Query 1 RLVPSGPNPLH 11 L+P G NP+H Sbjct 38 ELIPKGQNPVH 70	19.2	0.9167	0.55	0.72	0	2493
CLE-CLV3	Amoebozoa	Dictyostelium discoideum	RLVPSGPNPLH	DRX032332	ELIPKGQNPVH	Query 1 RLVPSGPNPLH 11 L+P G NP+H Sbjct 32 ELIPKGQNPVH 64	19.2	0.9167	0.55	0.72	0	2546
CLE-CLV3	Amoebozoa	Dictyostelium discoideum	LVPSGPNPL	DRX032332	IIPSGPNPI	Query 2 LVPSGPNPL 10 ++PSGPNP+ Sbjct 34 IIPSGPNPI 60	19.2	0.75	0.67	1	0	2546
CLE-CLV3	Amoebozoa	Dictyostelium discoideum	RLVPSGPNPLH	DRX032332	ELIPKGQNPVH	Query 1 RLVPSGPNPLH 11 L+P G NP+H Sbjct 36 ELIPKGQNPVH 68	19.2	0.9167	0.55	0.72	0	2573
CLE-CLV3	Amoebozoa	Dictyostelium discoideum	RLVPSGPNPLH	DRX032332	ELIPKGQNPVH	Query 1 RLVPSGPNPLH 11 L+P G NP+H Sbjct 35 ELIPKGQNPVH 67	18.9	0.9167	0.55	0.72	0	2628
CLE-CLV3	Amoebozoa	Dictyostelium discoideum	LVPSGPNPLH	DRX032332	LIPKGQNPVH	Query 2 LVPSGPNPLH 11 L+P G NP+H Sbjct 58 LIPKGQNPVH 87	18.9	0.8333	0.6	0.8	0	2628
CLE-CLV3	Amoebozoa	Dictyostelium discoideum	RLVPSGPNPLH	DRX032332	ELIPKGQNPVH	Query 1 RLVPSGPNPLH 11 L+P G NP+H Sbjct 35 ELIPKGQNPVH 67	18.9	0.9167	0.55	0.72	0	2628
CLE-CLV3	Amoebozoa	Dictyostelium discoideum	RLVPSGPNPLH	DRX032332	ELIPKGQNPVH	Query 1 RLVPSGPNPLH 11 L+P G NP+H Sbjct 35 ELIPKGQNPVH 67	18.9	0.9167	0.55	0.72	0	2628
CLE-CLV3	Amoebozoa	Dictyostelium discoideum	RLVPSGPNPLH	DRX032332	ELIPKGQNPVH	Query 1 RLVPSGPNPLH 11 L+P G NP+H Sbjct 27 ELIPKGQNPVH 59	18.9	0.9167	0.55	0.72	0	2712
CLE-CLV3	Amoebozoa	Dictyostelium discoideum	RLVPSGPNPLH	DRX032332	ELIPKGQNPVH	Query 1 RLVPSGPNPLH 11 L+P G NP+H Sbjct 18 ELIPKGQNPVH 50	18.9	0.9167	0.55	0.72	0	3077
CLE-CLV3	Amoebozoa	Dictyostelium discoideum	RLVPSGPNPLH	DRX032332	ELIPKGQNPVH	Query 1 RLVPSGPNPLH 11 L+P G NP+H Sbjct 7 ELIPKGQNPVH 39	18.9	0.9167	0.55	0.72	0	3176
CLE-CLV3	Amoebozoa	Dictyostelium discoideum	LVPSGPNPLH	DRX032332	LIPKGQNPVH	Query 2 LVPSGPNPLH 11 L+P G NP+H Sbjct 99 LIPKGQNPVH 70	18.9	0.8333	0.6	0.8	0	3209
CLE-CLV3	Amoebozoa	Dictyostelium discoideum	PSGPNPLHN	DRX032332	PSGPRPAHN	Query 4 PSGPNPLHN 12 PSGP P HN Sbjct 4 PSGPRPAHN 30	18.9	0.75	0.78	0.77	0	3243
CLE-CLV3	Amoebozoa	Dictyostelium discoideum	LVPSGPNPLHN	DRX032332	LLPPGPRPLHT	Query 2 LVPSGPNPLHN 12 L+P GP PLH Sbjct 15 LLPPGPRPLHT 47	18.5	0.9167	0.64	0.72	0	4085
CLE-TDIF	Amoebozoa	Dictyostelium discoideum	HEVPSGPNPI	DRX032332	EQIPAGPNPI	Query 1 HEVPSGPNPI 10 ++P+GPNPI Sbjct 90 EQIPAGPNPI 61	19.6	0.8333	0.6	0.9	0	1566
CLE-TDIF	Amoebozoa	Dictyostelium discoideum	HEVPSGPNPISN	DRX032332	HIIPSGHNPVFN	Query 1 HEVPSGPNPISN 12 H +PSG NP+ N Sbjct 94 HIIPSGHNPVFN 59	18.9	1	0.58	0.75	0	2982
CLE-TDIF	Amoebozoa	Dictyostelium discoideum	PSGPNPISN	DRX032332	PDGPNPIKN	Query 4 PSGPNPISN 12 P GPNPI N Sbjct 59 PDGPNPIKN 85	18.9	0.75	0.78	0.77	0	3277
CLE-TDIF	Amoebozoa	Dictyostelium discoideum	HEVPSGPNPI	DRX032332	HNVPSAPDPI	Query 1 HEVPSGPNPI 10 H VPS P+PI Sbjct 62 HNVPSAPDPI 91	18.5	0.8333	0.7	0.8	0	4982
CLEL	Amoebozoa	Dictyostelium discoideum	DYSNPGHHPP	DRX032332	DTTNPGHQPP	Query 1 DYSNPGHHPP 10 D +NPGH PP Sbjct 47 DTTNPGHQPP 76	21.2	0.7692	0.7	0.8	0	445
CLEL	Amoebozoa	Dictyostelium discoideum	YSNPGHHPPRHN	DRX032332	WSTPGHHPLKKN	Query 2 YSNPGHHPPRHN 13 +S PGHHP + N Sbjct 90 WSTPGHHPLKKN 55	21.2	0.9231	0.58	0.75	0	490
CLEL	Amoebozoa	Dictyostelium discoideum	DYSNPGHHPP	DRX032332	DTTNPGHQPP	Query 1 DYSNPGHHPP 10 D +NPGH PP Sbjct 80 DTTNPGHQPP 51	20.8	0.7692	0.7	0.8	0	512
CLEL	Amoebozoa	Dictyostelium discoideum	DYSNPGHHPP	DRX032332	DTTNPGHQPP	Query 1 DYSNPGHHPP 10 D +NPGH PP Sbjct 37 DTTNPGHQPP 66	20.8	0.7692	0.7	0.8	0	512
CLEL	Amoebozoa	Dictyostelium discoideum	DYSNPGHHPPRHN	DRX032332	DTTNPGYQPPLQN	Query 1 DYSNPGHHPPRHN 13 D +NPG+ PP N Sbjct 5 DTTNPGYQPPLQN 43	20.4	1	0.54	0.69	0	769
CLEL	Amoebozoa	Dictyostelium discoideum	DYSNPGHHPP	DRX032332	DTTNPGHQPP	Query 1 DYSNPGHHPP 10 D +NPGH PP Sbjct 81 DTTNPGHQPP 52	20.4	0.7692	0.7	0.8	0	932
CLEL	Amoebozoa	Dictyostelium discoideum	DYSNPGHHPPRHN	DRX032332	DYSDPYYYPPHHQ	Query 1 DYSNPGHHPPRHN 13 DYS+P ++PP H Sbjct 60 DYSDPYYYPPHHQ 98	20	1	0.54	0.76	0	1353
CLEL	Amoebozoa	Dictyostelium discoideum	DYSNPGHHPPRHN	DRX032332	DYSDPYYYPPHHQ	Query 1 DYSNPGHHPPRHN 13 DYS+P ++PP H Sbjct 86 DYSDPYYYPPHHQ 48	19.6	1	0.54	0.76	0	1489
CLEL	Amoebozoa	Dictyostelium discoideum	YSNPGHHPPRHN	DRX032332	FFHPQHHPPRHK	Query 2 YSNPGHHPPRHN 13 + +P HHPPRH Sbjct 88 FFHPQHHPPRHK 53	19.2	0.9231	0.58	0.75	0	2400
CLEL	Amoebozoa	Dictyostelium discoideum	YSNPGHHPPRHN	DRX032332	WNNPGNHPTKRN	Query 2 YSNPGHHPPRHN 13 ++NPG+HP + N Sbjct 44 WNNPGNHPTKRN 79	18.9	0.9231	0.5	0.83	0	3296
CLEL	Amoebozoa	Dictyostelium discoideum	NPGHHPPRH	DRX032332	TPGPHPPRH	Query 4 NPGHHPPRH 12 PG HPPRH Sbjct 63 TPGPHPPRH 89	18.5	0.6923	0.78	0.77	0	4967
IDA	Amoebozoa	Dictyostelium discoideum	PIPPSAPSKRHN	DRX032332	PFPPTPPSKHHN	Query 1 PIPPSAPSKRHN 12 P PP+ PSK HN Sbjct 63 PFPPTPPSKHHN 98	19.6	1	0.67	0.75	0	1408
IDA	Amoebozoa	Dictyostelium discoideum	PIPPSAPSKRHN	DRX032332	PLPPHRPSKKHS	Query 1 PIPPSAPSKRHN 12 P+PP PSK+H+ Sbjct 57 PLPPHRPSKKHS 92	19.6	1	0.58	0.83	0	1797
IDA	Amoebozoa	Dictyostelium discoideum	IPPSAPSKRH	DRX032332	LPPSAPQTRH	Query 2 IPPSAPSKRH 11 +PPSAP RH Sbjct 26 LPPSAPQTRH 55	19.2	0.8333	0.7	0.8	0	2493
IDA	Amoebozoa	Dictyostelium discoideum	PIPPSAPSKRHN	DRX032332	PLPPHQPPKKHN	Query 1 PIPPSAPSKRHN 12 P+PP P K+HN Sbjct 6 PLPPHQPPKKHN 41	19.2	1	0.58	0.75	0	2519
IDA	Amoebozoa	Dictyostelium discoideum	PIPPSAPSKRHN	DRX032332	PIPPQTPQKKHQ	Query 1 PIPPSAPSKRHN 12 PIPP P K+H Sbjct 58 PIPPQTPQKKHQ 93	18.9	1	0.58	0.66	0	2950
IDA	Amoebozoa	Dictyostelium discoideum	PIPPSAPSKRH	DRX032332	PVPHSQPSKKH	Query 1 PIPPSAPSKRH 11 P+P S PSK+H Sbjct 13 PVPHSQPSKKH 45	18.5	0.9167	0.64	0.81	0	3679
IDA	Amoebozoa	Dictyostelium discoideum	IPPSAPSKRH	DRX032332	LPPSQPSKNH	Query 2 IPPSAPSKRH 11 +PPS PSK H Sbjct 42 LPPSQPSKNH 13	18.5	0.8333	0.7	0.8	0	4304
PEP	Amoebozoa	Dictyostelium discoideum	QRGKEKVSSGRPGQH	DRX032332	QRGREAKSRGRPCDH	Query 8 QRGKEKVSSGRPGQH 22 QRG+E S GRP H Sbjct 21 QRGREAKSRGRPCDH 65	21.6	0.6522	0.6	0.66	0	629
PEP	Amoebozoa	Dictyostelium discoideum	RGKEKVSSGRPGQ	DRX032332	RGKQKMESQKPGE	Query 9 RGKEKVSSGRPGQ 21 RGK+K+ S +PG+ Sbjct 17 RGKQKMESQKPGE 55	19.2	0.5652	0.54	0.84	0	4490
PEP	Amoebozoa	Dictyostelium discoideum	QRGKEKVSSGRP	DRX032332	QRGKE*FYSGKP	Query 8 QRGKEKVSSGRP 19 QRGKE SG+P Sbjct 53 QRGKE*FYSGKP 18	19.2	0.5217	0.67	0.75	0	4689
PIP	Amoebozoa	Dictyostelium discoideum	ASGPSRRGAG	DRX032332	AEGPSKRGVG	Query 1 ASGPSRRGAG 10 A GPS+RG G Sbjct 96 AEGPSKRGVG 67	18.5	0.9091	0.7	0.8	0	4449
PSK	Amoebozoa	Dictyostelium discoideum	DECMARRTLAAHTDYIYTQ	DRX032332	QQCMLRQQKLMQIQYLYTQ	Query 1 DECMARRTLAAHTDYIYTQ 19 +CM R+ Y+YTQ Sbjct 6 QQCMLRQQKLMQIQYLYTQ 62	21.2	0.8261	0.37	0.52	0	881
PSK	Amoebozoa	Dictyostelium discoideum	TDYIYTQEKHN	DRX032332	TSYIYLSQKHN	Query 13 TDYIYTQEKHN 23 T YIY +KHN Sbjct 55 TSYIYLSQKHN 87	20	0.4783	0.64	0.72	0	2149
PSK	Amoebozoa	Dictyostelium discoideum	DECMARRTLAAHTDY	DRX032332	NQCMVKYTKTTHIDY	Query 1 DECMARRTLAAHTDY 15 ++CM + T H DY Sbjct 78 NQCMVKYTKTTHIDY 34	19.2	0.6522	0.4	0.6	0	4300
PSK	Amoebozoa	Dictyostelium discoideum	TDYIYTQEKHN	DRX032332	SDYNYAQQQHN	Query 13 TDYIYTQEKHN 23 +DY Y Q++HN Sbjct 59 SDYNYAQQQHN 91	19.2	0.4783	0.55	0.81	0	4539
PSK	Amoebozoa	Dictyostelium discoideum	TDYIYTQEKHN	DRX032332	SDYNYAQQQHN	Query 13 TDYIYTQEKHN 23 +DY Y Q++HN Sbjct 43 SDYNYAQQQHN 11	19.2	0.4783	0.55	0.81	0	4539
PSY	Amoebozoa	Dictyostelium discoideum	DYGDPSANPKHDPGVPP	DRX032332	DRGRTNASPMHDPGLAP	Query 1 DYGDPSANPKHDPGVPP 17 D G +A+P HDPG+ P Sbjct 7 DRGRTNASPMHDPGLAP 57	23.5	0.9444	0.53	0.7	0	73
PSY	Amoebozoa	Dictyostelium discoideum	SANPKHDPGVPPS	DRX032332	SANPRQQPLIPPT	Query 6 SANPKHDPGVPPS 18 SANP+ P +PP+ Sbjct 74 SANPRQQPLIPPT 36	21.2	0.7222	0.54	0.76	0	657
PSY	Amoebozoa	Dictyostelium discoideum	SANPKHDPGVPPS	DRX032332	SANPQQQPLIPPT	Query 6 SANPKHDPGVPPS 18 SANP+ P +PP+ Sbjct 71 SANPQQQPLIPPT 33	20.8	0.7222	0.54	0.76	0	740
PSY	Amoebozoa	Dictyostelium discoideum	SANPKHDPGVPPS	DRX032332	SANPQQQPLIPPT	Query 6 SANPKHDPGVPPS 18 SANP+ P +PP+ Sbjct 71 SANPQQQPLIPPT 33	20.8	0.7222	0.54	0.76	0	740
PSY	Amoebozoa	Dictyostelium discoideum	SANPKHDPGVPPS	DRX032332	SANPQQQPLVPPT	Query 6 SANPKHDPGVPPS 18 SANP+ P VPP+ Sbjct 74 SANPQQQPLVPPT 36	20.8	0.7222	0.62	0.76	0	765
PSY	Amoebozoa	Dictyostelium discoideum	SANPKHDPGVPPS	DRX032332	SANPQQQPLIPPT	Query 6 SANPKHDPGVPPS 18 SANP+ P +PP+ Sbjct 71 SANPQQQPLIPPT 33	20.8	0.7222	0.54	0.76	0	781
PSY	Amoebozoa	Dictyostelium discoideum	SANPKHDPGVPPS	DRX032332	SANPQQQPLIPPT	Query 6 SANPKHDPGVPPS 18 SANP+ P +PP+ Sbjct 71 SANPQQQPLIPPT 33	20.8	0.7222	0.54	0.76	0	861
PSY	Amoebozoa	Dictyostelium discoideum	SANPKHDPGVPPS	DRX032332	SANPQQQPLIPPT	Query 6 SANPKHDPGVPPS 18 SANP+ P +PP+ Sbjct 74 SANPQQQPLIPPT 36	20.8	0.7222	0.54	0.76	0	871
PSY	Amoebozoa	Dictyostelium discoideum	SANPKHDPGVPPS	DRX032332	SANPQQQPLIPPT	Query 6 SANPKHDPGVPPS 18 SANP+ P +PP+ Sbjct 74 SANPQQQPLIPPT 36	20.8	0.7222	0.54	0.76	0	871
PSY	Amoebozoa	Dictyostelium discoideum	SANPKHDPGVPPS	DRX032332	SANPQQQPLIPPT	Query 6 SANPKHDPGVPPS 18 SANP+ P +PP+ Sbjct 74 SANPQQQPLIPPT 36	20.8	0.7222	0.54	0.76	0	871
PSY	Amoebozoa	Dictyostelium discoideum	SANPKHDPGVPPS	DRX032332	SANPQQQPLIPPT	Query 6 SANPKHDPGVPPS 18 SANP+ P +PP+ Sbjct 74 SANPQQQPLIPPT 36	20.8	0.7222	0.54	0.76	0	871
PSY	Amoebozoa	Dictyostelium discoideum	SANPKHDPGVPPS	DRX032332	SANPQQQPLIPPT	Query 6 SANPKHDPGVPPS 18 SANP+ P +PP+ Sbjct 70 SANPQQQPLIPPT 32	20.8	0.7222	0.54	0.76	0	871
PSY	Amoebozoa	Dictyostelium discoideum	SANPKHDPGVPPS	DRX032332	SANPQQQPLIPPT	Query 6 SANPKHDPGVPPS 18 SANP+ P +PP+ Sbjct 74 SANPQQQPLIPPT 36	20.8	0.7222	0.54	0.76	0	880
PSY	Amoebozoa	Dictyostelium discoideum	GDPSANPKHDPGVP	DRX032332	GAPEASPAYKPGVP	Query 3 GDPSANPKHDPGVP 16 G P A+P + PGVP Sbjct 44 GAPEASPAYKPGVP 85	20.8	0.7778	0.57	0.71	0	880
PSY	Amoebozoa	Dictyostelium discoideum	SANPKHDPGVPPS	DRX032332	SANPQQQPLIPPT	Query 6 SANPKHDPGVPPS 18 SANP+ P +PP+ Sbjct 71 SANPQQQPLIPPT 33	20.8	0.7222	0.54	0.76	0	909
PSY	Amoebozoa	Dictyostelium discoideum	SANPKHDPGVPPS	DRX032332	SANPQQQPLIPPT	Query 6 SANPKHDPGVPPS 18 SANP+ P +PP+ Sbjct 74 SANPQQQPLIPPT 36	20.8	0.7222	0.54	0.76	0	909
PSY	Amoebozoa	Dictyostelium discoideum	SANPKHDPGVPPS	DRX032332	SANPQQQPLIPPT	Query 6 SANPKHDPGVPPS 18 SANP+ P +PP+ Sbjct 16 SANPQQQPLIPPT 54	20.8	0.7222	0.54	0.76	0	919
PSY	Amoebozoa	Dictyostelium discoideum	SANPKHDPGVPPS	DRX032332	SANPQQQPLIPPT	Query 6 SANPKHDPGVPPS 18 SANP+ P +PP+ Sbjct 73 SANPQQQPLIPPT 35	20.8	0.7222	0.54	0.76	0	919
PSY	Amoebozoa	Dictyostelium discoideum	SANPKHDPGVPPS	DRX032332	SANPQQQPLIPPT	Query 6 SANPKHDPGVPPS 18 SANP+ P +PP+ Sbjct 29 SANPQQQPLIPPT 67	20.8	0.7222	0.54	0.76	0	929
PSY	Amoebozoa	Dictyostelium discoideum	SANPKHDPGVPPS	DRX032332	SANPQQQPLIPPT	Query 6 SANPKHDPGVPPS 18 SANP+ P +PP+ Sbjct 32 SANPQQQPLIPPT 70	20.8	0.7222	0.54	0.76	0	939
PSY	Amoebozoa	Dictyostelium discoideum	SANPKHDPGVPPS	DRX032332	SANPQQQPLIPPT	Query 6 SANPKHDPGVPPS 18 SANP+ P +PP+ Sbjct 23 SANPQQQPLIPPT 61	20.8	0.7222	0.54	0.76	0	939
PSY	Amoebozoa	Dictyostelium discoideum	SANPKHDPGVPPS	DRX032332	SANPQQQPLIPPT	Query 6 SANPKHDPGVPPS 18 SANP+ P +PP+ Sbjct 55 SANPQQQPLIPPT 93	20.4	0.7222	0.54	0.76	0	970
PSY	Amoebozoa	Dictyostelium discoideum	SANPKHDPGVPPS	DRX032332	SANPQQQPLIPPT	Query 6 SANPKHDPGVPPS 18 SANP+ P +PP+ Sbjct 55 SANPQQQPLIPPT 93	20.4	0.7222	0.54	0.76	0	970
PSY	Amoebozoa	Dictyostelium discoideum	SANPKHDPGVPPS	DRX032332	SANPQQQPLIPPT	Query 6 SANPKHDPGVPPS 18 SANP+ P +PP+ Sbjct 71 SANPQQQPLIPPT 33	20.4	0.7222	0.54	0.76	0	980
PSY	Amoebozoa	Dictyostelium discoideum	SANPKHDPGVPPS	DRX032332	SANPQQQPLIPPT	Query 6 SANPKHDPGVPPS 18 SANP+ P +PP+ Sbjct 71 SANPQQQPLIPPT 33	20.4	0.7222	0.54	0.76	0	980
PSY	Amoebozoa	Dictyostelium discoideum	SANPKHDPGVPPS	DRX032332	SANPQQQPLIPPT	Query 6 SANPKHDPGVPPS 18 SANP+ P +PP+ Sbjct 71 SANPQQQPLIPPT 33	20.4	0.7222	0.54	0.76	0	980
PSY	Amoebozoa	Dictyostelium discoideum	SANPKHDPGVPPS	DRX032332	SANPQQQPLIPPT	Query 6 SANPKHDPGVPPS 18 SANP+ P +PP+ Sbjct 71 SANPQQQPLIPPT 33	20.4	0.7222	0.54	0.76	0	980
PSY	Amoebozoa	Dictyostelium discoideum	SANPKHDPGVPPS	DRX032332	SANPQQQPLIPPT	Query 6 SANPKHDPGVPPS 18 SANP+ P +PP+ Sbjct 71 SANPQQQPLIPPT 33	20.4	0.7222	0.54	0.76	0	980
PSY	Amoebozoa	Dictyostelium discoideum	SANPKHDPGVPPS	DRX032332	SANPQQQPLIPPT	Query 6 SANPKHDPGVPPS 18 SANP+ P +PP+ Sbjct 71 SANPQQQPLIPPT 33	20.4	0.7222	0.54	0.76	0	980
PSY	Amoebozoa	Dictyostelium discoideum	SANPKHDPGVPPS	DRX032332	SANPQQQPLIPPT	Query 6 SANPKHDPGVPPS 18 SANP+ P +PP+ Sbjct 71 SANPQQQPLIPPT 33	20.4	0.7222	0.54	0.76	0	980
PSY	Amoebozoa	Dictyostelium discoideum	SANPKHDPGVPPS	DRX032332	SANPQQQPLIPPT	Query 6 SANPKHDPGVPPS 18 SANP+ P +PP+ Sbjct 71 SANPQQQPLIPPT 33	20.4	0.7222	0.54	0.76	0	980
PSY	Amoebozoa	Dictyostelium discoideum	SANPKHDPGVPPS	DRX032332	SANPQQQPLIPPT	Query 6 SANPKHDPGVPPS 18 SANP+ P +PP+ Sbjct 71 SANPQQQPLIPPT 33	20.4	0.7222	0.54	0.76	0	980
PSY	Amoebozoa	Dictyostelium discoideum	SANPKHDPGVPPS	DRX032332	SANPQQQPLIPPT	Query 6 SANPKHDPGVPPS 18 SANP+ P +PP+ Sbjct 71 SANPQQQPLIPPT 33	20.4	0.7222	0.54	0.76	0	980
PSY	Amoebozoa	Dictyostelium discoideum	SANPKHDPGVPPS	DRX032332	SANPQQQPLIPPT	Query 6 SANPKHDPGVPPS 18 SANP+ P +PP+ Sbjct 71 SANPQQQPLIPPT 33	20.4	0.7222	0.54	0.76	0	980
PSY	Amoebozoa	Dictyostelium discoideum	SANPKHDPGVPPS	DRX032332	SANPQQQPLIPPT	Query 6 SANPKHDPGVPPS 18 SANP+ P +PP+ Sbjct 30 SANPQQQPLIPPT 68	20.4	0.7222	0.54	0.76	0	980
PSY	Amoebozoa	Dictyostelium discoideum	SANPKHDPGVPPS	DRX032332	SANPQQQPLIPPT	Query 6 SANPKHDPGVPPS 18 SANP+ P +PP+ Sbjct 71 SANPQQQPLIPPT 33	20.4	0.7222	0.54	0.76	0	980
PSY	Amoebozoa	Dictyostelium discoideum	SANPKHDPGVPPS	DRX032332	SANPQQQPLIPPT	Query 6 SANPKHDPGVPPS 18 SANP+ P +PP+ Sbjct 71 SANPQQQPLIPPT 33	20.4	0.7222	0.54	0.76	0	980
PSY	Amoebozoa	Dictyostelium discoideum	SANPKHDPGVPPS	DRX032332	SANPQQQPLIPPT	Query 6 SANPKHDPGVPPS 18 SANP+ P +PP+ Sbjct 24 SANPQQQPLIPPT 62	20.4	0.7222	0.54	0.76	0	980
PSY	Amoebozoa	Dictyostelium discoideum	SANPKHDPGVPPS	DRX032332	SANPQQQPLIPPT	Query 6 SANPKHDPGVPPS 18 SANP+ P +PP+ Sbjct 71 SANPQQQPLIPPT 33	20.4	0.7222	0.54	0.76	0	980
PSY	Amoebozoa	Dictyostelium discoideum	SANPKHDPGVPPS	DRX032332	SANPQQQPLIPPT	Query 6 SANPKHDPGVPPS 18 SANP+ P +PP+ Sbjct 71 SANPQQQPLIPPT 33	20.4	0.7222	0.54	0.76	0	980
PSY	Amoebozoa	Dictyostelium discoideum	SANPKHDPGVPPS	DRX032332	SANPQQQPLIPPT	Query 6 SANPKHDPGVPPS 18 SANP+ P +PP+ Sbjct 71 SANPQQQPLIPPT 33	20.4	0.7222	0.54	0.76	0	980
PSY	Amoebozoa	Dictyostelium discoideum	SANPKHDPGVPPS	DRX032332	SANPQQQPLIPPT	Query 6 SANPKHDPGVPPS 18 SANP+ P +PP+ Sbjct 71 SANPQQQPLIPPT 33	20.4	0.7222	0.54	0.76	0	980
PSY	Amoebozoa	Dictyostelium discoideum	SANPKHDPGVPPS	DRX032332	SANPQQQPLIPPT	Query 6 SANPKHDPGVPPS 18 SANP+ P +PP+ Sbjct 24 SANPQQQPLIPPT 62	20.4	0.7222	0.54	0.76	0	980
PSY	Amoebozoa	Dictyostelium discoideum	SANPKHDPGVPPS	DRX032332	SANPQQQPLIPPT	Query 6 SANPKHDPGVPPS 18 SANP+ P +PP+ Sbjct 71 SANPQQQPLIPPT 33	20.4	0.7222	0.54	0.76	0	980
PSY	Amoebozoa	Dictyostelium discoideum	SANPKHDPGVPPS	DRX032332	SANPQQQPLIPPT	Query 6 SANPKHDPGVPPS 18 SANP+ P +PP+ Sbjct 71 SANPQQQPLIPPT 33	20.4	0.7222	0.54	0.76	0	980
PSY	Amoebozoa	Dictyostelium discoideum	SANPKHDPGVPPS	DRX032332	SANPQQQPLIPPT	Query 6 SANPKHDPGVPPS 18 SANP+ P +PP+ Sbjct 71 SANPQQQPLIPPT 33	20.4	0.7222	0.54	0.76	0	980
PSY	Amoebozoa	Dictyostelium discoideum	SANPKHDPGVPPS	DRX032332	SANPQQQPLIPPT	Query 6 SANPKHDPGVPPS 18 SANP+ P +PP+ Sbjct 71 SANPQQQPLIPPT 33	20.4	0.7222	0.54	0.76	0	980
PSY	Amoebozoa	Dictyostelium discoideum	SANPKHDPGVPPS	DRX032332	SANPQQQPLIPPT	Query 6 SANPKHDPGVPPS 18 SANP+ P +PP+ Sbjct 71 SANPQQQPLIPPT 33	20.4	0.7222	0.54	0.76	0	980
PSY	Amoebozoa	Dictyostelium discoideum	SANPKHDPGVPPS	DRX032332	SANPQQQPLIPPT	Query 6 SANPKHDPGVPPS 18 SANP+ P +PP+ Sbjct 71 SANPQQQPLIPPT 33	20.4	0.7222	0.54	0.76	0	980
PSY	Amoebozoa	Dictyostelium discoideum	SANPKHDPGVPPS	DRX032332	SANPQQQPLIPPT	Query 6 SANPKHDPGVPPS 18 SANP+ P +PP+ Sbjct 71 SANPQQQPLIPPT 33	20.4	0.7222	0.54	0.76	0	980
PSY	Amoebozoa	Dictyostelium discoideum	SANPKHDPGVPPS	DRX032332	SANPQQQPLIPPT	Query 6 SANPKHDPGVPPS 18 SANP+ P +PP+ Sbjct 89 SANPQQQPLIPPT 51	20.4	0.7222	0.54	0.76	0	991
PSY	Amoebozoa	Dictyostelium discoideum	SANPKHDPGVPPS	DRX032332	SANPQQQPLIPPT	Query 6 SANPKHDPGVPPS 18 SANP+ P +PP+ Sbjct 68 SANPQQQPLIPPT 30	20.4	0.7222	0.54	0.76	0	991
PSY	Amoebozoa	Dictyostelium discoideum	SANPKHDPGVPPS	DRX032332	SANPQQQPLIPPT	Query 6 SANPKHDPGVPPS 18 SANP+ P +PP+ Sbjct 74 SANPQQQPLIPPT 36	20.4	0.7222	0.54	0.76	0	991
PSY	Amoebozoa	Dictyostelium discoideum	SANPKHDPGVPPS	DRX032332	SANPQQQPLIPPT	Query 6 SANPKHDPGVPPS 18 SANP+ P +PP+ Sbjct 74 SANPQQQPLIPPT 36	20.4	0.7222	0.54	0.76	0	991
PSY	Amoebozoa	Dictyostelium discoideum	SANPKHDPGVPPS	DRX032332	SANPQQQPLIPPT	Query 6 SANPKHDPGVPPS 18 SANP+ P +PP+ Sbjct 71 SANPQQQPLIPPT 33	20.4	0.7222	0.54	0.76	0	1002
PSY	Amoebozoa	Dictyostelium discoideum	SANPKHDPGVPPS	DRX032332	SANPQQQPLIPPT	Query 6 SANPKHDPGVPPS 18 SANP+ P +PP+ Sbjct 25 SANPQQQPLIPPT 63	20.4	0.7222	0.54	0.76	0	1002
PSY	Amoebozoa	Dictyostelium discoideum	SANPKHDPGVPPS	DRX032332	SANPQQQPLIPPT	Query 6 SANPKHDPGVPPS 18 SANP+ P +PP+ Sbjct 25 SANPQQQPLIPPT 63	20.4	0.7222	0.54	0.76	0	1002
PSY	Amoebozoa	Dictyostelium discoideum	SANPKHDPGVPPS	DRX032332	SANPQQQPLIPPT	Query 6 SANPKHDPGVPPS 18 SANP+ P +PP+ Sbjct 26 SANPQQQPLIPPT 64	20.4	0.7222	0.54	0.76	0	1002
PSY	Amoebozoa	Dictyostelium discoideum	SANPKHDPGVPPS	DRX032332	SANPQQQPLIPPT	Query 6 SANPKHDPGVPPS 18 SANP+ P +PP+ Sbjct 71 SANPQQQPLIPPT 33	20.4	0.7222	0.54	0.76	0	1002
PSY	Amoebozoa	Dictyostelium discoideum	SANPKHDPGVPPS	DRX032332	SANPQQQPLIPPT	Query 6 SANPKHDPGVPPS 18 SANP+ P +PP+ Sbjct 73 SANPQQQPLIPPT 35	20.4	0.7222	0.54	0.76	0	1002
PSY	Amoebozoa	Dictyostelium discoideum	SANPKHDPGVPPS	DRX032332	SANPQQQPLIPPT	Query 6 SANPKHDPGVPPS 18 SANP+ P +PP+ Sbjct 33 SANPQQQPLIPPT 71	20.4	0.7222	0.54	0.76	0	1013
PSY	Amoebozoa	Dictyostelium discoideum	SANPKHDPGVPPS	DRX032332	SANPQQQPLIPPT	Query 6 SANPKHDPGVPPS 18 SANP+ P +PP+ Sbjct 32 SANPQQQPLIPPT 70	20.4	0.7222	0.54	0.76	0	1024
PSY	Amoebozoa	Dictyostelium discoideum	SANPKHDPGVPPS	DRX032332	SANPQQQPLIPPT	Query 6 SANPKHDPGVPPS 18 SANP+ P +PP+ Sbjct 70 SANPQQQPLIPPT 32	20.4	0.7222	0.54	0.76	0	1024
PSY	Amoebozoa	Dictyostelium discoideum	SANPKHDPGVPPS	DRX032332	SANPQQQPLIPPT	Query 6 SANPKHDPGVPPS 18 SANP+ P +PP+ Sbjct 70 SANPQQQPLIPPT 32	20.4	0.7222	0.54	0.76	0	1024
PSY	Amoebozoa	Dictyostelium discoideum	SANPKHDPGVPPS	DRX032332	SANPQQQPLIPPT	Query 6 SANPKHDPGVPPS 18 SANP+ P +PP+ Sbjct 69 SANPQQQPLIPPT 31	20.4	0.7222	0.54	0.76	0	1024
PSY	Amoebozoa	Dictyostelium discoideum	SANPKHDPGVPPS	DRX032332	SANPQQQPLIPPT	Query 6 SANPKHDPGVPPS 18 SANP+ P +PP+ Sbjct 32 SANPQQQPLIPPT 70	20.4	0.7222	0.54	0.76	0	1024
PSY	Amoebozoa	Dictyostelium discoideum	SANPKHDPGVPPS	DRX032332	SANPQQQPLIPPT	Query 6 SANPKHDPGVPPS 18 SANP+ P +PP+ Sbjct 70 SANPQQQPLIPPT 32	20.4	0.7222	0.54	0.76	0	1024
PSY	Amoebozoa	Dictyostelium discoideum	SANPKHDPGVPPS	DRX032332	SANPQQQPLIPPT	Query 6 SANPKHDPGVPPS 18 SANP+ P +PP+ Sbjct 71 SANPQQQPLIPPT 33	20.4	0.7222	0.54	0.76	0	1035
PSY	Amoebozoa	Dictyostelium discoideum	SANPKHDPGVPPS	DRX032332	SANPQQQPLIPPT	Query 6 SANPKHDPGVPPS 18 SANP+ P +PP+ Sbjct 31 SANPQQQPLIPPT 69	20.4	0.7222	0.54	0.76	0	1046
PSY	Amoebozoa	Dictyostelium discoideum	SANPKHDPGVPPS	DRX032332	SANPQQQPLIPPT	Query 6 SANPKHDPGVPPS 18 SANP+ P +PP+ Sbjct 74 SANPQQQPLIPPT 36	20.4	0.7222	0.54	0.76	0	1057
PSY	Amoebozoa	Dictyostelium discoideum	SANPKHDPGVPPS	DRX032332	SANPQQQPLIPPT	Query 6 SANPKHDPGVPPS 18 SANP+ P +PP+ Sbjct 74 SANPQQQPLIPPT 36	20.4	0.7222	0.54	0.76	0	1057
PSY	Amoebozoa	Dictyostelium discoideum	SANPKHDPGVPPS	DRX032332	SANPQQQPLIPPT	Query 6 SANPKHDPGVPPS 18 SANP+ P +PP+ Sbjct 74 SANPQQQPLIPPT 36	20.4	0.7222	0.54	0.76	0	1057
PSY	Amoebozoa	Dictyostelium discoideum	SANPKHDPGVPPS	DRX032332	SANPQQQPLIPPT	Query 6 SANPKHDPGVPPS 18 SANP+ P +PP+ Sbjct 74 SANPQQQPLIPPT 36	20.4	0.7222	0.54	0.76	0	1057
PSY	Amoebozoa	Dictyostelium discoideum	SANPKHDPGVPPS	DRX032332	SANPQQQPLIPPT	Query 6 SANPKHDPGVPPS 18 SANP+ P +PP+ Sbjct 74 SANPQQQPLIPPT 36	20.4	0.7222	0.54	0.76	0	1057
PSY	Amoebozoa	Dictyostelium discoideum	SANPKHDPGVPPS	DRX032332	SANPQQQPLIPPT	Query 6 SANPKHDPGVPPS 18 SANP+ P +PP+ Sbjct 74 SANPQQQPLIPPT 36	20.4	0.7222	0.54	0.76	0	1057
PSY	Amoebozoa	Dictyostelium discoideum	SANPKHDPGVPPS	DRX032332	SANPQQQPLIPPT	Query 6 SANPKHDPGVPPS 18 SANP+ P +PP+ Sbjct 74 SANPQQQPLIPPT 36	20.4	0.7222	0.54	0.76	0	1057
PSY	Amoebozoa	Dictyostelium discoideum	SANPKHDPGVPPS	DRX032332	SANPQQQPLIPPT	Query 6 SANPKHDPGVPPS 18 SANP+ P +PP+ Sbjct 74 SANPQQQPLIPPT 36	20.4	0.7222	0.54	0.76	0	1057
PSY	Amoebozoa	Dictyostelium discoideum	SANPKHDPGVPPS	DRX032332	SANPQQQPLIPPT	Query 6 SANPKHDPGVPPS 18 SANP+ P +PP+ Sbjct 74 SANPQQQPLIPPT 36	20.4	0.7222	0.54	0.76	0	1057
PSY	Amoebozoa	Dictyostelium discoideum	SANPKHDPGVPPS	DRX032332	SANPQQQPLIPPT	Query 6 SANPKHDPGVPPS 18 SANP+ P +PP+ Sbjct 74 SANPQQQPLIPPT 36	20.4	0.7222	0.54	0.76	0	1057
PSY	Amoebozoa	Dictyostelium discoideum	SANPKHDPGVPPS	DRX032332	SANPQQQPLIPPT	Query 6 SANPKHDPGVPPS 18 SANP+ P +PP+ Sbjct 74 SANPQQQPLIPPT 36	20.4	0.7222	0.54	0.76	0	1057
PSY	Amoebozoa	Dictyostelium discoideum	SANPKHDPGVPPS	DRX032332	SANPQQQPLIPPT	Query 6 SANPKHDPGVPPS 18 SANP+ P +PP+ Sbjct 74 SANPQQQPLIPPT 36	20.4	0.7222	0.54	0.76	0	1057
PSY	Amoebozoa	Dictyostelium discoideum	SANPKHDPGVPPS	DRX032332	SANPQQQPLIPPT	Query 6 SANPKHDPGVPPS 18 SANP+ P +PP+ Sbjct 74 SANPQQQPLIPPT 36	20.4	0.7222	0.54	0.76	0	1057
PSY	Amoebozoa	Dictyostelium discoideum	SANPKHDPGVPPS	DRX032332	SANPQQQPLIPPT	Query 6 SANPKHDPGVPPS 18 SANP+ P +PP+ Sbjct 74 SANPQQQPLIPPT 36	20.4	0.7222	0.54	0.76	0	1057
PSY	Amoebozoa	Dictyostelium discoideum	SANPKHDPGVPPS	DRX032332	SANPQQQPLIPPT	Query 6 SANPKHDPGVPPS 18 SANP+ P +PP+ Sbjct 74 SANPQQQPLIPPT 36	20.4	0.7222	0.54	0.76	0	1057
PSY	Amoebozoa	Dictyostelium discoideum	SANPKHDPGVPPS	DRX032332	SANPQQQPLIPPT	Query 6 SANPKHDPGVPPS 18 SANP+ P +PP+ Sbjct 74 SANPQQQPLIPPT 36	20.4	0.7222	0.54	0.76	0	1057
PSY	Amoebozoa	Dictyostelium discoideum	SANPKHDPGVPPS	DRX032332	SANPQQQPLIPPT	Query 6 SANPKHDPGVPPS 18 SANP+ P +PP+ Sbjct 74 SANPQQQPLIPPT 36	20.4	0.7222	0.54	0.76	0	1057
PSY	Amoebozoa	Dictyostelium discoideum	SANPKHDPGVPPS	DRX032332	SANPQQQPLIPPT	Query 6 SANPKHDPGVPPS 18 SANP+ P +PP+ Sbjct 74 SANPQQQPLIPPT 36	20.4	0.7222	0.54	0.76	0	1057
PSY	Amoebozoa	Dictyostelium discoideum	SANPKHDPGVPPS	DRX032332	SANPQQQPLIPPT	Query 6 SANPKHDPGVPPS 18 SANP+ P +PP+ Sbjct 74 SANPQQQPLIPPT 36	20.4	0.7222	0.54	0.76	0	1057
PSY	Amoebozoa	Dictyostelium discoideum	SANPKHDPGVPPS	DRX032332	SANPQQQPLIPPT	Query 6 SANPKHDPGVPPS 18 SANP+ P +PP+ Sbjct 74 SANPQQQPLIPPT 36	20.4	0.7222	0.54	0.76	0	1057
PSY	Amoebozoa	Dictyostelium discoideum	SANPKHDPGVPPS	DRX032332	SANPQQQPLIPPT	Query 6 SANPKHDPGVPPS 18 SANP+ P +PP+ Sbjct 74 SANPQQQPLIPPT 36	20.4	0.7222	0.54	0.76	0	1057
PSY	Amoebozoa	Dictyostelium discoideum	SANPKHDPGVPPS	DRX032332	SANPQQQPLIPPT	Query 6 SANPKHDPGVPPS 18 SANP+ P +PP+ Sbjct 74 SANPQQQPLIPPT 36	20.4	0.7222	0.54	0.76	0	1057
PSY	Amoebozoa	Dictyostelium discoideum	SANPKHDPGVPPS	DRX032332	SANPQQQPLIPPT	Query 6 SANPKHDPGVPPS 18 SANP+ P +PP+ Sbjct 74 SANPQQQPLIPPT 36	20.4	0.7222	0.54	0.76	0	1057
PSY	Amoebozoa	Dictyostelium discoideum	SANPKHDPGVPPS	DRX032332	SANPQQQPLIPPT	Query 6 SANPKHDPGVPPS 18 SANP+ P +PP+ Sbjct 74 SANPQQQPLIPPT 36	20.4	0.7222	0.54	0.76	0	1057
PSY	Amoebozoa	Dictyostelium discoideum	SANPKHDPGVPPS	DRX032332	SANPQQQPLIPPT	Query 6 SANPKHDPGVPPS 18 SANP+ P +PP+ Sbjct 74 SANPQQQPLIPPT 36	20.4	0.7222	0.54	0.76	0	1057
PSY	Amoebozoa	Dictyostelium discoideum	SANPKHDPGVPPS	DRX032332	SANPQQQPLIPPT	Query 6 SANPKHDPGVPPS 18 SANP+ P +PP+ Sbjct 74 SANPQQQPLIPPT 36	20.4	0.7222	0.54	0.76	0	1057
PSY	Amoebozoa	Dictyostelium discoideum	SANPKHDPGVPPS	DRX032332	SANPQQQPLIPPT	Query 6 SANPKHDPGVPPS 18 SANP+ P +PP+ Sbjct 74 SANPQQQPLIPPT 36	20.4	0.7222	0.54	0.76	0	1057
PSY	Amoebozoa	Dictyostelium discoideum	SANPKHDPGVPPS	DRX032332	SANPQQQPLIPPT	Query 6 SANPKHDPGVPPS 18 SANP+ P +PP+ Sbjct 74 SANPQQQPLIPPT 36	20.4	0.7222	0.54	0.76	0	1057
PSY	Amoebozoa	Dictyostelium discoideum	SANPKHDPGVPPS	DRX032332	SANPQQQPLIPPT	Query 6 SANPKHDPGVPPS 18 SANP+ P +PP+ Sbjct 74 SANPQQQPLIPPT 36	20.4	0.7222	0.54	0.76	0	1057
PSY	Amoebozoa	Dictyostelium discoideum	SANPKHDPGVPPS	DRX032332	SANPQQQPLIPPT	Query 6 SANPKHDPGVPPS 18 SANP+ P +PP+ Sbjct 74 SANPQQQPLIPPT 36	20.4	0.7222	0.54	0.76	0	1057
PSY	Amoebozoa	Dictyostelium discoideum	SANPKHDPGVPPS	DRX032332	SANPQQQPLIPPT	Query 6 SANPKHDPGVPPS 18 SANP+ P +PP+ Sbjct 74 SANPQQQPLIPPT 36	20.4	0.7222	0.54	0.76	0	1057
CEP	Ancoracysta	Ancoracysta twistia	DFRPTNPGNSPGVG	SRX3270723	DFVPTNPGNRGGVG	Query 1 DFRPTNPGNSPGVG 14 DF PTNPGN GVG Sbjct 84 DFVPTNPGNRGGVG 43	23.9	0.9333	0.79	0.78	0	294
CEP	Ancoracysta	Ancoracysta twistia	DFRPTNPGNSP	SRX3270723	QFRPTQPGHSP	Query 1 DFRPTNPGNSP 11 FRPT PG+SP Sbjct 16 QFRPTQPGHSP 48	22.7	0.7333	0.73	0.81	0	859
CEP	Ancoracysta	Ancoracysta twistia	DFRPTNPGNSPGVGH	SRX3270723	SLRPTNPRLSPGLSH	Query 1 DFRPTNPGNSPGVGH 15 RPTNP SPG+ H Sbjct 42 SLRPTNPRLSPGLSH 86	22.7	1	0.6	0.66	0	887
CEP	Ancoracysta	Ancoracysta twistia	DFRPTNPGNSPGVGH	SRX3270723	SLRPTNPRLSPGLSH	Query 1 DFRPTNPGNSPGVGH 15 RPTNP SPG+ H Sbjct 41 SLRPTNPRLSPGLSH 85	22.7	1	0.6	0.66	0	887
CEP	Ancoracysta	Ancoracysta twistia	RPTNPGNSPG	SRX3270723	RPTQPGNSPG	Query 3 RPTNPGNSPG 12 RPT PGNSPG Sbjct 55 RPTQPGNSPG 84	22.7	0.6667	0.9	0.9	0	916
CEP	Ancoracysta	Ancoracysta twistia	DFRPTNPGNSPGVGH	SRX3270723	DFRPRQPGNTQRVPH	Query 1 DFRPTNPGNSPGVGH 15 DFRP PGN+ V H Sbjct 70 DFRPRQPGNTQRVPH 26	22.3	1	0.6	0.66	0	999
CEP	Ancoracysta	Ancoracysta twistia	PTNPGNSPGVGH	SRX3270723	PTGPGQSPGVGR	Query 4 PTNPGNSPGVGH 15 PT PG SPGVG Sbjct 16 PTGPGQSPGVGR 51	21.9	0.8	0.75	0.75	0	1523
CEP	Ancoracysta	Ancoracysta twistia	DFRPTNPGNSPGVGH	SRX3270723	SFRPVNPLSCPGADH	Query 1 DFRPTNPGNSPGVGH 15 FRP NP + PG H Sbjct 44 SFRPVNPLSCPGADH 88	21.9	1	0.53	0.6	0	1696
CEP	Ancoracysta	Ancoracysta twistia	FRPTNPGNSPGVGH	SRX3270723	FRPTQPAHTPTTAH	Query 2 FRPTNPGNSPGVGH 15 FRPT P ++P H Sbjct 94 FRPTQPAHTPTTAH 53	21.9	0.9333	0.5	0.64	0	1715
CEP	Ancoracysta	Ancoracysta twistia	PTNPGNSPGVGH	SRX3270723	PTGPGQSPGVGR	Query 4 PTNPGNSPGVGH 15 PT PG SPGVG Sbjct 36 PTGPGQSPGVGR 71	21.9	0.8	0.75	0.75	0	1910
CEP	Ancoracysta	Ancoracysta twistia	DFRPTNPGNSPGVGH	SRX3270723	SFRPVNPLSCPGADH	Query 1 DFRPTNPGNSPGVGH 15 FRP NP + PG H Sbjct 24 SFRPVNPLSCPGADH 68	21.9	1	0.53	0.6	0	1973
CEP	Ancoracysta	Ancoracysta twistia	PTNPGNSPGVGH	SRX3270723	PTGPGQSPGVGR	Query 4 PTNPGNSPGVGH 15 PT PG SPGVG Sbjct 78 PTGPGQSPGVGR 43	21.6	0.8	0.75	0.75	0	2016
CEP	Ancoracysta	Ancoracysta twistia	FRPTNPGNSP	SRX3270723	FRPTQPGHSP	Query 2 FRPTNPGNSP 11 FRPT PG+SP Sbjct 73 FRPTQPGHSP 44	21.6	0.6667	0.8	0.9	0	2128
CEP	Ancoracysta	Ancoracysta twistia	FRPTNPGNSPGVGH	SRX3270723	FRPKDPHRAPEIGH	Query 2 FRPTNPGNSPGVGH 15 FRP +P +P +GH Sbjct 85 FRPKDPHRAPEIGH 44	21.6	0.9333	0.5	0.71	0	2319
CEP	Ancoracysta	Ancoracysta twistia	PTNPGNSPGVGH	SRX3270723	PTGPGQSPGVGR	Query 4 PTNPGNSPGVGH 15 PT PG SPGVG Sbjct 43 PTGPGQSPGVGR 8	21.6	0.8	0.75	0.75	0	2345
CEP	Ancoracysta	Ancoracysta twistia	DFRPTNPGNSPGVG	SRX3270723	DFKPKNPVFPPGVG	Query 1 DFRPTNPGNSPGVG 14 DF+P NP PGVG Sbjct 94 DFKPKNPVFPPGVG 53	21.6	0.9333	0.64	0.71	0	2396
CEP	Ancoracysta	Ancoracysta twistia	PTNPGNSPGVGH	SRX3270723	PTGPGQSPGVGR	Query 4 PTNPGNSPGVGH 15 PT PG SPGVG Sbjct 40 PTGPGQSPGVGR 5	21.6	0.8	0.75	0.75	0	2501
CEP	Ancoracysta	Ancoracysta twistia	PTNPGNSPGVGH	SRX3270723	PTGPGQSPGVGR	Query 4 PTNPGNSPGVGH 15 PT PG SPGVG Sbjct 36 PTGPGQSPGVGR 71	21.6	0.8	0.75	0.75	0	2584
CEP	Ancoracysta	Ancoracysta twistia	PTNPGNSPGVGH	SRX3270723	PTGPGQSPGVGR	Query 4 PTNPGNSPGVGH 15 PT PG SPGVG Sbjct 36 PTGPGQSPGVGR 71	21.6	0.8	0.75	0.75	0	2584
CEP	Ancoracysta	Ancoracysta twistia	FRPTNPGNSPGVGH	SRX3270723	LIPTGPGQSPGVGR	Query 2 FRPTNPGNSPGVGH 15 PT PG SPGVG Sbjct 99 LIPTGPGQSPGVGR 58	21.6	0.9333	0.64	0.64	0	2786
CEP	Ancoracysta	Ancoracysta twistia	PTNPGNSPGVGH	SRX3270723	PTGPGQSPGVGR	Query 4 PTNPGNSPGVGH 15 PT PG SPGVG Sbjct 53 PTGPGQSPGVGR 88	21.6	0.8	0.75	0.75	0	2786
CEP	Ancoracysta	Ancoracysta twistia	RPTNPGNSPGVG	SRX3270723	RPTRPGDSPGHG	Query 3 RPTNPGNSPGVG 14 RPT PG+SPG G Sbjct 21 RPTRPGDSPGHG 56	21.2	0.8	0.75	0.83	0	2816
CEP	Ancoracysta	Ancoracysta twistia	PTNPGNSPGVG	SRX3270723	PTGPGQSPGVG	Query 4 PTNPGNSPGVG 14 PT PG SPGVG Sbjct 67 PTGPGQSPGVG 99	21.2	0.7333	0.82	0.81	0	2940
CEP	Ancoracysta	Ancoracysta twistia	PTNPGNSPGVGH	SRX3270723	PTGPGQSPGVGR	Query 4 PTNPGNSPGVGH 15 PT PG SPGVG Sbjct 37 PTGPGQSPGVGR 72	21.2	0.8	0.75	0.75	0	2940
CEP	Ancoracysta	Ancoracysta twistia	FRPTNPGNSPGVGH	SRX3270723	LRPLNPFNSPGWPH	Query 2 FRPTNPGNSPGVGH 15 RP NP NSPG H Sbjct 19 LRPLNPFNSPGWPH 60	21.2	0.9333	0.64	0.64	0	3070
CEP	Ancoracysta	Ancoracysta twistia	RPTNPGNSPGVGH	SRX3270723	RPARPTNCPGTGH	Query 3 RPTNPGNSPGVGH 15 RP P N PG GH Sbjct 36 RPARPTNCPGTGH 74	21.2	0.8667	0.62	0.61	0	3239
CEP	Ancoracysta	Ancoracysta twistia	RPTNPGNSPGV	SRX3270723	KETNPGHSPGV	Query 3 RPTNPGNSPGV 13 + TNPG+SPGV Sbjct 34 KETNPGHSPGV 66	21.2	0.7333	0.73	0.9	0	3310
CEP	Ancoracysta	Ancoracysta twistia	RPTNPGNSPGVGH	SRX3270723	RPTPPLSSPGISH	Query 3 RPTNPGNSPGVGH 15 RPT P +SPG+ H Sbjct 69 RPTPPLSSPGISH 31	21.2	0.8667	0.62	0.76	0	3346
CEP	Ancoracysta	Ancoracysta twistia	PTNPGNSPGVGH	SRX3270723	PTGPGKSPGVGR	Query 4 PTNPGNSPGVGH 15 PT PG SPGVG Sbjct 57 PTGPGKSPGVGR 22	21.2	0.8	0.75	0.75	0	3346
CEP	Ancoracysta	Ancoracysta twistia	PTNPGNSPGVGH	SRX3270723	PTGPGQSPGVGR	Query 4 PTNPGNSPGVGH 15 PT PG SPGVG Sbjct 45 PTGPGQSPGVGR 80	21.2	0.8	0.75	0.75	0	3419
CEP	Ancoracysta	Ancoracysta twistia	PTNPGNSPGVGH	SRX3270723	PTGPGQSPGVGR	Query 4 PTNPGNSPGVGH 15 PT PG SPGVG Sbjct 48 PTGPGQSPGVGR 83	21.2	0.8	0.75	0.75	0	3686
CEP	Ancoracysta	Ancoracysta twistia	PTNPGNSPGVGH	SRX3270723	PTGPGQSPGVGR	Query 4 PTNPGNSPGVGH 15 PT PG SPGVG Sbjct 48 PTGPGQSPGVGR 83	21.2	0.8	0.75	0.75	0	3686
CEP	Ancoracysta	Ancoracysta twistia	FRPTNPGNSPGVGH	SRX3270723	FRPAGPVVAPGAGH	Query 2 FRPTNPGNSPGVGH 15 FRP P +PG GH Sbjct 86 FRPAGPVVAPGAGH 45	20.8	0.9333	0.57	0.64	0	4522
CEP	Ancoracysta	Ancoracysta twistia	FRPTNPGNSPGV	SRX3270723	FRPTQTSNSPTI	Query 2 FRPTNPGNSPGV 13 FRPT NSP + Sbjct 40 FRPTQTSNSPTI 75	20.8	0.8	0.58	0.66	0	4522
CEP	Ancoracysta	Ancoracysta twistia	RPTNPGNSPGVGH	SRX3270723	RPRNPSRSPSTGH	Query 3 RPTNPGNSPGVGH 15 RP NP SP GH Sbjct 55 RPRNPSRSPSTGH 17	20.8	0.8667	0.62	0.61	0	4620
CEP	Ancoracysta	Ancoracysta twistia	DFRPTNPGNSPGVG	SRX3270723	SYRPCSPCRQPGVG	Query 1 DFRPTNPGNSPGVG 14 +RP +P PGVG Sbjct 46 SYRPCSPCRQPGVG 87	20.8	0.9333	0.5	0.64	0	4670
CEP	Ancoracysta	Ancoracysta twistia	RPTNPGNSPGV	SRX3270723	RPTEPSNAPGI	Query 3 RPTNPGNSPGV 13 RPT P N+PG+ Sbjct 89 RPTEPSNAPGI 57	20.8	0.7333	0.64	0.81	0	4670
CEP	Ancoracysta	Ancoracysta twistia	PTNPGNSPGVGH	SRX3270723	PVSPGNSPGVWE	Query 4 PTNPGNSPGVGH 15 P +PGNSPGV Sbjct 82 PVSPGNSPGVWE 47	20.8	0.8	0.67	0.75	0	4772
CEP	Ancoracysta	Ancoracysta twistia	DFRPTNPGNSPGVGH	SRX3270723	DCRSTNPPHASGIGH	Query 1 DFRPTNPGNSPGVGH 15 D R TNP ++ G+GH Sbjct 52 DCRSTNPPHASGIGH 8	20.8	1	0.53	0.73	0	4772
CEP	Ancoracysta	Ancoracysta twistia	DFRPTNPGNSPG	SRX3270723	DFRPAEPSNAPS	Query 1 DFRPTNPGNSPG 12 DFRP P N+P Sbjct 34 DFRPAEPSNAPS 69	20.8	0.8	0.58	0.66	0	4875
CEP	Ancoracysta	Ancoracysta twistia	DFRPTNPGN	SRX3270723	DFAPTNPGN	Query 1 DFRPTNPGN 9 DF PTNPGN Sbjct 88 DFAPTNPGN 62	20.8	0.6	0.89	0.88	0	4981
CIF	Ancoracysta	Ancoracysta twistia	YGNNSPSPRLERPPFKL	SRX3270723	FKNKSPSARKERPPFQL	Query 2 YGNNSPSPRLERPPFKL 18 + N SPS R ERPPF+L Sbjct 65 FKNKSPSARKERPPFQL 15	25	0.8095	0.65	0.76	0	129
CIF	Ancoracysta	Ancoracysta twistia	GNNSPS-PRLERPPFKLIPN	SRX3270723	GQPSPA*PRLDRPPIEIIPN	Query 3 GNNSPS-PRLERPPFKLIPN 21 G SP+ PRL+RPP ++IPN Sbjct 85 GQPSPA*PRLDRPPIEIIPN 26	24.6	0.9524	0.6	0.8	1	185
CIF	Ancoracysta	Ancoracysta twistia	NSPSPRLERPPFKL	SRX3270723	NSPSPHLSRPPFNL	Query 5 NSPSPRLERPPFKL 18 NSPSP L RPPF L Sbjct 66 NSPSPHLSRPPFNL 25	24.6	0.6667	0.79	0.78	0	216
CIF	Ancoracysta	Ancoracysta twistia	YGNNSPSPRLERPPF	SRX3270723	FGLNSPQKRLERPPY	Query 2 YGNNSPSPRLERPPF 16 +G NSP RLERPP+ Sbjct 98 FGLNSPQKRLERPPY 54	24.6	0.7143	0.67	0.8	0	243
CIF	Ancoracysta	Ancoracysta twistia	YGNNSPSPRLERPPF	SRX3270723	FGLNSPQKRLERPPY	Query 2 YGNNSPSPRLERPPF 16 +G NSP RLERPP+ Sbjct 98 FGLNSPQKRLERPPY 54	24.6	0.7143	0.67	0.8	0	243
CIF	Ancoracysta	Ancoracysta twistia	SPSPRLERPPFKLIPN	SRX3270723	TPSSRMERPTNRLIPN	Query 6 SPSPRLERPPFKLIPN 21 +PS R+ERP +LIPN Sbjct 27 TPSSRMERPTNRLIPN 74	24.3	0.7619	0.63	0.81	0	306
CIF	Ancoracysta	Ancoracysta twistia	NNSPSPRLERPPFKLIPN	SRX3270723	QHSPIPRLLSPPHKLVPH	Query 4 NNSPSPRLERPPFKLIPN 21 +SP PRL PP KL+P+ Sbjct 79 QHSPIPRLLSPPHKLVPH 26	23.9	0.8571	0.56	0.72	0	372
CIF	Ancoracysta	Ancoracysta twistia	NNSPSPRLERPPFKLIPN	SRX3270723	QNDAVARLHRPPHRLVPN	Query 4 NNSPSPRLERPPFKLIPN 21 N RL RPP +L+PN Sbjct 76 QNDAVARLHRPPHRLVPN 23	23.9	0.8571	0.5	0.61	0	458
CIF	Ancoracysta	Ancoracysta twistia	SPSPRLERPPFKLIPN	SRX3270723	TPSSCMERPPNRLIPN	Query 6 SPSPRLERPPFKLIPN 21 +PS +ERPP +LIPN Sbjct 27 TPSSCMERPPNRLIPN 74	23.5	0.7619	0.63	0.81	0	588
CIF	Ancoracysta	Ancoracysta twistia	YGNNSPSPRLERPPF	SRX3270723	FGYNSPQKRFEEPPF	Query 2 YGNNSPSPRLERPPF 16 +G NSP R E PPF Sbjct 100 FGYNSPQKRFEEPPF 56	23.5	0.7143	0.6	0.66	0	642
CIF	Ancoracysta	Ancoracysta twistia	GNNSPSPRLERPPF	SRX3270723	GGNTPSPIWEKPPF	Query 3 GNNSPSPRLERPPF 16 G N+PSP E+PPF Sbjct 58 GGNTPSPIWEKPPF 99	23.5	0.6667	0.64	0.78	0	649
CIF	Ancoracysta	Ancoracysta twistia	PSPRLERPPFKLIPN	SRX3270723	PAPRLWTPPFTLFPS	Query 7 PSPRLERPPFKLIPN 21 P+PRL PPF L P+ Sbjct 49 PAPRLWTPPFTLFPS 93	23.1	0.7143	0.6	0.73	0	940
CIF	Ancoracysta	Ancoracysta twistia	PRLERPPFKLIPN	SRX3270723	PRLQRNPFRLLPN	Query 9 PRLERPPFKLIPN 21 PRL+R PF+L+PN Sbjct 5 PRLQRNPFRLLPN 43	22.7	0.619	0.69	0.92	0	1106
CIF	Ancoracysta	Ancoracysta twistia	PRLERPPFKLIPN	SRX3270723	PRLQRNPFRLLPN	Query 9 PRLERPPFKLIPN 21 PRL+R PF+L+PN Sbjct 5 PRLQRNPFRLLPN 43	22.7	0.619	0.69	0.92	0	1106
CIF	Ancoracysta	Ancoracysta twistia	NNSPSPRLERPPFKLI	SRX3270723	HDSPPPRLRRLPFRLV	Query 4 NNSPSPRLERPPFKLI 19 ++SP PRL R PF+L+ Sbjct 67 HDSPPPRLRRLPFRLV 20	22.7	0.7619	0.56	0.81	0	1303
CIF	Ancoracysta	Ancoracysta twistia	GNNSPSPRLERPP	SRX3270723	GGHSPSPKSERPP	Query 3 GNNSPSPRLERPP 15 G +SPSP+ ERPP Sbjct 60 GGHSPSPKSERPP 98	22.7	0.619	0.69	0.84	0	1346
CIF	Ancoracysta	Ancoracysta twistia	YGNNSPSPRLERPPFKL	SRX3270723	YGLSLPSPRLSRPPKGL	Query 2 YGNNSPSPRLERPPFKL 18 YG + PSPRL RPP L Sbjct 84 YGLSLPSPRLSRPPKGL 34	22.3	0.8095	0.65	0.7	0	1421
CIF	Ancoracysta	Ancoracysta twistia	GNNSPSPRLERPPFKL	SRX3270723	GNNAPTTKKKSPPFSL	Query 3 GNNSPSPRLERPPFKL 18 GNN+P+ + + PPF L Sbjct 100 GNNAPTTKKKSPPFSL 53	22.3	0.7619	0.5	0.75	0	1437
CIF	Ancoracysta	Ancoracysta twistia	SPRLERPPFKLIPN	SRX3270723	SPRLQRNPFRLLPD	Query 8 SPRLERPPFKLIPN 21 SPRL+R PF+L+P+ Sbjct 49 SPRLQRNPFRLLPD 90	22.3	0.6667	0.64	0.92	0	1534
CIF	Ancoracysta	Ancoracysta twistia	NNSPSPRLERPPFKLIP	SRX3270723	NNTPSLALEDPPCLLVP	Query 4 NNSPSPRLERPPFKLIP 20 NN+PS LE PP L+P Sbjct 78 NNTPSLALEDPPCLLVP 28	22.3	0.8095	0.59	0.7	0	1534
CIF	Ancoracysta	Ancoracysta twistia	GNNSPSPRLERPPFKLI	SRX3270723	GSSPPSPELERPPSRFM	Query 3 GNNSPSPRLERPPFKLI 19 G++ PSP LERPP + + Sbjct 57 GSSPPSPELERPPSRFM 7	21.9	0.8095	0.53	0.76	0	1991
CIF	Ancoracysta	Ancoracysta twistia	PRLERPPFKLIPN	SRX3270723	PRLQRNPFRLLPD	Query 9 PRLERPPFKLIPN 21 PRL+R PF+L+P+ Sbjct 6 PRLQRNPFRLLPD 44	21.9	0.619	0.62	0.92	0	2035
CIF	Ancoracysta	Ancoracysta twistia	PRLERPPFKLIPN	SRX3270723	PRLQRNPFRLLPN	Query 9 PRLERPPFKLIPN 21 PRL+R PF+L+PN Sbjct 57 PRLQRNPFRLLPN 95	21.9	0.619	0.69	0.92	0	2126
CIF	Ancoracysta	Ancoracysta twistia	PRLERPPFKLIPN	SRX3270723	PRLQRNPFRLLPD	Query 9 PRLERPPFKLIPN 21 PRL+R PF+L+P+ Sbjct 5 PRLQRNPFRLLPD 43	21.9	0.619	0.62	0.92	0	2294
CIF	Ancoracysta	Ancoracysta twistia	PRLERPPFKLIPN	SRX3270723	PRLQRNPFRLVPD	Query 9 PRLERPPFKLIPN 21 PRL+R PF+L+P+ Sbjct 5 PRLQRNPFRLVPD 43	21.9	0.619	0.62	0.92	0	2449
CIF	Ancoracysta	Ancoracysta twistia	YGNNSPSPRLERPPFK	SRX3270723	YGNPSPSPSLNRLPLR	Query 2 YGNNSPSPRLERPPFK 17 YGN SPSP L R P + Sbjct 74 YGNPSPSPSLNRLPLR 27	21.9	0.7619	0.63	0.68	0	2502
CIF	Ancoracysta	Ancoracysta twistia	SPRLERPPFKLIPN	SRX3270723	HPRLQRNPFRLLPD	Query 8 SPRLERPPFKLIPN 21 PRL+R PF+L+P+ Sbjct 17 HPRLQRNPFRLLPD 58	21.9	0.6667	0.57	0.85	0	2502
CIF	Ancoracysta	Ancoracysta twistia	DYGNNSPSPRLERPPFKL	SRX3270723	EYDLRSPTPRFPCPPYKL	Query 1 DYGNNSPSPRLERPPFKL 18 +Y SP+PR PP+KL Sbjct 98 EYDLRSPTPRFPCPPYKL 45	21.9	0.8571	0.5	0.66	0	2671
CIF	Ancoracysta	Ancoracysta twistia	DYGNNSPSPRLERPP--FKLIP	SRX3270723	DIDQPSPAPRLDTPPSSFGLIP	Query 1 DYGNNSPSPRLERPP--FKLIP 20 D SP+PRL+ PP F LIP Sbjct 72 DIDQPSPAPRLDTPPSSFGLIP 7	21.9	1.0476	0.55	0.63	2	2790
CIF	Ancoracysta	Ancoracysta twistia	PRLERPPFKLIPN	SRX3270723	PRLQRNPFRLLPD	Query 9 PRLERPPFKLIPN 21 PRL+R PF+L+P+ Sbjct 35 PRLQRNPFRLLPD 73	21.9	0.619	0.62	0.92	0	2790
CIF	Ancoracysta	Ancoracysta twistia	YGNNSPSPRLERPP	SRX3270723	WGNMSPSQNLKRPP	Query 2 YGNNSPSPRLERPP 15 +GN SPS L+RPP Sbjct 59 WGNMSPSQNLKRPP 100	21.6	0.6667	0.64	0.78	0	2851
CIF	Ancoracysta	Ancoracysta twistia	GNNSPSPRLERPPFKLIPN	SRX3270723	GKLAWFPRLQRNPFRLLPD	Query 3 GNNSPSPRLERPPFKLIPN 21 G + PRL+R PF+L+P+ Sbjct 83 GKLAWFPRLQRNPFRLLPD 27	21.6	0.9048	0.47	0.73	0	2914
CIF	Ancoracysta	Ancoracysta twistia	PSPRLERPPFKLIPN	SRX3270723	PAPRLWAPPFPLFPS	Query 7 PSPRLERPPFKLIPN 21 P+PRL PPF L P+ Sbjct 54 PAPRLWAPPFPLFPS 98	21.6	0.7143	0.6	0.73	0	2914
CIF	Ancoracysta	Ancoracysta twistia	PRLERPPFKLIPN	SRX3270723	PRLQRTPFRLLPD	Query 9 PRLERPPFKLIPN 21 PRL+R PF+L+P+ Sbjct 52 PRLQRTPFRLLPD 90	21.6	0.619	0.62	0.92	0	3077
CIF	Ancoracysta	Ancoracysta twistia	PRLERPPFKLIPN	SRX3270723	PRLQRNPFRLLPD	Query 9 PRLERPPFKLIPN 21 PRL+R PF+L+P+ Sbjct 11 PRLQRNPFRLLPD 49	21.6	0.619	0.62	0.92	0	3110
CIF	Ancoracysta	Ancoracysta twistia	PRLERPPFKLIPN	SRX3270723	PRLQRNPFRLLPD	Query 9 PRLERPPFKLIPN 21 PRL+R PF+L+P+ Sbjct 8 PRLQRNPFRLLPD 46	21.6	0.619	0.62	0.92	0	3110
CIF	Ancoracysta	Ancoracysta twistia	PRLERPPFKLIPN	SRX3270723	PRLQRNPFRLLPD	Query 9 PRLERPPFKLIPN 21 PRL+R PF+L+P+ Sbjct 11 PRLQRNPFRLLPD 49	21.6	0.619	0.62	0.92	0	3144
CIF	Ancoracysta	Ancoracysta twistia	DYGNNSPSPRLERPPF	SRX3270723	DYANSQPKGRRERPPH	Query 1 DYGNNSPSPRLERPPF 16 DY N+ P R ERPP Sbjct 94 DYANSQPKGRRERPPH 47	21.6	0.7619	0.56	0.62	0	3144
CIF	Ancoracysta	Ancoracysta twistia	PRLERPPFKLIPN	SRX3270723	PRLQRNPFRLLPD	Query 9 PRLERPPFKLIPN 21 PRL+R PF+L+P+ Sbjct 25 PRLQRNPFRLLPD 63	21.6	0.619	0.62	0.92	0	3144
CIF	Ancoracysta	Ancoracysta twistia	PRLERPPFKLIPN	SRX3270723	PRLQRNPFRLLPD	Query 9 PRLERPPFKLIPN 21 PRL+R PF+L+P+ Sbjct 11 PRLQRNPFRLLPD 49	21.6	0.619	0.62	0.92	0	3179
CIF	Ancoracysta	Ancoracysta twistia	DYGNNSPSPRLERPPFKL	SRX3270723	SFGTPGNSPRLQRPPLRI	Query 1 DYGNNSPSPRLERPPFKL 18 +G SPRL+RPP ++ Sbjct 89 SFGTPGNSPRLQRPPLRI 36	21.6	0.8571	0.44	0.66	0	3179
CIF	Ancoracysta	Ancoracysta twistia	PRLERPPFKLIPN	SRX3270723	PRLQRNPFRLLPD	Query 9 PRLERPPFKLIPN 21 PRL+R PF+L+P+ Sbjct 10 PRLQRNPFRLLPD 48	21.6	0.619	0.62	0.92	0	3356
CIF	Ancoracysta	Ancoracysta twistia	PRLERPPFKLIPN	SRX3270723	PRLQRNPFRLLPD	Query 9 PRLERPPFKLIPN 21 PRL+R PF+L+P+ Sbjct 9 PRLQRNPFRLLPD 47	21.6	0.619	0.62	0.92	0	3356
CIF	Ancoracysta	Ancoracysta twistia	PRLERPPFKLIPN	SRX3270723	PRLQRNPFRLLPD	Query 9 PRLERPPFKLIPN 21 PRL+R PF+L+P+ Sbjct 39 PRLQRNPFRLLPD 77	21.6	0.619	0.62	0.92	0	3430
CIF	Ancoracysta	Ancoracysta twistia	PRLERPPFKLIPN	SRX3270723	PRLQRKPFRLLPD	Query 9 PRLERPPFKLIPN 21 PRL+R PF+L+P+ Sbjct 26 PRLQRKPFRLLPD 64	21.6	0.619	0.62	0.92	0	3543
CIF	Ancoracysta	Ancoracysta twistia	PRLERPPFKLIPN	SRX3270723	PRLQRNPFRLLPD	Query 9 PRLERPPFKLIPN 21 PRL+R PF+L+P+ Sbjct 20 PRLQRNPFRLLPD 58	21.6	0.619	0.62	0.92	0	3621
CIF	Ancoracysta	Ancoracysta twistia	PRLERPPFKLIPN	SRX3270723	PRLQRNPFRLLPD	Query 9 PRLERPPFKLIPN 21 PRL+R PF+L+P+ Sbjct 9 PRLQRNPFRLLPD 47	21.6	0.619	0.62	0.92	0	3661
CIF	Ancoracysta	Ancoracysta twistia	PRLERPPFKLIPN	SRX3270723	PRLQRNPFRLLPD	Query 9 PRLERPPFKLIPN 21 PRL+R PF+L+P+ Sbjct 9 PRLQRNPFRLLPD 47	21.6	0.619	0.62	0.92	0	3661
CIF	Ancoracysta	Ancoracysta twistia	PRLERPPFKLIPN	SRX3270723	PRLQRNPFRLLPD	Query 9 PRLERPPFKLIPN 21 PRL+R PF+L+P+ Sbjct 8 PRLQRNPFRLLPD 46	21.6	0.619	0.62	0.92	0	3661
CIF	Ancoracysta	Ancoracysta twistia	PRLERPPFKLIPN	SRX3270723	PRLQRNPFRLLPD	Query 9 PRLERPPFKLIPN 21 PRL+R PF+L+P+ Sbjct 8 PRLQRNPFRLLPD 46	21.6	0.619	0.62	0.92	0	3661
CIF	Ancoracysta	Ancoracysta twistia	PRLERPPFKLIPN	SRX3270723	PRLQRNPFRLLPD	Query 9 PRLERPPFKLIPN 21 PRL+R PF+L+P+ Sbjct 8 PRLQRNPFRLLPD 46	21.6	0.619	0.62	0.92	0	3661
CIF	Ancoracysta	Ancoracysta twistia	PRLERPPFKLIPN	SRX3270723	PRLQRNPFRLLPD	Query 9 PRLERPPFKLIPN 21 PRL+R PF+L+P+ Sbjct 8 PRLQRNPFRLLPD 46	21.6	0.619	0.62	0.92	0	3661
CIF	Ancoracysta	Ancoracysta twistia	PRLERPPFKLIPN	SRX3270723	PRLQRNPFRLLPD	Query 9 PRLERPPFKLIPN 21 PRL+R PF+L+P+ Sbjct 9 PRLQRNPFRLLPD 47	21.6	0.619	0.62	0.92	0	3661
CIF	Ancoracysta	Ancoracysta twistia	PRLERPPFKLIPN	SRX3270723	PRLQRNPFRLLPD	Query 9 PRLERPPFKLIPN 21 PRL+R PF+L+P+ Sbjct 9 PRLQRNPFRLLPD 47	21.6	0.619	0.62	0.92	0	3661
CIF	Ancoracysta	Ancoracysta twistia	PRLERPPFKLIPN	SRX3270723	PRLQRNPFRLLPD	Query 9 PRLERPPFKLIPN 21 PRL+R PF+L+P+ Sbjct 9 PRLQRNPFRLLPD 47	21.6	0.619	0.62	0.92	0	3661
CIF	Ancoracysta	Ancoracysta twistia	PRLERPPFKLIPN	SRX3270723	PRLQRNPFRLLPD	Query 9 PRLERPPFKLIPN 21 PRL+R PF+L+P+ Sbjct 8 PRLQRNPFRLLPD 46	21.6	0.619	0.62	0.92	0	3661
CIF	Ancoracysta	Ancoracysta twistia	PRLERPPFKLIPN	SRX3270723	PRLQRNPFRLLPD	Query 9 PRLERPPFKLIPN 21 PRL+R PF+L+P+ Sbjct 8 PRLQRNPFRLLPD 46	21.6	0.619	0.62	0.92	0	3661
CIF	Ancoracysta	Ancoracysta twistia	PRLERPPFKLIPN	SRX3270723	PRLQRNPFRLLPD	Query 9 PRLERPPFKLIPN 21 PRL+R PF+L+P+ Sbjct 11 PRLQRNPFRLLPD 49	21.6	0.619	0.62	0.92	0	3661
CIF	Ancoracysta	Ancoracysta twistia	PRLERPPFKLIPN	SRX3270723	PRLQRNPFRLLPD	Query 9 PRLERPPFKLIPN 21 PRL+R PF+L+P+ Sbjct 9 PRLQRNPFRLLPD 47	21.6	0.619	0.62	0.92	0	3661
CIF	Ancoracysta	Ancoracysta twistia	PRLERPPFKLIPN	SRX3270723	PRLQRNPFRLLPD	Query 9 PRLERPPFKLIPN 21 PRL+R PF+L+P+ Sbjct 9 PRLQRNPFRLLPD 47	21.6	0.619	0.62	0.92	0	3661
CIF	Ancoracysta	Ancoracysta twistia	PRLERPPFKLIPN	SRX3270723	PRLQRNPFRLLPD	Query 9 PRLERPPFKLIPN 21 PRL+R PF+L+P+ Sbjct 92 PRLQRNPFRLLPD 54	21.6	0.619	0.62	0.92	0	3661
CIF	Ancoracysta	Ancoracysta twistia	PRLERPPFKLIPN	SRX3270723	PRLQRNPFRLLPD	Query 9 PRLERPPFKLIPN 21 PRL+R PF+L+P+ Sbjct 93 PRLQRNPFRLLPD 55	21.6	0.619	0.62	0.92	0	3661
CIF	Ancoracysta	Ancoracysta twistia	PRLERPPFKLIPN	SRX3270723	PRLQRNPFRLLPD	Query 9 PRLERPPFKLIPN 21 PRL+R PF+L+P+ Sbjct 8 PRLQRNPFRLLPD 46	21.6	0.619	0.62	0.92	0	3661
CIF	Ancoracysta	Ancoracysta twistia	PRLERPPFKLIPN	SRX3270723	PRLQRNPFRLLPD	Query 9 PRLERPPFKLIPN 21 PRL+R PF+L+P+ Sbjct 8 PRLQRNPFRLLPD 46	21.6	0.619	0.62	0.92	0	3661
CIF	Ancoracysta	Ancoracysta twistia	PRLERPPFKLIPN	SRX3270723	PRLQRNPFRLLPD	Query 9 PRLERPPFKLIPN 21 PRL+R PF+L+P+ Sbjct 9 PRLQRNPFRLLPD 47	21.6	0.619	0.62	0.92	0	3661
CIF	Ancoracysta	Ancoracysta twistia	PRLERPPFKLIPN	SRX3270723	PRLQRNPFRLLPD	Query 9 PRLERPPFKLIPN 21 PRL+R PF+L+P+ Sbjct 9 PRLQRNPFRLLPD 47	21.6	0.619	0.62	0.92	0	3661
CIF	Ancoracysta	Ancoracysta twistia	PRLERPPFKLIPN	SRX3270723	PRLQRNPFRLLPD	Query 9 PRLERPPFKLIPN 21 PRL+R PF+L+P+ Sbjct 9 PRLQRNPFRLLPD 47	21.6	0.619	0.62	0.92	0	3661
CIF	Ancoracysta	Ancoracysta twistia	PRLERPPFKLIPN	SRX3270723	PRLQRNPFRLLPD	Query 9 PRLERPPFKLIPN 21 PRL+R PF+L+P+ Sbjct 9 PRLQRNPFRLLPD 47	21.6	0.619	0.62	0.92	0	3661
CIF	Ancoracysta	Ancoracysta twistia	PRLERPPFKLIPN	SRX3270723	PRLQRNPFRLLPD	Query 9 PRLERPPFKLIPN 21 PRL+R PF+L+P+ Sbjct 8 PRLQRNPFRLLPD 46	21.6	0.619	0.62	0.92	0	3661
CIF	Ancoracysta	Ancoracysta twistia	PRLERPPFKLIPN	SRX3270723	PRLQRNPFRLLPD	Query 9 PRLERPPFKLIPN 21 PRL+R PF+L+P+ Sbjct 9 PRLQRNPFRLLPD 47	21.6	0.619	0.62	0.92	0	3661
CIF	Ancoracysta	Ancoracysta twistia	PRLERPPFKLIPN	SRX3270723	PRLQRNPFRLLPD	Query 9 PRLERPPFKLIPN 21 PRL+R PF+L+P+ Sbjct 9 PRLQRNPFRLLPD 47	21.6	0.619	0.62	0.92	0	3661
CIF	Ancoracysta	Ancoracysta twistia	PRLERPPFKLIPN	SRX3270723	PRLQRNPFRLLPD	Query 9 PRLERPPFKLIPN 21 PRL+R PF+L+P+ Sbjct 8 PRLQRNPFRLLPD 46	21.6	0.619	0.62	0.92	0	3661
CIF	Ancoracysta	Ancoracysta twistia	PRLERPPFKLIPN	SRX3270723	PRLQRNPFRLLPD	Query 9 PRLERPPFKLIPN 21 PRL+R PF+L+P+ Sbjct 8 PRLQRNPFRLLPD 46	21.6	0.619	0.62	0.92	0	3661
CIF	Ancoracysta	Ancoracysta twistia	PRLERPPFKLIPN	SRX3270723	PRLQRNPFRLLPD	Query 9 PRLERPPFKLIPN 21 PRL+R PF+L+P+ Sbjct 9 PRLQRNPFRLLPD 47	21.6	0.619	0.62	0.92	0	3661
CIF	Ancoracysta	Ancoracysta twistia	PRLERPPFKLIPN	SRX3270723	PRLQRNPFRLLPD	Query 9 PRLERPPFKLIPN 21 PRL+R PF+L+P+ Sbjct 8 PRLQRNPFRLLPD 46	21.6	0.619	0.62	0.92	0	3661
CIF	Ancoracysta	Ancoracysta twistia	PRLERPPFKLIPN	SRX3270723	PRLQRNPFRLLPD	Query 9 PRLERPPFKLIPN 21 PRL+R PF+L+P+ Sbjct 8 PRLQRNPFRLLPD 46	21.6	0.619	0.62	0.92	0	3661
CIF	Ancoracysta	Ancoracysta twistia	PRLERPPFKLIPN	SRX3270723	PRLQRNPFRLLPD	Query 9 PRLERPPFKLIPN 21 PRL+R PF+L+P+ Sbjct 93 PRLQRNPFRLLPD 55	21.6	0.619	0.62	0.92	0	3661
CIF	Ancoracysta	Ancoracysta twistia	PRLERPPFKLIPN	SRX3270723	PRLQRNPFRLLPD	Query 9 PRLERPPFKLIPN 21 PRL+R PF+L+P+ Sbjct 8 PRLQRNPFRLLPD 46	21.6	0.619	0.62	0.92	0	3661
CIF	Ancoracysta	Ancoracysta twistia	PRLERPPFKLIPN	SRX3270723	PRLQRNPFRLLPD	Query 9 PRLERPPFKLIPN 21 PRL+R PF+L+P+ Sbjct 9 PRLQRNPFRLLPD 47	21.6	0.619	0.62	0.92	0	3661
CIF	Ancoracysta	Ancoracysta twistia	PRLERPPFKLIPN	SRX3270723	PRLQRNPFRLLPD	Query 9 PRLERPPFKLIPN 21 PRL+R PF+L+P+ Sbjct 8 PRLQRNPFRLLPD 46	21.6	0.619	0.62	0.92	0	3661
CIF	Ancoracysta	Ancoracysta twistia	PRLERPPFKLIPN	SRX3270723	PRLQRNPFRLLPD	Query 9 PRLERPPFKLIPN 21 PRL+R PF+L+P+ Sbjct 7 PRLQRNPFRLLPD 45	21.6	0.619	0.62	0.92	0	3661
CIF	Ancoracysta	Ancoracysta twistia	PRLERPPFKLIPN	SRX3270723	PRLQRNPFRLLPD	Query 9 PRLERPPFKLIPN 21 PRL+R PF+L+P+ Sbjct 8 PRLQRNPFRLLPD 46	21.6	0.619	0.62	0.92	0	3661
CIF	Ancoracysta	Ancoracysta twistia	PRLERPPFKLIPN	SRX3270723	PRLQRNPFRLLPD	Query 9 PRLERPPFKLIPN 21 PRL+R PF+L+P+ Sbjct 9 PRLQRNPFRLLPD 47	21.6	0.619	0.62	0.92	0	3661
CIF	Ancoracysta	Ancoracysta twistia	PRLERPPFKLIPN	SRX3270723	PRLQRNPFRLLPD	Query 9 PRLERPPFKLIPN 21 PRL+R PF+L+P+ Sbjct 8 PRLQRNPFRLLPD 46	21.6	0.619	0.62	0.92	0	3661
CIF	Ancoracysta	Ancoracysta twistia	PRLERPPFKLIPN	SRX3270723	PRLQRNPFRLLPD	Query 9 PRLERPPFKLIPN 21 PRL+R PF+L+P+ Sbjct 8 PRLQRNPFRLLPD 46	21.6	0.619	0.62	0.92	0	3661
CIF	Ancoracysta	Ancoracysta twistia	PRLERPPFKLIPN	SRX3270723	PRLQRNPFRLLPD	Query 9 PRLERPPFKLIPN 21 PRL+R PF+L+P+ Sbjct 8 PRLQRNPFRLLPD 46	21.6	0.619	0.62	0.92	0	3661
CIF	Ancoracysta	Ancoracysta twistia	PRLERPPFKLIPN	SRX3270723	PRLQRNPFRLLPD	Query 9 PRLERPPFKLIPN 21 PRL+R PF+L+P+ Sbjct 8 PRLQRNPFRLLPD 46	21.6	0.619	0.62	0.92	0	3661
CIF	Ancoracysta	Ancoracysta twistia	PRLERPPFKLIPN	SRX3270723	PRLQRNPFRLLPD	Query 9 PRLERPPFKLIPN 21 PRL+R PF+L+P+ Sbjct 8 PRLQRNPFRLLPD 46	21.6	0.619	0.62	0.92	0	3661
CIF	Ancoracysta	Ancoracysta twistia	PRLERPPFKLIPN	SRX3270723	PRLQRNPFRLLPD	Query 9 PRLERPPFKLIPN 21 PRL+R PF+L+P+ Sbjct 9 PRLQRNPFRLLPD 47	21.6	0.619	0.62	0.92	0	3661
CIF	Ancoracysta	Ancoracysta twistia	PRLERPPFKLIPN	SRX3270723	PRLQRNPFRLLPD	Query 9 PRLERPPFKLIPN 21 PRL+R PF+L+P+ Sbjct 8 PRLQRNPFRLLPD 46	21.6	0.619	0.62	0.92	0	3661
CIF	Ancoracysta	Ancoracysta twistia	PRLERPPFKLIPN	SRX3270723	PRLQRNPFRLLPD	Query 9 PRLERPPFKLIPN 21 PRL+R PF+L+P+ Sbjct 35 PRLQRNPFRLLPD 73	21.6	0.619	0.62	0.92	0	3661
CIF	Ancoracysta	Ancoracysta twistia	PRLERPPFKLIPN	SRX3270723	PRLQRNPFRLLPD	Query 9 PRLERPPFKLIPN 21 PRL+R PF+L+P+ Sbjct 9 PRLQRNPFRLLPD 47	21.6	0.619	0.62	0.92	0	3661
CIF	Ancoracysta	Ancoracysta twistia	PRLERPPFKLIPN	SRX3270723	PRLQRNPFRLLPD	Query 9 PRLERPPFKLIPN 21 PRL+R PF+L+P+ Sbjct 9 PRLQRNPFRLLPD 47	21.6	0.619	0.62	0.92	0	3661
CIF	Ancoracysta	Ancoracysta twistia	PRLERPPFKLIPN	SRX3270723	PRLQRNPFRLLPD	Query 9 PRLERPPFKLIPN 21 PRL+R PF+L+P+ Sbjct 8 PRLQRNPFRLLPD 46	21.6	0.619	0.62	0.92	0	3661
CIF	Ancoracysta	Ancoracysta twistia	PRLERPPFKLIPN	SRX3270723	PRLQRNPFRLLPD	Query 9 PRLERPPFKLIPN 21 PRL+R PF+L+P+ Sbjct 8 PRLQRNPFRLLPD 46	21.6	0.619	0.62	0.92	0	3661
CIF	Ancoracysta	Ancoracysta twistia	PRLERPPFKLIPN	SRX3270723	PRLQRNPFRLLPD	Query 9 PRLERPPFKLIPN 21 PRL+R PF+L+P+ Sbjct 9 PRLQRNPFRLLPD 47	21.6	0.619	0.62	0.92	0	3661
CIF	Ancoracysta	Ancoracysta twistia	PRLERPPFKLIPN	SRX3270723	PRLQRNPFRLLPD	Query 9 PRLERPPFKLIPN 21 PRL+R PF+L+P+ Sbjct 9 PRLQRNPFRLLPD 47	21.6	0.619	0.62	0.92	0	3661
CIF	Ancoracysta	Ancoracysta twistia	PRLERPPFKLIPN	SRX3270723	PRLQRNPFRLLPD	Query 9 PRLERPPFKLIPN 21 PRL+R PF+L+P+ Sbjct 8 PRLQRNPFRLLPD 46	21.6	0.619	0.62	0.92	0	3661
CIF	Ancoracysta	Ancoracysta twistia	PRLERPPFKLIPN	SRX3270723	PRLQRNPFRLLPD	Query 9 PRLERPPFKLIPN 21 PRL+R PF+L+P+ Sbjct 9 PRLQRNPFRLLPD 47	21.6	0.619	0.62	0.92	0	3661
CIF	Ancoracysta	Ancoracysta twistia	PRLERPPFKLIPN	SRX3270723	PRLQRNPFRLLPD	Query 9 PRLERPPFKLIPN 21 PRL+R PF+L+P+ Sbjct 8 PRLQRNPFRLLPD 46	21.6	0.619	0.62	0.92	0	3661
CLE-CLV3	Ancoracysta	Ancoracysta twistia	RLVPSGPNPLH	SRX3270723	RLVPSGPKPTH	Query 1 RLVPSGPNPLH 11 RLVPSGP P H Sbjct 56 RLVPSGPKPTH 24	22.7	0.9167	0.82	0.81	0	725
CLE-CLV3	Ancoracysta	Ancoracysta twistia	RLVPSGPNP	SRX3270723	RLVPSGPNP	Query 1 RLVPSGPNP 9 RLVPSGPNP Sbjct 51 RLVPSGPNP 77	22.7	0.75	1	1	0	825
CLE-CLV3	Ancoracysta	Ancoracysta twistia	RLVPSGPNPLHN	SRX3270723	RVVPSGYDPVHN	Query 1 RLVPSGPNPLHN 12 R+VPSG +P+HN Sbjct 39 RVVPSGYDPVHN 74	22.3	1	0.67	0.91	0	1034
CLE-CLV3	Ancoracysta	Ancoracysta twistia	RLVPSGPNPLHN	SRX3270723	RVVPSGYDPVHN	Query 1 RLVPSGPNPLHN 12 R+VPSG +P+HN Sbjct 29 RVVPSGYDPVHN 64	22.3	1	0.67	0.91	0	1068
CLE-CLV3	Ancoracysta	Ancoracysta twistia	RLVPSGPNPLH	SRX3270723	RLVPSGPNPTN	Query 1 RLVPSGPNPLH 11 RLVPSGPNP + Sbjct 73 RLVPSGPNPTN 41	21.9	0.9167	0.82	0.9	0	1176
CLE-CLV3	Ancoracysta	Ancoracysta twistia	RLVPSGPNP	SRX3270723	RLVPSGPNP	Query 1 RLVPSGPNP 9 RLVPSGPNP Sbjct 54 RLVPSGPNP 28	21.9	0.75	1	1	0	1282
CLE-CLV3	Ancoracysta	Ancoracysta twistia	LVPSGPNPLHN	SRX3270723	LVPSGPNPLFD	Query 2 LVPSGPNPLHN 12 LVPSGPNPL + Sbjct 100 LVPSGPNPLFD 68	21.6	0.9167	0.82	0.9	0	1659
CLE-CLV3	Ancoracysta	Ancoracysta twistia	RLVPSGPNPLH	SRX3270723	SVVPSGPSPLH	Query 1 RLVPSGPNPLH 11 +VPSGP+PLH Sbjct 88 SVVPSGPSPLH 56	21.6	0.9167	0.73	0.9	0	1907
CLE-CLV3	Ancoracysta	Ancoracysta twistia	RLVPSGPNPLHN	SRX3270723	RPIPAGPDPTHN	Query 1 RLVPSGPNPLHN 12 R +P+GP+P HN Sbjct 37 RPIPAGPDPTHN 2	21.6	1	0.58	0.83	0	2216
CLE-CLV3	Ancoracysta	Ancoracysta twistia	LVPSGPNPLHN	SRX3270723	LVPSGPNPLFD	Query 2 LVPSGPNPLHN 12 LVPSGPNPL + Sbjct 51 LVPSGPNPLFD 19	21.6	0.9167	0.82	0.9	0	2313
CLE-CLV3	Ancoracysta	Ancoracysta twistia	PSGPNPLH	SRX3270723	PSGPNPLH	Query 4 PSGPNPLH 11 PSGPNPLH Sbjct 33 PSGPNPLH 10	21.2	0.6667	1	1	0	2603
CLE-CLV3	Ancoracysta	Ancoracysta twistia	RLVPSGPNPLH	SRX3270723	RLVPSPPSPLH	Query 1 RLVPSGPNPLH 11 RLVPS P+PLH Sbjct 46 RLVPSPPSPLH 14	21.2	0.9167	0.82	0.9	0	2746
CLE-CLV3	Ancoracysta	Ancoracysta twistia	PSGPNPLH	SRX3270723	PSGPNPLH	Query 4 PSGPNPLH 11 PSGPNPLH Sbjct 53 PSGPNPLH 30	21.2	0.6667	1	1	0	2805
CLE-CLV3	Ancoracysta	Ancoracysta twistia	PSGPNPLH	SRX3270723	PSGPNPLH	Query 4 PSGPNPLH 11 PSGPNPLH Sbjct 41 PSGPNPLH 18	21.2	0.6667	1	1	0	2835
CLE-CLV3	Ancoracysta	Ancoracysta twistia	PSGPNPLH	SRX3270723	PSGPNPLH	Query 4 PSGPNPLH 11 PSGPNPLH Sbjct 32 PSGPNPLH 9	21.2	0.6667	1	1	0	2928
CLE-CLV3	Ancoracysta	Ancoracysta twistia	PSGPNPLH	SRX3270723	PSGPNPLH	Query 4 PSGPNPLH 11 PSGPNPLH Sbjct 55 PSGPNPLH 32	21.2	0.6667	1	1	0	2959
CLE-CLV3	Ancoracysta	Ancoracysta twistia	PSGPNPLH	SRX3270723	PSGPNPLH	Query 4 PSGPNPLH 11 PSGPNPLH Sbjct 55 PSGPNPLH 78	21.2	0.6667	1	1	0	3190
CLE-CLV3	Ancoracysta	Ancoracysta twistia	LVPSGPNPLHN	SRX3270723	LFPSGPSPLHT	Query 2 LVPSGPNPLHN 12 L PSGP+PLH Sbjct 6 LFPSGPSPLHT 38	21.2	0.9167	0.73	0.81	0	3259
CLE-CLV3	Ancoracysta	Ancoracysta twistia	PSGPNPLH	SRX3270723	PSGPNPLH	Query 4 PSGPNPLH 11 PSGPNPLH Sbjct 46 PSGPNPLH 23	20.8	0.6667	1	1	0	3365
CLE-CLV3	Ancoracysta	Ancoracysta twistia	PSGPNPLH	SRX3270723	PSGPNPLH	Query 4 PSGPNPLH 11 PSGPNPLH Sbjct 55 PSGPNPLH 32	20.8	0.6667	1	1	0	3438
CLE-CLV3	Ancoracysta	Ancoracysta twistia	PSGPNPLH	SRX3270723	PSGPNPLH	Query 4 PSGPNPLH 11 PSGPNPLH Sbjct 55 PSGPNPLH 32	20.8	0.6667	1	1	0	3438
CLE-CLV3	Ancoracysta	Ancoracysta twistia	PSGPNPLH	SRX3270723	PSGPNPLH	Query 4 PSGPNPLH 11 PSGPNPLH Sbjct 53 PSGPNPLH 30	20.8	0.6667	1	1	0	3550
CLE-CLV3	Ancoracysta	Ancoracysta twistia	PSGPNPLH	SRX3270723	PSGPNPLH	Query 4 PSGPNPLH 11 PSGPNPLH Sbjct 53 PSGPNPLH 30	20.8	0.6667	1	1	0	3550
CLE-CLV3	Ancoracysta	Ancoracysta twistia	PSGPNPLH	SRX3270723	PSGPNPLH	Query 4 PSGPNPLH 11 PSGPNPLH Sbjct 65 PSGPNPLH 88	20.8	0.6667	1	1	0	3866
CLE-CLV3	Ancoracysta	Ancoracysta twistia	PSGPNPLH	SRX3270723	PSGPNPLH	Query 4 PSGPNPLH 11 PSGPNPLH Sbjct 16 PSGPNPLH 39	20.8	0.6667	1	1	0	4079
CLE-CLV3	Ancoracysta	Ancoracysta twistia	RLVPSGPNPLHN	SRX3270723	RVLPTGPNPMYS	Query 1 RLVPSGPNPLHN 12 R++P+GPNP+++ Sbjct 54 RVLPTGPNPMYS 19	20.8	1	0.5	1	0	4167
CLE-CLV3	Ancoracysta	Ancoracysta twistia	PSGPNPLH	SRX3270723	PSGPNPLH	Query 4 PSGPNPLH 11 PSGPNPLH Sbjct 19 PSGPNPLH 42	20.8	0.6667	1	1	0	4167
CLE-CLV3	Ancoracysta	Ancoracysta twistia	RLVPSGPNPLHN	SRX3270723	RYMPTGPHPLHT	Query 1 RLVPSGPNPLHN 12 R +P+GP+PLH Sbjct 84 RYMPTGPHPLHT 49	20.8	1	0.58	0.83	0	4167
CLE-CLV3	Ancoracysta	Ancoracysta twistia	PSGPNPLH	SRX3270723	PSGPNPLH	Query 4 PSGPNPLH 11 PSGPNPLH Sbjct 35 PSGPNPLH 58	20.8	0.6667	1	1	0	4211
CLE-CLV3	Ancoracysta	Ancoracysta twistia	PSGPNPLH	SRX3270723	PSGPNPLH	Query 4 PSGPNPLH 11 PSGPNPLH Sbjct 69 PSGPNPLH 46	20.8	0.6667	1	1	0	4256
CLE-CLV3	Ancoracysta	Ancoracysta twistia	PSGPNPLH	SRX3270723	PSGPNPLH	Query 4 PSGPNPLH 11 PSGPNPLH Sbjct 32 PSGPNPLH 55	20.8	0.6667	1	1	0	4256
CLE-CLV3	Ancoracysta	Ancoracysta twistia	PSGPNPLH	SRX3270723	PSGPNPLH	Query 4 PSGPNPLH 11 PSGPNPLH Sbjct 66 PSGPNPLH 43	20.8	0.6667	1	1	0	4256
CLE-CLV3	Ancoracysta	Ancoracysta twistia	PSGPNPLH	SRX3270723	PSGPNPLH	Query 4 PSGPNPLH 11 PSGPNPLH Sbjct 11 PSGPNPLH 34	20.8	0.6667	1	1	0	4302
CLE-CLV3	Ancoracysta	Ancoracysta twistia	PSGPNPLH	SRX3270723	PSGPNPLH	Query 4 PSGPNPLH 11 PSGPNPLH Sbjct 33 PSGPNPLH 10	20.8	0.6667	1	1	0	4302
CLE-CLV3	Ancoracysta	Ancoracysta twistia	PSGPNPLH	SRX3270723	PSGPNPLH	Query 4 PSGPNPLH 11 PSGPNPLH Sbjct 21 PSGPNPLH 44	20.8	0.6667	1	1	0	4348
CLE-CLV3	Ancoracysta	Ancoracysta twistia	PSGPNPLH	SRX3270723	PSGPNPLH	Query 4 PSGPNPLH 11 PSGPNPLH Sbjct 9 PSGPNPLH 32	20.8	0.6667	1	1	0	4442
CLE-CLV3	Ancoracysta	Ancoracysta twistia	PSGPNPLH	SRX3270723	PSGPNPLH	Query 4 PSGPNPLH 11 PSGPNPLH Sbjct 9 PSGPNPLH 32	20.8	0.6667	1	1	0	4442
CLE-CLV3	Ancoracysta	Ancoracysta twistia	PSGPNPLH	SRX3270723	PSGPNPLH	Query 4 PSGPNPLH 11 PSGPNPLH Sbjct 65 PSGPNPLH 42	20.8	0.6667	1	1	0	4490
CLE-CLV3	Ancoracysta	Ancoracysta twistia	PSGPNPLH	SRX3270723	PSGPNPLH	Query 4 PSGPNPLH 11 PSGPNPLH Sbjct 71 PSGPNPLH 48	20.8	0.6667	1	1	0	4538
CLE-CLV3	Ancoracysta	Ancoracysta twistia	PSGPNPLH	SRX3270723	PSGPNPLH	Query 4 PSGPNPLH 11 PSGPNPLH Sbjct 59 PSGPNPLH 36	20.8	0.6667	1	1	0	4538
CLE-CLV3	Ancoracysta	Ancoracysta twistia	PSGPNPLH	SRX3270723	PSGPNPLH	Query 4 PSGPNPLH 11 PSGPNPLH Sbjct 97 PSGPNPLH 74	20.4	0.6667	1	1	0	4636
CLE-CLV3	Ancoracysta	Ancoracysta twistia	PSGPNPLH	SRX3270723	PSGPNPLH	Query 4 PSGPNPLH 11 PSGPNPLH Sbjct 39 PSGPNPLH 62	20.4	0.6667	1	1	0	4686
CLE-CLV3	Ancoracysta	Ancoracysta twistia	PSGPNPLH	SRX3270723	PSGPNPLH	Query 4 PSGPNPLH 11 PSGPNPLH Sbjct 60 PSGPNPLH 37	20.4	0.6667	1	1	0	4686
CLE-CLV3	Ancoracysta	Ancoracysta twistia	PSGPNPLH	SRX3270723	PSGPNPLH	Query 4 PSGPNPLH 11 PSGPNPLH Sbjct 62 PSGPNPLH 39	20.4	0.6667	1	1	0	4686
CLE-CLV3	Ancoracysta	Ancoracysta twistia	PSGPNPLH	SRX3270723	PSGPNPLH	Query 4 PSGPNPLH 11 PSGPNPLH Sbjct 39 PSGPNPLH 62	20.4	0.6667	1	1	0	4686
CLE-CLV3	Ancoracysta	Ancoracysta twistia	PSGPNPLH	SRX3270723	PSGPNPLH	Query 4 PSGPNPLH 11 PSGPNPLH Sbjct 20 PSGPNPLH 43	20.4	0.6667	1	1	0	4686
CLE-CLV3	Ancoracysta	Ancoracysta twistia	PSGPNPLH	SRX3270723	PSGPNPLH	Query 4 PSGPNPLH 11 PSGPNPLH Sbjct 25 PSGPNPLH 48	20.4	0.6667	1	1	0	4995
CLE-CLV3	Ancoracysta	Ancoracysta twistia	PSGPNPLH	SRX3270723	PSGPNPLH	Query 4 PSGPNPLH 11 PSGPNPLH Sbjct 68 PSGPNPLH 45	20.4	0.6667	1	1	0	4995
CLE-TDIF	Ancoracysta	Ancoracysta twistia	HEVPSGPNPISN	SRX3270723	HRTPAGPNPIST	Query 1 HEVPSGPNPISN 12 H P+GPNPIS Sbjct 45 HRTPAGPNPIST 10	21.9	1	0.67	0.75	0	1338
CLE-TDIF	Ancoracysta	Ancoracysta twistia	HEVPSGPNPI	SRX3270723	HEFPSGQNPI	Query 1 HEVPSGPNPI 10 HE PSG NPI Sbjct 78 HEFPSGQNPI 49	21.6	0.8333	0.8	0.8	0	2101
CLE-TDIF	Ancoracysta	Ancoracysta twistia	HEVPSGPNPISN	SRX3270723	HGVPSGPSPFSS	Query 1 HEVPSGPNPISN 12 H VPSGP+P S+ Sbjct 37 HGVPSGPSPFSS 2	21.2	1	0.67	0.83	0	2991
CLE-TDIF	Ancoracysta	Ancoracysta twistia	HEVPSGPNPISN	SRX3270723	HGVPSGPSPFSS	Query 1 HEVPSGPNPISN 12 H VPSGP+P S+ Sbjct 25 HGVPSGPSPFSS 60	20.8	1	0.67	0.83	0	4442
CLEL	Ancoracysta	Ancoracysta twistia	NPGHHPPRHN	SRX3270723	NPGGHPPRHN	Query 4 NPGHHPPRHN 13 NPG HPPRHN Sbjct 77 NPGGHPPRHN 48	22.7	0.7692	0.9	0.9	0	677
CLEL	Ancoracysta	Ancoracysta twistia	YSNPGHHPPRHN	SRX3270723	FSNPGQHPTKHT	Query 2 YSNPGHHPPRHN 13 +SNPG HP +H Sbjct 85 FSNPGQHPTKHT 50	21.6	0.9231	0.58	0.75	0	1924
CLEL	Ancoracysta	Ancoracysta twistia	SNPGHHPPRHN	SRX3270723	QQPGHHPPRHD	Query 3 SNPGHHPPRHN 13 PGHHPPRH+ Sbjct 100 QQPGHHPPRHD 68	21.6	0.8462	0.73	0.81	0	1966
CLEL	Ancoracysta	Ancoracysta twistia	DYSNPGHHPP	SRX3270723	DYSLPFHHPP	Query 1 DYSNPGHHPP 10 DYS P HHPP Sbjct 66 DYSLPFHHPP 37	21.6	0.7692	0.8	0.8	0	2074
CLEL	Ancoracysta	Ancoracysta twistia	YSNPGHHPPRHN	SRX3270723	YKEPGHHPPQQR	Query 2 YSNPGHHPPRHN 13 Y PGHHPP+ Sbjct 65 YKEPGHHPPQQR 100	21.6	0.9231	0.58	0.66	0	2119
CLEL	Ancoracysta	Ancoracysta twistia	SNPGHHPPRHN	SRX3270723	SSPGFHPPRHG	Query 3 SNPGHHPPRHN 13 S+PG HPPRH Sbjct 51 SSPGFHPPRHG 83	21.2	0.8462	0.73	0.81	0	2571
CLEL	Ancoracysta	Ancoracysta twistia	DYSNPGHHPPR	SRX3270723	DWSNPPYHPPR	Query 1 DYSNPGHHPPR 11 D+SNP +HPPR Sbjct 84 DWSNPPYHPPR 52	21.2	0.8462	0.73	0.9	0	2988
CLEL	Ancoracysta	Ancoracysta twistia	YSNPGHHPP	SRX3270723	YSNPGTHPP	Query 2 YSNPGHHPP 10 YSNPG HPP Sbjct 62 YSNPGTHPP 36	21.2	0.6923	0.89	0.88	0	3020
CLEL	Ancoracysta	Ancoracysta twistia	NPGHHPPRHN	SRX3270723	NPKHHPPRHQ	Query 4 NPGHHPPRHN 13 NP HHPPRH Sbjct 96 NPKHHPPRHQ 67	21.2	0.7692	0.8	0.8	0	3362
CLEL	Ancoracysta	Ancoracysta twistia	DYSNPGHHPPRHN	SRX3270723	SHQQPRHHPPRHN	Query 1 DYSNPGHHPPRHN 13 + P HHPPRHN Sbjct 73 SHQQPRHHPPRHN 35	21.2	1	0.62	0.69	0	3399
CLEL	Ancoracysta	Ancoracysta twistia	SNPGHHPPRHN	SRX3270723	SSPGFHPPEHN	Query 3 SNPGHHPPRHN 13 S+PG HPP HN Sbjct 4 SSPGFHPPEHN 36	21.2	0.8462	0.73	0.81	0	3399
CLEL	Ancoracysta	Ancoracysta twistia	SNPGHHPPRHN	SRX3270723	KKPKHHPPRHN	Query 3 SNPGHHPPRHN 13 P HHPPRHN Sbjct 97 KKPKHHPPRHN 65	20.8	0.8462	0.73	0.72	0	3586
CLEL	Ancoracysta	Ancoracysta twistia	DYSNPGHHPPR	SRX3270723	DYENPDHHPVR	Query 1 DYSNPGHHPPR 11 DY NP HHP R Sbjct 78 DYENPDHHPVR 46	20.8	0.8462	0.73	0.72	0	3663
CLEL	Ancoracysta	Ancoracysta twistia	YSNPGHHPPR	SRX3270723	YANPSHQPPR	Query 2 YSNPGHHPPR 11 Y+NP H PPR Sbjct 38 YANPSHQPPR 67	20.8	0.7692	0.7	0.8	0	3743
CLEL	Ancoracysta	Ancoracysta twistia	SNPGHHPPRHN	SRX3270723	TDPSHHPPRHQ	Query 3 SNPGHHPPRHN 13 ++P HHPPRH Sbjct 25 TDPSHHPPRHQ 57	20.8	0.8462	0.64	0.81	0	4077
CLEL	Ancoracysta	Ancoracysta twistia	SNPGHHPPRHN	SRX3270723	SNPGAHPPRPN	Query 3 SNPGHHPPRHN 13 SNPG HPPR N Sbjct 64 SNPGAHPPRPN 96	20.8	0.8462	0.82	0.81	0	4121
CLEL	Ancoracysta	Ancoracysta twistia	SNPGHHPP	SRX3270723	SNPGHHPP	Query 3 SNPGHHPP 10 SNPGHHPP Sbjct 35 SNPGHHPP 12	20.8	0.6154	1	1	0	4121
CLEL	Ancoracysta	Ancoracysta twistia	YSNPGHHPPRHN	SRX3270723	YPGPGHHTPRHS	Query 2 YSNPGHHPPRHN 13 Y PGHH PRH+ Sbjct 79 YPGPGHHTPRHS 44	20.8	0.9231	0.67	0.75	0	4256
CLEL	Ancoracysta	Ancoracysta twistia	SNPGHHPPRH	SRX3270723	SSPGHHLPRH	Query 3 SNPGHHPPRH 12 S+PGHH PRH Sbjct 48 SSPGHHLPRH 77	20.8	0.7692	0.8	0.9	0	4348
CLEL	Ancoracysta	Ancoracysta twistia	NPGHHPPRHN	SRX3270723	NPSHHPPRHQ	Query 4 NPGHHPPRHN 13 NP HHPPRH Sbjct 97 NPSHHPPRHQ 68	20.8	0.7692	0.8	0.8	0	4348
CLEL	Ancoracysta	Ancoracysta twistia	YSNPGHHPPRH	SRX3270723	YSFPNHHPPKH	Query 2 YSNPGHHPPRH 12 YS P HHPP+H Sbjct 62 YSFPNHHPPKH 94	20.8	0.8462	0.73	0.81	0	4490
CLEL	Ancoracysta	Ancoracysta twistia	SNPGHHPPRHN	SRX3270723	SNPGRHPPDHT	Query 3 SNPGHHPPRHN 13 SNPG HPP H Sbjct 48 SNPGRHPPDHT 16	20.8	0.8462	0.73	0.72	0	4587
CLEL	Ancoracysta	Ancoracysta twistia	SNPGHHPPR	SRX3270723	SNPSHHPPR	Query 3 SNPGHHPPR 11 SNP HHPPR Sbjct 76 SNPSHHPPR 50	20.8	0.6923	0.89	0.88	0	4737
CLEL	Ancoracysta	Ancoracysta twistia	SNPGHHPPR	SRX3270723	SNPSHHPPR	Query 3 SNPGHHPPR 11 SNP HHPPR Sbjct 76 SNPSHHPPR 50	20.8	0.6923	0.89	0.88	0	4737
CLEL	Ancoracysta	Ancoracysta twistia	SNPGHHPPR	SRX3270723	SNPSHHPPR	Query 3 SNPGHHPPR 11 SNP HHPPR Sbjct 76 SNPSHHPPR 50	20.8	0.6923	0.89	0.88	0	4737
CLEL	Ancoracysta	Ancoracysta twistia	SNPGHHPPRHN	SRX3270723	SNPGRHPPDHT	Query 3 SNPGHHPPRHN 13 SNPG HPP H Sbjct 55 SNPGRHPPDHT 23	20.4	0.8462	0.73	0.72	0	4944
CLEL	Ancoracysta	Ancoracysta twistia	NPGHHPPRH	SRX3270723	NPTHHPPRH	Query 4 NPGHHPPRH 12 NP HHPPRH Sbjct 71 NPTHHPPRH 97	20.4	0.6923	0.89	0.88	0	4944
CLEL	Ancoracysta	Ancoracysta twistia	NPGHHPPR	SRX3270723	SPGHHPPR	Query 4 NPGHHPPR 11 +PGHHPPR Sbjct 66 SPGHHPPR 89	20.4	0.6154	0.88	1	0	4997
CLEL	Ancoracysta	Ancoracysta twistia	YSNPGHHPPRHN	SRX3270723	FPNPGRHPPRPN	Query 2 YSNPGHHPPRHN 13 + NPG HPPR N Sbjct 61 FPNPGRHPPRPN 26	20.4	0.9231	0.67	0.75	0	4997
IDA	Ancoracysta	Ancoracysta twistia	IPPSAPSKRHN	SRX3270723	IPPQAPSARHN	Query 2 IPPSAPSKRHN 12 IPP APS RHN Sbjct 54 IPPQAPSARHN 22	21.6	0.9167	0.82	0.81	0	1695
IDA	Ancoracysta	Ancoracysta twistia	PIPPSAPSKRHN	SRX3270723	PIPSTIPSRRHN	Query 1 PIPPSAPSKRHN 12 PIP + PS+RHN Sbjct 36 PIPSTIPSRRHN 71	21.6	1	0.67	0.83	0	2193
IDA	Ancoracysta	Ancoracysta twistia	IPPSAPSKRH	SRX3270723	IPPSSPSRRH	Query 2 IPPSAPSKRH 11 IPPS+PS+RH Sbjct 6 IPPSSPSRRH 35	21.6	0.8333	0.8	1	0	2313
IDA	Ancoracysta	Ancoracysta twistia	PIPPSAPSKRHN	SRX3270723	PLPPSGKQKRHN	Query 1 PIPPSAPSKRHN 12 P+PPS KRHN Sbjct 94 PLPPSGKQKRHN 59	21.2	1	0.67	0.75	0	2338
IDA	Ancoracysta	Ancoracysta twistia	IPPSAPSKRHN	SRX3270723	LPPSIPTRRHN	Query 2 IPPSAPSKRHN 12 +PPS P++RHN Sbjct 34 LPPSIPTRRHN 66	21.2	0.9167	0.64	0.9	0	2928
IDA	Ancoracysta	Ancoracysta twistia	IPPSAPSKRHN	SRX3270723	VPPHAPTRRHN	Query 2 IPPSAPSKRHN 12 +PP AP++RHN Sbjct 18 VPPHAPTRRHN 50	20.8	0.9167	0.64	0.9	0	3550
IDA	Ancoracysta	Ancoracysta twistia	PIPPSAPSKRHN	SRX3270723	PLPPSQPNHRHN	Query 1 PIPPSAPSKRHN 12 P+PPS P+ RHN Sbjct 58 PLPPSQPNHRHN 23	20.8	1	0.67	0.83	0	3950
IDA	Ancoracysta	Ancoracysta twistia	IPPSAPSKRHN	SRX3270723	LPPSSPSKRHH	Query 2 IPPSAPSKRHN 12 +PPS+PSKRH+ Sbjct 25 LPPSSPSKRHH 57	20.8	0.9167	0.73	1	0	3992
IDA	Ancoracysta	Ancoracysta twistia	IPPSAPSKRH	SRX3270723	IPPTAPTQRH	Query 2 IPPSAPSKRH 11 IPP+AP++RH Sbjct 41 IPPTAPTQRH 70	20.8	0.8333	0.7	1	0	4302
IDA	Ancoracysta	Ancoracysta twistia	PIPPSAPSKRHN	SRX3270723	PTPPSTPSYKHN	Query 1 PIPPSAPSKRHN 12 P PPS PS +HN Sbjct 33 PTPPSTPSYKHN 68	20.8	1	0.67	0.75	0	4348
IDA	Ancoracysta	Ancoracysta twistia	IPPSAPSKRHN	SRX3270723	MPPSACEKRHN	Query 2 IPPSAPSKRHN 12 +PPSA KRHN Sbjct 48 MPPSACEKRHN 80	20.8	0.9167	0.73	0.81	0	4348
IDA	Ancoracysta	Ancoracysta twistia	PIPPSAPSKRHN	SRX3270723	PIPSSIPCRRHN	Query 1 PIPPSAPSKRHN 12 PIP S P +RHN Sbjct 51 PIPSSIPCRRHN 16	20.8	1	0.67	0.75	0	4442
IDA	Ancoracysta	Ancoracysta twistia	PIPPSAPSKRHN	SRX3270723	PSPPGAPQKKHN	Query 1 PIPPSAPSKRHN 12 P PP AP K+HN Sbjct 57 PSPPGAPQKKHN 92	20.8	1	0.67	0.75	0	4587
IDA	Ancoracysta	Ancoracysta twistia	PIPPSAPSKRHN	SRX3270723	PIPSTIPWRRHN	Query 1 PIPPSAPSKRHN 12 PIP + P +RHN Sbjct 85 PIPSTIPWRRHN 50	20.4	1	0.58	0.75	0	4736
IDA	Ancoracysta	Ancoracysta twistia	PIPPSAPSKRHN	SRX3270723	PVPPPAPTRRHT	Query 1 PIPPSAPSKRHN 12 P+PP AP++RH Sbjct 50 PVPPPAPTRRHT 15	20.4	1	0.58	0.83	0	4942
PEP	Ancoracysta	Ancoracysta twistia	QRGKEKVSSGRPG	SRX3270723	RRGKERIEEGRPG	Query 8 QRGKEKVSSGRPG 20 +RGKE++ GRPG Sbjct 69 RRGKERIEEGRPG 31	22.3	0.5652	0.62	0.84	0	1844
PEP	Ancoracysta	Ancoracysta twistia	QRGKEKVSSGRPGQHN	SRX3270723	KKGKEKTFRGPPKQHN	Query 8 QRGKEKVSSGRPGQHN 23 ++GKEK G P QHN Sbjct 77 KKGKEKTFRGPPKQHN 30	21.9	0.6957	0.56	0.68	0	2220
PEP	Ancoracysta	Ancoracysta twistia	AKQRGKEKVSSGRPG	SRX3270723	VRMRGEERIEEGRPG	Query 6 AKQRGKEKVSSGRPG 20 + RG+E++ GRPG Sbjct 81 VRMRGEERIEEGRPG 37	21.9	0.6522	0.47	0.73	0	2422
PEP	Ancoracysta	Ancoracysta twistia	KQRGKEKVSSGRPG	SRX3270723	RMRGEERIEEGRPG	Query 7 KQRGKEKVSSGRPG 20 + RG+E++ GRPG Sbjct 78 RMRGEERIEEGRPG 37	21.6	0.6087	0.5	0.78	0	3146
PEP	Ancoracysta	Ancoracysta twistia	AKQRGKEKVSSGRPGQHN	SRX3270723	CNQLELTSVSSGRPGYHD	Query 6 AKQRGKEKVSSGRPGQHN 23 Q VSSGRPG H+ Sbjct 81 CNQLELTSVSSGRPGYHD 28	21.6	0.7826	0.5	0.55	0	3585
PEP	Ancoracysta	Ancoracysta twistia	QRGKEKVSSGRP	SRX3270723	QRGRESTCTGRP	Query 8 QRGKEKVSSGRP 19 QRG+E +GRP Sbjct 37 QRGRESTCTGRP 72	21.2	0.5217	0.58	0.75	0	4655
PEP	Ancoracysta	Ancoracysta twistia	AKQRGKEKVSSGRPGQHN	SRX3270723	GRERGKKKQSEGEPGSEN	Query 6 AKQRGKEKVSSGRPGQHN 23 ++RGK+K S G PG N Sbjct 33 GRERGKKKQSEGEPGSEN 86	21.2	0.7826	0.5	0.66	0	4655
PIP	Ancoracysta	Ancoracysta twistia	ASGPSRRGAG	SRX3270723	ASGPNRRGAG	Query 1 ASGPSRRGAG 10 ASGP+RRGAG Sbjct 66 ASGPNRRGAG 37	20.8	0.9091	0.9	1	0	4207
PIP	Ancoracysta	Ancoracysta twistia	ASGPSRRGAGH	SRX3270723	CSGPNRRKAGH	Query 1 ASGPSRRGAGH 11 SGP+RR AGH Sbjct 86 CSGPNRRKAGH 54	20.4	1	0.73	0.81	0	4831
PSK	Ancoracysta	Ancoracysta twistia	CMARRTLAAHTDYIYTQEKH	SRX3270723	CLAQRTWGQHSDHIFTSQQH	Query 3 CMARRTLAAHTDYIYTQEKH 22 C+A+RT H+D+I+T ++H Sbjct 22 CLAQRTWGQHSDHIFTSQQH 81	29.3	0.8696	0.45	0.8	0	3.4
PSK	Ancoracysta	Ancoracysta twistia	DECMARRTLAAHTDYIYTQEKH	SRX3270723	DLCMARITLAAHSSIRWYERVH	Query 1 DECMARRTLAAHTDYIYTQEKH 22 D CMAR TLAAH+ + + H Sbjct 98 DLCMARITLAAHSSIRWYERVH 33	25	0.9565	0.5	0.63	0	176
PSK	Ancoracysta	Ancoracysta twistia	RRTLAAHTDYIYTQEKHN	SRX3270723	QSTWGQHSDHIFTSQKHN	Query 6 RRTLAAHTDYIYTQEKHN 23 + T H+D+I+T +KHN Sbjct 18 QSTWGQHSDHIFTSQKHN 71	25	0.7826	0.44	0.72	0	186
PSK	Ancoracysta	Ancoracysta twistia	AAHTDYIYTQEKHN	SRX3270723	GPPSDFIYQQEKHN	Query 10 AAHTDYIYTQEKHN 23 +D+IY QEKHN Sbjct 87 GPPSDFIYQQEKHN 46	24.3	0.6087	0.57	0.71	0	292
PSK	Ancoracysta	Ancoracysta twistia	DECMARRTLAAHTDYIYTQEK	SRX3270723	DYCFAKRVYDVNTNTIYTQEE	Query 1 DECMARRTLAAHTDYIYTQEK 21 D C A+R +T+ IYTQE+ Sbjct 10 DYCFAKRVYDVNTNTIYTQEE 72	24.3	0.913	0.48	0.66	0	305
PSK	Ancoracysta	Ancoracysta twistia	DECMARRTLAAHTDYIYTQE	SRX3270723	DYCFAKRVYDVNTNTIYTQE	Query 1 DECMARRTLAAHTDYIYTQE 20 D C A+R +T+ IYTQE Sbjct 4 DYCFAKRVYDVNTNTIYTQE 63	24.3	0.8696	0.5	0.65	0	318
PSK	Ancoracysta	Ancoracysta twistia	DECMARRTLAAHTDYIYTQEKH	SRX3270723	DLCMARITLAAHSSIRWYGRVH	Query 1 DECMARRTLAAHTDYIYTQEKH 22 D CMAR TLAAH+ + H Sbjct 100 DLCMARITLAAHSSIRWYGRVH 35	23.9	0.9565	0.5	0.59	0	466
PSK	Ancoracysta	Ancoracysta twistia	DECMARRTLAAHTDYIYTQEKH	SRX3270723	DLCMARITLAAHSSIRWYGRVH	Query 1 DECMARRTLAAHTDYIYTQEKH 22 D CMAR TLAAH+ + H Sbjct 100 DLCMARITLAAHSSIRWYGRVH 35	23.9	0.9565	0.5	0.59	0	466
PSK	Ancoracysta	Ancoracysta twistia	DECMARRTLAAHTDYIYTQEKH	SRX3270723	DLCMARITLAAHSSIRWYGRVH	Query 1 DECMARRTLAAHTDYIYTQEKH 22 D CMAR TLAAH+ + H Sbjct 100 DLCMARITLAAHSSIRWYGRVH 35	23.9	0.9565	0.5	0.59	0	466
PSK	Ancoracysta	Ancoracysta twistia	DECMARRTLAAHTDYIYTQEKH	SRX3270723	DLCMARITLAAHSSIRWYGRVH	Query 1 DECMARRTLAAHTDYIYTQEKH 22 D CMAR TLAAH+ + H Sbjct 100 DLCMARITLAAHSSIRWYGRVH 35	23.9	0.9565	0.5	0.59	0	466
PSK	Ancoracysta	Ancoracysta twistia	DECMARRTLAAHTDYIYTQEKH	SRX3270723	DLCMARITLAAHSSIRWYGRVH	Query 1 DECMARRTLAAHTDYIYTQEKH 22 D CMAR TLAAH+ + H Sbjct 100 DLCMARITLAAHSSIRWYGRVH 35	23.9	0.9565	0.5	0.59	0	466
PSK	Ancoracysta	Ancoracysta twistia	DECMARRTLAAHTDYIYTQEKH	SRX3270723	DLCMARITLAAHSSIRWYGRVH	Query 1 DECMARRTLAAHTDYIYTQEKH 22 D CMAR TLAAH+ + H Sbjct 100 DLCMARITLAAHSSIRWYGRVH 35	23.9	0.9565	0.5	0.59	0	466
PSK	Ancoracysta	Ancoracysta twistia	DECMARRTLAAHTDYIYTQEKH	SRX3270723	DLCMARITLAAHSSIRWYGRVH	Query 1 DECMARRTLAAHTDYIYTQEKH 22 D CMAR TLAAH+ + H Sbjct 100 DLCMARITLAAHSSIRWYGRVH 35	23.9	0.9565	0.5	0.59	0	466
PSK	Ancoracysta	Ancoracysta twistia	DECMARRTLAAHTDYIYTQEKH	SRX3270723	DLCMARITLAAHSSIRWYGRVH	Query 1 DECMARRTLAAHTDYIYTQEKH 22 D CMAR TLAAH+ + H Sbjct 100 DLCMARITLAAHSSIRWYGRVH 35	23.9	0.9565	0.5	0.59	0	466
PSK	Ancoracysta	Ancoracysta twistia	DECMARRTLAAHTDYIYTQEKH	SRX3270723	DLCMARITLAAHSSIRWHGRVH	Query 1 DECMARRTLAAHTDYIYTQEKH 22 D CMAR TLAAH+ + H Sbjct 95 DLCMARITLAAHSSIRWHGRVH 30	23.5	0.9565	0.5	0.59	0	568
PSK	Ancoracysta	Ancoracysta twistia	ECMARRTLAAHTD	SRX3270723	QCMARITLAAHSS	Query 2 ECMARRTLAAHTD 14 +CMAR TLAAH+ Sbjct 67 QCMARITLAAHSS 29	23.1	0.5652	0.69	0.84	0	796
PSK	Ancoracysta	Ancoracysta twistia	AHTDYIYTQEKHN	SRX3270723	SHTDHIYPEHKHN	Query 11 AHTDYIYTQEKHN 23 +HTD+IY + KHN Sbjct 2 SHTDHIYPEHKHN 40	23.1	0.5652	0.62	0.84	0	832
PSK	Ancoracysta	Ancoracysta twistia	CMARRTLAAHTD	SRX3270723	CMARSTLAAHSS	Query 3 CMARRTLAAHTD 14 CMAR TLAAH+ Sbjct 58 CMARSTLAAHSS 23	23.1	0.5217	0.75	0.83	0	918
PSK	Ancoracysta	Ancoracysta twistia	LAAHTDYIYTQ	SRX3270723	LATHTDYIYKQ	Query 9 LAAHTDYIYTQ 19 LA HTDYIY Q Sbjct 87 LATHTDYIYKQ 55	23.1	0.4783	0.82	0.81	0	990
PSK	Ancoracysta	Ancoracysta twistia	ECMARRTLAAHTD	SRX3270723	SCMARITLAAHSS	Query 2 ECMARRTLAAHTD 14 CMAR TLAAH+ Sbjct 61 SCMARITLAAHSS 23	22.7	0.5652	0.69	0.76	0	1105
PSK	Ancoracysta	Ancoracysta twistia	CMARRTLAAHTD	SRX3270723	CMARSTLAAHSS	Query 3 CMARRTLAAHTD 14 CMAR TLAAH+ Sbjct 93 CMARSTLAAHSS 58	22.7	0.5217	0.75	0.83	0	1117
PSK	Ancoracysta	Ancoracysta twistia	CMARRTLAAHTD	SRX3270723	CMARSTLAAHSS	Query 3 CMARRTLAAHTD 14 CMAR TLAAH+ Sbjct 81 CMARSTLAAHSS 46	22.7	0.5217	0.75	0.83	0	1129
PSK	Ancoracysta	Ancoracysta twistia	ARRTLAAHTDYIYTQEKH	SRX3270723	AKEPVAEHTDFSSIQERH	Query 5 ARRTLAAHTDYIYTQEKH 22 A+ +A HTD+ QE+H Sbjct 94 AKEPVAEHTDFSSIQERH 41	22.7	0.7826	0.44	0.66	0	1192
PSK	Ancoracysta	Ancoracysta twistia	CMARRTLAAHTD	SRX3270723	CMARTTLAAHSS	Query 3 CMARRTLAAHTD 14 CMAR TLAAH+ Sbjct 58 CMARTTLAAHSS 23	22.7	0.5217	0.75	0.83	0	1287
PSK	Ancoracysta	Ancoracysta twistia	DECMARRTLAAH	SRX3270723	DLCMARITLAAH	Query 1 DECMARRTLAAH 12 D CMAR TLAAH Sbjct 38 DLCMARITLAAH 3	22.7	0.5217	0.83	0.83	0	1359
PSK	Ancoracysta	Ancoracysta twistia	CMARRTLAAHTDYI	SRX3270723	CMKKRTIAAHREQI	Query 3 CMARRTLAAHTDYI 16 CM +RT+AAH + I Sbjct 10 CMKKRTIAAHREQI 51	22.7	0.6087	0.57	0.78	0	1359
PSK	Ancoracysta	Ancoracysta twistia	ECMARRTLAAHTD	SRX3270723	SCMARITLAAHSS	Query 2 ECMARRTLAAHTD 14 CMAR TLAAH+ Sbjct 44 SCMARITLAAHSS 6	22.7	0.5652	0.69	0.76	0	1420
PSK	Ancoracysta	Ancoracysta twistia	ECMARRTLAAHTDYIYTQEKH	SRX3270723	PCMARITLAAHSSIRWYGRVH	Query 2 ECMARRTLAAHTDYIYTQEKH 22 CMAR TLAAH+ + H Sbjct 10 PCMARITLAAHSSIRWYGRVH 72	22.7	0.913	0.48	0.57	0	1435
PSK	Ancoracysta	Ancoracysta twistia	CMARRTLAAHTDYIYTQEKH	SRX3270723	CMARTTLAAHSSIRWYGRVH	Query 3 CMARRTLAAHTDYIYTQEKH 22 CMAR TLAAH+ + H Sbjct 96 CMARTTLAAHSSIRWYGRVH 37	22.7	0.8696	0.5	0.6	0	1451
PSK	Ancoracysta	Ancoracysta twistia	CMARRTLAAHTDYIYTQ	SRX3270723	CFARRTVNAMSMYVYSR	Query 3 CMARRTLAAHTDYIYTQ 19 C ARRT+ A + Y+Y++ Sbjct 84 CFARRTVNAMSMYVYSR 34	22.7	0.7391	0.47	0.76	0	1467
PSK	Ancoracysta	Ancoracysta twistia	ECMARRTLAAHTDYIYTQEKH	SRX3270723	SCMARITLAAHSSIRWYGRVH	Query 2 ECMARRTLAAHTDYIYTQEKH 22 CMAR TLAAH+ + H Sbjct 99 SCMARITLAAHSSIRWYGRVH 37	22.7	0.913	0.48	0.57	0	1483
PSK	Ancoracysta	Ancoracysta twistia	ECMARRTLAAHTDYIYTQEKH	SRX3270723	SCMARITLAAHSSIRWYGRVH	Query 2 ECMARRTLAAHTDYIYTQEKH 22 CMAR TLAAH+ + H Sbjct 98 SCMARITLAAHSSIRWYGRVH 36	22.7	0.913	0.48	0.57	0	1483
PSK	Ancoracysta	Ancoracysta twistia	CMARRTLAAHTD	SRX3270723	CMARTTLAAHSS	Query 3 CMARRTLAAHTD 14 CMAR TLAAH+ Sbjct 49 CMARTTLAAHSS 14	22.7	0.5217	0.75	0.83	0	1499
PSK	Ancoracysta	Ancoracysta twistia	CMARRTLAAHTD	SRX3270723	CMARTTLAAHSS	Query 3 CMARRTLAAHTD 14 CMAR TLAAH+ Sbjct 58 CMARTTLAAHSS 23	22.7	0.5217	0.75	0.83	0	1499
PSK	Ancoracysta	Ancoracysta twistia	CMARRTLAAHTD	SRX3270723	CMARTTLAAHSS	Query 3 CMARRTLAAHTD 14 CMAR TLAAH+ Sbjct 48 CMARTTLAAHSS 13	22.7	0.5217	0.75	0.83	0	1499
PSK	Ancoracysta	Ancoracysta twistia	CMARRTLAAHTDYIYTQEKH	SRX3270723	CMARTTLAAHSSIRWYGRVH	Query 3 CMARRTLAAHTDYIYTQEKH 22 CMAR TLAAH+ + H Sbjct 98 CMARTTLAAHSSIRWYGRVH 39	22.7	0.8696	0.5	0.6	0	1516
PSK	Ancoracysta	Ancoracysta twistia	ECMARRTLAAHTD	SRX3270723	SCMARITLAAHSS	Query 2 ECMARRTLAAHTD 14 CMAR TLAAH+ Sbjct 52 SCMARITLAAHSS 14	22.7	0.5652	0.69	0.76	0	1516
PSK	Ancoracysta	Ancoracysta twistia	ARRTLAAHTDYIYTQEKH	SRX3270723	AKEPVAEHTDFSSIQERH	Query 5 ARRTLAAHTDYIYTQEKH 22 A+ +A HTD+ QE+H Sbjct 26 AKEPVAEHTDFSSIQERH 79	22.7	0.7826	0.44	0.66	0	1549
PSK	Ancoracysta	Ancoracysta twistia	ARRTLAAHTDYIYTQEKH	SRX3270723	AKEPVAEHTDFSSIQERH	Query 5 ARRTLAAHTDYIYTQEKH 22 A+ +A HTD+ QE+H Sbjct 26 AKEPVAEHTDFSSIQERH 79	22.7	0.7826	0.44	0.66	0	1549
PSK	Ancoracysta	Ancoracysta twistia	ECMARRTLAAHTD	SRX3270723	SCMARITLAAHSS	Query 2 ECMARRTLAAHTD 14 CMAR TLAAH+ Sbjct 95 SCMARITLAAHSS 57	22.3	0.5652	0.69	0.76	0	1618
PSK	Ancoracysta	Ancoracysta twistia	CMARRTLAAHTD	SRX3270723	CMARTTLAAHSS	Query 3 CMARRTLAAHTD 14 CMAR TLAAH+ Sbjct 92 CMARTTLAAHSS 57	22.3	0.5217	0.75	0.83	0	1636
PSK	Ancoracysta	Ancoracysta twistia	CMARRTLAAHTD	SRX3270723	CMARTTLAAHSS	Query 3 CMARRTLAAHTD 14 CMAR TLAAH+ Sbjct 73 CMARTTLAAHSS 38	22.3	0.5217	0.75	0.83	0	1709
PSK	Ancoracysta	Ancoracysta twistia	CMARRTLAAHTD	SRX3270723	CMARTTLAAHSS	Query 3 CMARRTLAAHTD 14 CMAR TLAAH+ Sbjct 73 CMARTTLAAHSS 38	22.3	0.5217	0.75	0.83	0	1709
PSK	Ancoracysta	Ancoracysta twistia	CMARRTLAAHTD	SRX3270723	CMARTTLAAHSS	Query 3 CMARRTLAAHTD 14 CMAR TLAAH+ Sbjct 65 CMARTTLAAHSS 30	22.3	0.5217	0.75	0.83	0	1766
PSK	Ancoracysta	Ancoracysta twistia	ARRTLAAHTDYIYTQEKH	SRX3270723	AKEPVAEHTDFSSIQERH	Query 5 ARRTLAAHTDYIYTQEKH 22 A+ +A HTD+ QE+H Sbjct 46 AKEPVAEHTDFSSIQERH 99	22.3	0.7826	0.44	0.66	0	1926
PSK	Ancoracysta	Ancoracysta twistia	DECMARRTLAAHTDY	SRX3270723	DECVGRELLGAHSTW	Query 1 DECMARRTLAAHTDY 15 DEC+ R L AH+ + Sbjct 96 DECVGRELLGAHSTW 52	22.3	0.6522	0.47	0.66	0	1948
PSK	Ancoracysta	Ancoracysta twistia	ARRTLAAHTDYIYTQEKH	SRX3270723	AKEPVAEHTDFSSIQERH	Query 5 ARRTLAAHTDYIYTQEKH 22 A+ +A HTD+ QE+H Sbjct 87 AKEPVAEHTDFSSIQERH 34	22.3	0.7826	0.44	0.66	0	2196
PSK	Ancoracysta	Ancoracysta twistia	ARRTLAAHTDYIYTQEKH	SRX3270723	AKEPVAEHTDFSSIQERH	Query 5 ARRTLAAHTDYIYTQEKH 22 A+ +A HTD+ QE+H Sbjct 88 AKEPVAEHTDFSSIQERH 35	22.3	0.7826	0.44	0.66	0	2196
PSK	Ancoracysta	Ancoracysta twistia	ARRTLAAHTDYIYTQEKH	SRX3270723	AKEPVAEHTDFSSIQERH	Query 5 ARRTLAAHTDYIYTQEKH 22 A+ +A HTD+ QE+H Sbjct 88 AKEPVAEHTDFSSIQERH 35	22.3	0.7826	0.44	0.66	0	2196
PSK	Ancoracysta	Ancoracysta twistia	CMARRTLAAHTDYIYTQEKH	SRX3270723	CMARTTLAAHSSIRWYGRVH	Query 3 CMARRTLAAHTDYIYTQEKH 22 CMAR TLAAH+ + H Sbjct 87 CMARTTLAAHSSIRWYGRVH 28	22.3	0.8696	0.5	0.6	0	2196
PSK	Ancoracysta	Ancoracysta twistia	ARRTLAAHTDYIYTQEKH	SRX3270723	AKEPVAEHTDFSSIQERH	Query 5 ARRTLAAHTDYIYTQEKH 22 A+ +A HTD+ QE+H Sbjct 88 AKEPVAEHTDFSSIQERH 35	22.3	0.7826	0.44	0.66	0	2196
PSK	Ancoracysta	Ancoracysta twistia	ARRTLAAHTDYIYTQEKH	SRX3270723	AKEPVAEHTDFSSIQERH	Query 5 ARRTLAAHTDYIYTQEKH 22 A+ +A HTD+ QE+H Sbjct 88 AKEPVAEHTDFSSIQERH 35	22.3	0.7826	0.44	0.66	0	2196
PSK	Ancoracysta	Ancoracysta twistia	ARRTLAAHTDYIYTQEKH	SRX3270723	AKEPVAEHTDFSSIQERH	Query 5 ARRTLAAHTDYIYTQEKH 22 A+ +A HTD+ QE+H Sbjct 88 AKEPVAEHTDFSSIQERH 35	22.3	0.7826	0.44	0.66	0	2196
PSK	Ancoracysta	Ancoracysta twistia	ARRTLAAHTDYIYTQEKH	SRX3270723	AKEPVAEHTDFSSIQERH	Query 5 ARRTLAAHTDYIYTQEKH 22 A+ +A HTD+ QE+H Sbjct 88 AKEPVAEHTDFSSIQERH 35	22.3	0.7826	0.44	0.66	0	2196
PSK	Ancoracysta	Ancoracysta twistia	ARRTLAAHTDYIYTQEKH	SRX3270723	AKEPVAEHTDFSSIQERH	Query 5 ARRTLAAHTDYIYTQEKH 22 A+ +A HTD+ QE+H Sbjct 88 AKEPVAEHTDFSSIQERH 35	22.3	0.7826	0.44	0.66	0	2196
PSK	Ancoracysta	Ancoracysta twistia	ARRTLAAHTDYIYTQEKH	SRX3270723	AKEPVAEHTDFSSIQERH	Query 5 ARRTLAAHTDYIYTQEKH 22 A+ +A HTD+ QE+H Sbjct 88 AKEPVAEHTDFSSIQERH 35	22.3	0.7826	0.44	0.66	0	2196
PSK	Ancoracysta	Ancoracysta twistia	ARRTLAAHTDYIYTQEKH	SRX3270723	AKEPVAEHTDFSSIQERH	Query 5 ARRTLAAHTDYIYTQEKH 22 A+ +A HTD+ QE+H Sbjct 88 AKEPVAEHTDFSSIQERH 35	22.3	0.7826	0.44	0.66	0	2196
PSK	Ancoracysta	Ancoracysta twistia	ARRTLAAHTDYIYTQEKH	SRX3270723	AKEPVAEHTDFSSIQERH	Query 5 ARRTLAAHTDYIYTQEKH 22 A+ +A HTD+ QE+H Sbjct 88 AKEPVAEHTDFSSIQERH 35	22.3	0.7826	0.44	0.66	0	2196
PSK	Ancoracysta	Ancoracysta twistia	CMARRTLAAHTD	SRX3270723	CMARTTLAAHSS	Query 3 CMARRTLAAHTD 14 CMAR TLAAH+ Sbjct 83 CMARTTLAAHSS 48	21.9	0.5217	0.75	0.83	0	2220
PSK	Ancoracysta	Ancoracysta twistia	CMARRTLAAHTD	SRX3270723	CMARTTLAAHSS	Query 3 CMARRTLAAHTD 14 CMAR TLAAH+ Sbjct 83 CMARTTLAAHSS 48	21.9	0.5217	0.75	0.83	0	2220
PSK	Ancoracysta	Ancoracysta twistia	CMARRTLAAHTD	SRX3270723	CMARTTLAAHSS	Query 3 CMARRTLAAHTD 14 CMAR TLAAH+ Sbjct 85 CMARTTLAAHSS 50	21.9	0.5217	0.75	0.83	0	2220
PSK	Ancoracysta	Ancoracysta twistia	ARRTLAAHTDYIYTQEKH	SRX3270723	AKEPVAEHTDFSSIQERH	Query 5 ARRTLAAHTDYIYTQEKH 22 A+ +A HTD+ QE+H Sbjct 88 AKEPVAEHTDFSSIQERH 35	21.9	0.7826	0.44	0.66	0	2293
PSK	Ancoracysta	Ancoracysta twistia	ECMARRTLAAHTDYIYTQEKH	SRX3270723	QCLRHAMGAAHTNIVLTEEEH	Query 2 ECMARRTLAAHTDYIYTQEKH 22 +C+ AAHT+ + T+E+H Sbjct 4 QCLRHAMGAAHTNIVLTEEEH 66	21.9	0.913	0.38	0.66	0	2475
PSK	Ancoracysta	Ancoracysta twistia	ECMARRTLAAHTDYIYTQEKHN	SRX3270723	ECFARASDVECSMYMYTRPSHN	Query 2 ECMARRTLAAHTDYIYTQEKHN 23 EC AR + + Y+YT+ HN Sbjct 87 ECFARASDVECSMYMYTRPSHN 22	21.9	0.9565	0.41	0.59	0	2821
PSK	Ancoracysta	Ancoracysta twistia	CMARRTLAAHTDYIYTQE	SRX3270723	CFAKRVYDVNTNTIYTQQ	Query 3 CMARRTLAAHTDYIYTQE 20 C A+R +T+ IYTQ+ Sbjct 3 CFAKRVYDVNTNTIYTQQ 56	21.6	0.7826	0.44	0.66	0	3286
PSK	Ancoracysta	Ancoracysta twistia	ECMARRTLAAHTD	SRX3270723	PCMATRCVAAHVD	Query 2 ECMARRTLAAHTD 14 CMA R +AAH D Sbjct 18 PCMATRCVAAHVD 56	21.6	0.5652	0.62	0.69	0	3358
PSK	Ancoracysta	Ancoracysta twistia	ARRTLAAHTDYIYTQEKH	SRX3270723	AKEPVAEHTDFSSIQERH	Query 5 ARRTLAAHTDYIYTQEKH 22 A+ +A HTD+ QE+H Sbjct 89 AKEPVAEHTDFSSIQERH 36	21.6	0.7826	0.44	0.66	0	3585
PSK	Ancoracysta	Ancoracysta twistia	DECMARRTLAAHTDYIYTQEKH	SRX3270723	GSCQARRLI*VHSNYVVITSLH	Query 1 DECMARRTLAAHTDYIYTQEKH 22 C ARR + H++Y+ H Sbjct 29 GSCQARRLI*VHSNYVVITSLH 94	21.6	0.9565	0.32	0.5	0	3869
PSK	Ancoracysta	Ancoracysta twistia	DECMARRTLAAHT	SRX3270723	SRCMVRRPLAAHV	Query 1 DECMARRTLAAHT 13 CM RR LAAH Sbjct 58 SRCMVRRPLAAHV 20	21.6	0.5652	0.62	0.61	0	4175
PSK	Ancoracysta	Ancoracysta twistia	HTDYIYTQEKHN	SRX3270723	HTSYIIPQERHN	Query 12 HTDYIYTQEKHN 23 HT YI QE+HN Sbjct 96 HTSYIIPQERHN 61	21.6	0.5217	0.67	0.75	0	4267
PSK	Ancoracysta	Ancoracysta twistia	DECMARRTLAAHT	SRX3270723	SRCMVRRPLAAHV	Query 1 DECMARRTLAAHT 13 CM RR LAAH Sbjct 62 SRCMVRRPLAAHV 24	21.2	0.5652	0.62	0.61	0	4605
PSY	Ancoracysta	Ancoracysta twistia	DYGDPSANPKHDP	SRX3270723	DYGDSSANPKQAP	Query 1 DYGDPSANPKHDP 13 DYGD SANPK P Sbjct 52 DYGDSSANPKQAP 14	24.3	0.7222	0.77	0.76	0	238
PSY	Ancoracysta	Ancoracysta twistia	DYGDPSANPKHDPGVPPS	SRX3270723	DHADPPASPPTDPGLPPT	Query 1 DYGDPSANPKHDPGVPPS 18 D+ DP A+P DPG+PP+ Sbjct 28 DHADPPASPPTDPGLPPT 81	23.5	1	0.56	0.77	0	472
PSY	Ancoracysta	Ancoracysta twistia	YGDPSANPKHDPGVPPS	SRX3270723	HGDPPAGPPNDPGLPPT	Query 2 YGDPSANPKHDPGVPPS 18 +GDP A P +DPG+PP+ Sbjct 25 HGDPPAGPPNDPGLPPT 75	23.5	0.9444	0.59	0.82	0	532
PSY	Ancoracysta	Ancoracysta twistia	YGDPSANPKHDPGVPPS	SRX3270723	HGDPPASPPTDPGLPPT	Query 2 YGDPSANPKHDPGVPPS 18 +GDP A+P DPG+PP+ Sbjct 25 HGDPPASPPTDPGLPPT 75	23.5	0.9444	0.59	0.82	0	532
PSY	Ancoracysta	Ancoracysta twistia	YGDPSANPKHDPGVPPS	SRX3270723	HGDPPASPPTDPGLPPT	Query 2 YGDPSANPKHDPGVPPS 18 +GDP A+P DPG+PP+ Sbjct 25 HGDPPASPPTDPGLPPT 75	23.5	0.9444	0.59	0.82	0	544
PSY	Ancoracysta	Ancoracysta twistia	YGDPSANPKHDPGVPPS	SRX3270723	HGDPPASPPTDPGLPPT	Query 2 YGDPSANPKHDPGVPPS 18 +GDP A+P DPG+PP+ Sbjct 25 HGDPPASPPTDPGLPPT 75	23.5	0.9444	0.59	0.82	0	562
PSY	Ancoracysta	Ancoracysta twistia	YGDPSANPKHDPGVPPS	SRX3270723	HGDPPASPPTDPGLPPT	Query 2 YGDPSANPKHDPGVPPS 18 +GDP A+P DPG+PP+ Sbjct 72 HGDPPASPPTDPGLPPT 22	23.5	0.9444	0.59	0.82	0	562
PSY	Ancoracysta	Ancoracysta twistia	YGDPSANPKHDPGVPPS	SRX3270723	HGDPPASPPTDPGLPPT	Query 2 YGDPSANPKHDPGVPPS 18 +GDP A+P DPG+PP+ Sbjct 25 HGDPPASPPTDPGLPPT 75	23.5	0.9444	0.59	0.82	0	581
PSY	Ancoracysta	Ancoracysta twistia	YGDPSANPKHDPGVPPS	SRX3270723	HGDPPASPPTDPGLPPT	Query 2 YGDPSANPKHDPGVPPS 18 +GDP A+P DPG+PP+ Sbjct 25 HGDPPASPPTDPGLPPT 75	23.1	0.9444	0.59	0.82	0	593
PSY	Ancoracysta	Ancoracysta twistia	YGDPSANPKHDPGVPPS	SRX3270723	HGDPPASPPTDPGLPPT	Query 2 YGDPSANPKHDPGVPPS 18 +GDP A+P DPG+PP+ Sbjct 35 HGDPPASPPTDPGLPPT 85	23.1	0.9444	0.59	0.82	0	593
PSY	Ancoracysta	Ancoracysta twistia	YGDPSANPKHDPGVPPS	SRX3270723	HGDPPASPPTDPGLPPT	Query 2 YGDPSANPKHDPGVPPS 18 +GDP A+P DPG+PP+ Sbjct 25 HGDPPASPPTDPGLPPT 75	23.1	0.9444	0.59	0.82	0	606
PSY	Ancoracysta	Ancoracysta twistia	YGDPSANPKHDPGVPPS	SRX3270723	HGDPPASPPTDPGLPPT	Query 2 YGDPSANPKHDPGVPPS 18 +GDP A+P DPG+PP+ Sbjct 25 HGDPPASPPTDPGLPPT 75	23.1	0.9444	0.59	0.82	0	606
PSY	Ancoracysta	Ancoracysta twistia	YGDPSANPKHDPGVPPS	SRX3270723	HGDPPASPPTDPGLPPT	Query 2 YGDPSANPKHDPGVPPS 18 +GDP A+P DPG+PP+ Sbjct 25 HGDPPASPPTDPGLPPT 75	23.1	0.9444	0.59	0.82	0	606
PSY	Ancoracysta	Ancoracysta twistia	YGDPSANPKHDPGVPPS	SRX3270723	HGDPPASPPTDPGLPPT	Query 2 YGDPSANPKHDPGVPPS 18 +GDP A+P DPG+PP+ Sbjct 25 HGDPPASPPTDPGLPPT 75	23.1	0.9444	0.59	0.82	0	606
PSY	Ancoracysta	Ancoracysta twistia	YGDPSANPKHDPGVPPS	SRX3270723	HGDPPASPPTDPGLPPT	Query 2 YGDPSANPKHDPGVPPS 18 +GDP A+P DPG+PP+ Sbjct 25 HGDPPASPPTDPGLPPT 75	23.1	0.9444	0.59	0.82	0	606
PSY	Ancoracysta	Ancoracysta twistia	YGDPSANPKHDPGVPPS	SRX3270723	HGDPPASPPTDPGLPPT	Query 2 YGDPSANPKHDPGVPPS 18 +GDP A+P DPG+PP+ Sbjct 25 HGDPPASPPTDPGLPPT 75	23.1	0.9444	0.59	0.82	0	606
PSY	Ancoracysta	Ancoracysta twistia	YGDPSANPKHDPGVPPS	SRX3270723	HGDPPASPPTDPGLPPT	Query 2 YGDPSANPKHDPGVPPS 18 +GDP A+P DPG+PP+ Sbjct 25 HGDPPASPPTDPGLPPT 75	23.1	0.9444	0.59	0.82	0	606
PSY	Ancoracysta	Ancoracysta twistia	YGDPSANPKHDPGVPPS	SRX3270723	HGDPPASPPTDPGLPPT	Query 2 YGDPSANPKHDPGVPPS 18 +GDP A+P DPG+PP+ Sbjct 25 HGDPPASPPTDPGLPPT 75	23.1	0.9444	0.59	0.82	0	606
PSY	Ancoracysta	Ancoracysta twistia	YGDPSANPKHDPGVPPS	SRX3270723	HGDPPASPPTDPGLPPT	Query 2 YGDPSANPKHDPGVPPS 18 +GDP A+P DPG+PP+ Sbjct 25 HGDPPASPPTDPGLPPT 75	23.1	0.9444	0.59	0.82	0	606
PSY	Ancoracysta	Ancoracysta twistia	YGDPSANPKHDPGVPPS	SRX3270723	HGDPPASPPTDPGLPPT	Query 2 YGDPSANPKHDPGVPPS 18 +GDP A+P DPG+PP+ Sbjct 25 HGDPPASPPTDPGLPPT 75	23.1	0.9444	0.59	0.82	0	606
PSY	Ancoracysta	Ancoracysta twistia	YGDPSANPKHDPGVPPS	SRX3270723	HGDPPASPPTDPGLPPT	Query 2 YGDPSANPKHDPGVPPS 18 +GDP A+P DPG+PP+ Sbjct 25 HGDPPASPPTDPGLPPT 75	23.1	0.9444	0.59	0.82	0	606
PSY	Ancoracysta	Ancoracysta twistia	YGDPSANPKHDPGVPPS	SRX3270723	HGDPPASPPTDPGLPPT	Query 2 YGDPSANPKHDPGVPPS 18 +GDP A+P DPG+PP+ Sbjct 25 HGDPPASPPTDPGLPPT 75	23.1	0.9444	0.59	0.82	0	606
PSY	Ancoracysta	Ancoracysta twistia	YGDPSANPKHDPGVPPS	SRX3270723	HGDPPASPPTDPGLPPT	Query 2 YGDPSANPKHDPGVPPS 18 +GDP A+P DPG+PP+ Sbjct 25 HGDPPASPPTDPGLPPT 75	23.1	0.9444	0.59	0.82	0	606
PSY	Ancoracysta	Ancoracysta twistia	YGDPSANPKHDPGVPPS	SRX3270723	HGDPPASPPTDPGLPPT	Query 2 YGDPSANPKHDPGVPPS 18 +GDP A+P DPG+PP+ Sbjct 25 HGDPPASPPTDPGLPPT 75	23.1	0.9444	0.59	0.82	0	606
PSY	Ancoracysta	Ancoracysta twistia	YGDPSANPKHDPGVPPS	SRX3270723	HGDPPASPPTDPGLPPT	Query 2 YGDPSANPKHDPGVPPS 18 +GDP A+P DPG+PP+ Sbjct 25 HGDPPASPPTDPGLPPT 75	23.1	0.9444	0.59	0.82	0	606
PSY	Ancoracysta	Ancoracysta twistia	YGDPSANPKHDPGVPPS	SRX3270723	HGDPPASPPTDPGLPPT	Query 2 YGDPSANPKHDPGVPPS 18 +GDP A+P DPG+PP+ Sbjct 25 HGDPPASPPTDPGLPPT 75	23.1	0.9444	0.59	0.82	0	606
PSY	Ancoracysta	Ancoracysta twistia	YGDPSANPKHDPGVPPS	SRX3270723	HGDPPASPPTDPGLPPT	Query 2 YGDPSANPKHDPGVPPS 18 +GDP A+P DPG+PP+ Sbjct 25 HGDPPASPPTDPGLPPT 75	23.1	0.9444	0.59	0.82	0	606
PSY	Ancoracysta	Ancoracysta twistia	YGDPSANPKHDPGVPPS	SRX3270723	HGDPPASPPTDPGLPPT	Query 2 YGDPSANPKHDPGVPPS 18 +GDP A+P DPG+PP+ Sbjct 25 HGDPPASPPTDPGLPPT 75	23.1	0.9444	0.59	0.82	0	606
PSY	Ancoracysta	Ancoracysta twistia	YGDPSANPKHDPGVPPS	SRX3270723	HGDPPASPPTDPGLPPT	Query 2 YGDPSANPKHDPGVPPS 18 +GDP A+P DPG+PP+ Sbjct 25 HGDPPASPPTDPGLPPT 75	23.1	0.9444	0.59	0.82	0	606
PSY	Ancoracysta	Ancoracysta twistia	YGDPSANPKHDPGVPPS	SRX3270723	HGDPPASPPTDPGLPPT	Query 2 YGDPSANPKHDPGVPPS 18 +GDP A+P DPG+PP+ Sbjct 25 HGDPPASPPTDPGLPPT 75	23.1	0.9444	0.59	0.82	0	606
PSY	Ancoracysta	Ancoracysta twistia	YGDPSANPKHDPGVPPS	SRX3270723	HGDPPASPPTDPGLPPT	Query 2 YGDPSANPKHDPGVPPS 18 +GDP A+P DPG+PP+ Sbjct 25 HGDPPASPPTDPGLPPT 75	23.1	0.9444	0.59	0.82	0	626
PSY	Ancoracysta	Ancoracysta twistia	YGDPSANPKHDPGVPPS	SRX3270723	HGDPPASPPTDPGLPPT	Query 2 YGDPSANPKHDPGVPPS 18 +GDP A+P DPG+PP+ Sbjct 26 HGDPPASPPTDPGLPPT 76	23.1	0.9444	0.59	0.82	0	626
PSY	Ancoracysta	Ancoracysta twistia	GDPSANPKHDPGVPPS	SRX3270723	SDPSASPPTDPGLPPT	Query 3 GDPSANPKHDPGVPPS 18 DPSA+P DPG+PP+ Sbjct 48 SDPSASPPTDPGLPPT 95	23.1	0.8889	0.63	0.81	0	691
PSY	Ancoracysta	Ancoracysta twistia	YGDPSANPKHDPGVPPS	SRX3270723	HGDPPASPPTDPGLPPT	Query 2 YGDPSANPKHDPGVPPS 18 +GDP A+P DPG+PP+ Sbjct 81 HGDPPASPPTDPGLPPT 31	23.1	0.9444	0.59	0.82	0	714
PSY	Ancoracysta	Ancoracysta twistia	YGDPSANPKHDPGVPPS	SRX3270723	HGDPPAGPPTDPGLPPT	Query 2 YGDPSANPKHDPGVPPS 18 +GDP A P DPG+PP+ Sbjct 25 HGDPPAGPPTDPGLPPT 75	23.1	0.9444	0.59	0.76	0	754
PSY	Ancoracysta	Ancoracysta twistia	GDPSANPKHDPGVPPS	SRX3270723	SDPSASPPTDPGLPPT	Query 3 GDPSANPKHDPGVPPS 18 DPSA+P DPG+PP+ Sbjct 46 SDPSASPPTDPGLPPT 93	23.1	0.8889	0.63	0.81	0	762
PSY	Ancoracysta	Ancoracysta twistia	YGDPSANPKHDPGVPPS	SRX3270723	HGDPPAGPPTDPGLPPT	Query 2 YGDPSANPKHDPGVPPS 18 +GDP A P DPG+PP+ Sbjct 87 HGDPPAGPPTDPGLPPT 37	23.1	0.9444	0.59	0.76	0	770
PSY	Ancoracysta	Ancoracysta twistia	YGDPSANPKHDPGVPPS	SRX3270723	HGDPPAGPPTDPGLPPT	Query 2 YGDPSANPKHDPGVPPS 18 +GDP A P DPG+PP+ Sbjct 25 HGDPPAGPPTDPGLPPT 75	23.1	0.9444	0.59	0.76	0	779
PSY	Ancoracysta	Ancoracysta twistia	GDPSANPKHDPGVPPS	SRX3270723	GDPPASPPTDPGLPPT	Query 3 GDPSANPKHDPGVPPS 18 GDP A+P DPG+PP+ Sbjct 28 GDPPASPPTDPGLPPT 75	23.1	0.8889	0.63	0.81	0	804
PSY	Ancoracysta	Ancoracysta twistia	YGDPSANPKHDPGVPPS	SRX3270723	HGDPPAGPPTDPGLPPT	Query 2 YGDPSANPKHDPGVPPS 18 +GDP A P DPG+PP+ Sbjct 25 HGDPPAGPPTDPGLPPT 75	23.1	0.9444	0.59	0.76	0	831
PSY	Ancoracysta	Ancoracysta twistia	YGDPSANPKHDPGVPPS	SRX3270723	HGDPPAGPPTDPGLPPT	Query 2 YGDPSANPKHDPGVPPS 18 +GDP A P DPG+PP+ Sbjct 35 HGDPPAGPPTDPGLPPT 85	23.1	0.9444	0.59	0.76	0	831
PSY	Ancoracysta	Ancoracysta twistia	YGDPSANPKHDPGVPPS	SRX3270723	HGDPPAGPPTDPGLPPT	Query 2 YGDPSANPKHDPGVPPS 18 +GDP A P DPG+PP+ Sbjct 24 HGDPPAGPPTDPGLPPT 74	22.7	0.9444	0.59	0.76	0	868
PSY	Ancoracysta	Ancoracysta twistia	GDPSANPKHDPGVPPS	SRX3270723	SDPSASPPTDPGLPPT	Query 3 GDPSANPKHDPGVPPS 18 DPSA+P DPG+PP+ Sbjct 52 SDPSASPPTDPGLPPT 99	22.7	0.8889	0.63	0.81	0	877
PSY	Ancoracysta	Ancoracysta twistia	YGDPSANPKHDPGVPPS	SRX3270723	HGDPPAGPPTDPGLPPT	Query 2 YGDPSANPKHDPGVPPS 18 +GDP A P DPG+PP+ Sbjct 25 HGDPPAGPPTDPGLPPT 75	22.7	0.9444	0.59	0.76	0	887
PSY	Ancoracysta	Ancoracysta twistia	YGDPSANPKHDPGVPPS	SRX3270723	HGDPPAGPPTDPGLPPT	Query 2 YGDPSANPKHDPGVPPS 18 +GDP A P DPG+PP+ Sbjct 25 HGDPPAGPPTDPGLPPT 75	22.7	0.9444	0.59	0.76	0	887
PSY	Ancoracysta	Ancoracysta twistia	YGDPSANPKHDPGVPPS	SRX3270723	HGDPPAGPPTDPGLPPT	Query 2 YGDPSANPKHDPGVPPS 18 +GDP A P DPG+PP+ Sbjct 25 HGDPPAGPPTDPGLPPT 75	22.7	0.9444	0.59	0.76	0	887
PSY	Ancoracysta	Ancoracysta twistia	YGDPSANPKHDPGVPPS	SRX3270723	HGDPPAGPPTDPGLPPT	Query 2 YGDPSANPKHDPGVPPS 18 +GDP A P DPG+PP+ Sbjct 25 HGDPPAGPPTDPGLPPT 75	22.7	0.9444	0.59	0.76	0	887
PSY	Ancoracysta	Ancoracysta twistia	YGDPSANPKHDPGVPPS	SRX3270723	HGDPPAGPPTDPGLPPT	Query 2 YGDPSANPKHDPGVPPS 18 +GDP A P DPG+PP+ Sbjct 25 HGDPPAGPPTDPGLPPT 75	22.7	0.9444	0.59	0.76	0	887
PSY	Ancoracysta	Ancoracysta twistia	YGDPSANPKHDPGVPPS	SRX3270723	HGDPPAGPPTDPGLPPT	Query 2 YGDPSANPKHDPGVPPS 18 +GDP A P DPG+PP+ Sbjct 85 HGDPPAGPPTDPGLPPT 35	22.7	0.9444	0.59	0.76	0	887
PSY	Ancoracysta	Ancoracysta twistia	YGDPSANPKHDPGVPPS	SRX3270723	HGDPPAGPPTDPGLPPT	Query 2 YGDPSANPKHDPGVPPS 18 +GDP A P DPG+PP+ Sbjct 25 HGDPPAGPPTDPGLPPT 75	22.7	0.9444	0.59	0.76	0	887
PSY	Ancoracysta	Ancoracysta twistia	YGDPSANPKHDPGVPPS	SRX3270723	HGDPPAGPPTDPGLPPT	Query 2 YGDPSANPKHDPGVPPS 18 +GDP A P DPG+PP+ Sbjct 25 HGDPPAGPPTDPGLPPT 75	22.7	0.9444	0.59	0.76	0	887
PSY	Ancoracysta	Ancoracysta twistia	YGDPSANPKHDPGVPPS	SRX3270723	HGDPPAGPPTDPGLPPT	Query 2 YGDPSANPKHDPGVPPS 18 +GDP A P DPG+PP+ Sbjct 25 HGDPPAGPPTDPGLPPT 75	22.7	0.9444	0.59	0.76	0	887
PSY	Ancoracysta	Ancoracysta twistia	YGDPSANPKHDPGVPPS	SRX3270723	HGDPPAGPPTDPGLPPT	Query 2 YGDPSANPKHDPGVPPS 18 +GDP A P DPG+PP+ Sbjct 25 HGDPPAGPPTDPGLPPT 75	22.7	0.9444	0.59	0.76	0	887
PSY	Ancoracysta	Ancoracysta twistia	YGDPSANPKHDPGVPPS	SRX3270723	HGDPPAGPPTDPGLPPT	Query 2 YGDPSANPKHDPGVPPS 18 +GDP A P DPG+PP+ Sbjct 25 HGDPPAGPPTDPGLPPT 75	22.7	0.9444	0.59	0.76	0	887
PSY	Ancoracysta	Ancoracysta twistia	YGDPSANPKHDPGVPPS	SRX3270723	HGDPPAGPPTDPGLPPT	Query 2 YGDPSANPKHDPGVPPS 18 +GDP A P DPG+PP+ Sbjct 25 HGDPPAGPPTDPGLPPT 75	22.7	0.9444	0.59	0.76	0	887
PSY	Ancoracysta	Ancoracysta twistia	YGDPSANPKHDPGVPPS	SRX3270723	HGDPPAGPPTDPGLPPT	Query 2 YGDPSANPKHDPGVPPS 18 +GDP A P DPG+PP+ Sbjct 25 HGDPPAGPPTDPGLPPT 75	22.7	0.9444	0.59	0.76	0	887
PSY	Ancoracysta	Ancoracysta twistia	YGDPSANPKHDPGVPPS	SRX3270723	HGDPPAGPPTDPGLPPT	Query 2 YGDPSANPKHDPGVPPS 18 +GDP A P DPG+PP+ Sbjct 25 HGDPPAGPPTDPGLPPT 75	22.7	0.9444	0.59	0.76	0	887
PSY	Ancoracysta	Ancoracysta twistia	YGDPSANPKHDPGVPPS	SRX3270723	HGDPPAGPPTDPGLPPT	Query 2 YGDPSANPKHDPGVPPS 18 +GDP A P DPG+PP+ Sbjct 25 HGDPPAGPPTDPGLPPT 75	22.7	0.9444	0.59	0.76	0	887
PSY	Ancoracysta	Ancoracysta twistia	YGDPSANPKHDPGVPPS	SRX3270723	HGDPPAGPPTDPGLPPT	Query 2 YGDPSANPKHDPGVPPS 18 +GDP A P DPG+PP+ Sbjct 25 HGDPPAGPPTDPGLPPT 75	22.7	0.9444	0.59	0.76	0	887
PSY	Ancoracysta	Ancoracysta twistia	YGDPSANPKHDPGVPPS	SRX3270723	HGDPPAGPPTDPGLPPT	Query 2 YGDPSANPKHDPGVPPS 18 +GDP A P DPG+PP+ Sbjct 25 HGDPPAGPPTDPGLPPT 75	22.7	0.9444	0.59	0.76	0	887
PSY	Ancoracysta	Ancoracysta twistia	GDPSANPKHDPGVPPS	SRX3270723	GDPPASPPTDPGLPPT	Query 3 GDPSANPKHDPGVPPS 18 GDP A+P DPG+PP+ Sbjct 73 GDPPASPPTDPGLPPT 26	22.7	0.8889	0.63	0.81	0	1126
PSY	Ancoracysta	Ancoracysta twistia	DPSANPKHDPGVPP	SRX3270723	NSTANPKHKQGLPP	Query 4 DPSANPKHDPGVPP 17 + +ANPKH G+PP Sbjct 99 NSTANPKHKQGLPP 58	22.7	0.7778	0.57	0.78	0	1151
PSY	Ancoracysta	Ancoracysta twistia	GDPSANPKHDPGVPPS	SRX3270723	GDPPASPPTDPGLPPT	Query 3 GDPSANPKHDPGVPPS 18 GDP A+P DPG+PP+ Sbjct 77 GDPPASPPTDPGLPPT 30	22.7	0.8889	0.63	0.81	0	1163
PSY	Ancoracysta	Ancoracysta twistia	GDPSANPKHDPGVPPS	SRX3270723	GDPPASPPTDPGLPPT	Query 3 GDPSANPKHDPGVPPS 18 GDP A+P DPG+PP+ Sbjct 23 GDPPASPPTDPGLPPT 70	22.7	0.8889	0.63	0.81	0	1176
PSY	Ancoracysta	Ancoracysta twistia	DPSANPKHDPGVPPS	SRX3270723	DPPANPPTDPGLPPT	Query 4 DPSANPKHDPGVPPS 18 DP ANP DPG+PP+ Sbjct 69 DPPANPPTDPGLPPT 25	22.3	0.8333	0.67	0.8	0	1202
PSY	Ancoracysta	Ancoracysta twistia	YGDPSANPKHDPGVPPS	SRX3270723	MGDPPAGPPTDPGLPPT	Query 2 YGDPSANPKHDPGVPPS 18 GDP A P DPG+PP+ Sbjct 26 MGDPPAGPPTDPGLPPT 76	22.3	0.9444	0.59	0.7	0	1269
PSY	Ancoracysta	Ancoracysta twistia	DPSANPKHDPGVPPS	SRX3270723	DPSAGPPTDPGLPPT	Query 4 DPSANPKHDPGVPPS 18 DPSA P DPG+PP+ Sbjct 62 DPSAGPPTDPGLPPT 18	22.3	0.8333	0.67	0.8	0	1269
PSY	Ancoracysta	Ancoracysta twistia	YGDPSANPKHDPGVPPS	SRX3270723	MGDPPAGPPTDPGLPPT	Query 2 YGDPSANPKHDPGVPPS 18 GDP A P DPG+PP+ Sbjct 26 MGDPPAGPPTDPGLPPT 76	22.3	0.9444	0.59	0.7	0	1297
PSY	Ancoracysta	Ancoracysta twistia	DPSANPKHDPGVPPS	SRX3270723	DPPASPQTDPGLPPT	Query 4 DPSANPKHDPGVPPS 18 DP A+P+ DPG+PP+ Sbjct 72 DPPASPQTDPGLPPT 28	22.3	0.8333	0.6	0.86	0	1325
PSY	Ancoracysta	Ancoracysta twistia	DPSANPKHDPGVPPS	SRX3270723	DPSAGPPTDPGLPPT	Query 4 DPSANPKHDPGVPPS 18 DPSA P DPG+PP+ Sbjct 49 DPSAGPPTDPGLPPT 93	22.3	0.8333	0.67	0.8	0	1384
PSY	Ancoracysta	Ancoracysta twistia	YGDPSANPKHDPGV	SRX3270723	YSDPSANPSHVLCV	Query 2 YGDPSANPKHDPGV 15 Y DPSANP H V Sbjct 55 YSDPSANPSHVLCV 14	22.3	0.7778	0.64	0.64	0	1384
PSY	Ancoracysta	Ancoracysta twistia	DPSANPKHDPGVPPS	SRX3270723	DPPASPRTDPGLPPT	Query 4 DPSANPKHDPGVPPS 18 DP A+P+ DPG+PP+ Sbjct 14 DPPASPRTDPGLPPT 58	22.3	0.8333	0.6	0.86	0	1477
PSY	Ancoracysta	Ancoracysta twistia	DPSANPKHDPGVPPS	SRX3270723	DPPASPQTDPGLPPT	Query 4 DPSANPKHDPGVPPS 18 DP A+P+ DPG+PP+ Sbjct 44 DPPASPQTDPGLPPT 88	22.3	0.8333	0.6	0.86	0	1493
PSY	Ancoracysta	Ancoracysta twistia	DPSANPKHDPGVPPS	SRX3270723	DPPAGPRTDPGLPPT	Query 4 DPSANPKHDPGVPPS 18 DP A P+ DPG+PP+ Sbjct 51 DPPAGPRTDPGLPPT 95	22.3	0.8333	0.6	0.8	0	1510
PSY	Ancoracysta	Ancoracysta twistia	YGDPSANPKHDPG	SRX3270723	YGEPSIRVKHRPG	Query 2 YGDPSANPKHDPG 14 YG+PS KH PG Sbjct 54 YGEPSIRVKHRPG 16	22.3	0.7222	0.62	0.69	0	1510
PSY	Ancoracysta	Ancoracysta twistia	YGDPSANPKHDPGVPPS	SRX3270723	HGDPPAVPPTDPGLPPT	Query 2 YGDPSANPKHDPGVPPS 18 +GDP A P DPG+PP+ Sbjct 25 HGDPPAVPPTDPGLPPT 75	22.3	0.9444	0.59	0.76	0	1510
PSY	Ancoracysta	Ancoracysta twistia	DYGDPSANPKHDPGVPPS	SRX3270723	QHGSPTASPLFEPQIPPS	Query 1 DYGDPSANPKHDPGVPPS 18 +G P+A+P +P +PPS Sbjct 40 QHGSPTASPLFEPQIPPS 93	22.3	1	0.44	0.72	0	1560
PSY	Ancoracysta	Ancoracysta twistia	DYGDPSANPKHDPGVPPS	SRX3270723	TWGSPTAHLQHHPSYPPS	Query 1 DYGDPSANPKHDPGVPPS 18 +G P+A+ +H P PPS Sbjct 24 TWGSPTAHLQHHPSYPPS 77	22.3	1	0.44	0.66	0	1594
PSY	Ancoracysta	Ancoracysta twistia	DYGDPSANPKHDPGVPPS	SRX3270723	TWGSPTAHLQHHPSYPPS	Query 1 DYGDPSANPKHDPGVPPS 18 +G P+A+ +H P PPS Sbjct 24 TWGSPTAHLQHHPSYPPS 77	22.3	1	0.44	0.66	0	1629
PSY	Ancoracysta	Ancoracysta twistia	DPSANPKHDPGVPPS	SRX3270723	DPSICPSHDRGLPPT	Query 4 DPSANPKHDPGVPPS 18 DPS P HD G+PP+ Sbjct 46 DPSICPSHDRGLPPT 90	21.9	0.8333	0.6	0.73	0	1683
PSY	Ancoracysta	Ancoracysta twistia	GDPSANPKHDPGVPPS	SRX3270723	SDPPASPQTDPGLPPT	Query 3 GDPSANPKHDPGVPPS 18 DP A+P+ DPG+PP+ Sbjct 52 SDPPASPQTDPGLPPT 99	21.9	0.8889	0.56	0.81	0	1683
PSY	Ancoracysta	Ancoracysta twistia	YGDPSANPKHDPGVPPS	SRX3270723	YCDSQTRPRHTPGTTPS	Query 2 YGDPSANPKHDPGVPPS 18 Y D P+H PG PS Sbjct 88 YCDSQTRPRHTPGTTPS 38	21.9	0.9444	0.47	0.52	0	1683
PSY	Ancoracysta	Ancoracysta twistia	DPSANPKHDPGVPPS	SRX3270723	NPPASPQTDPGLPPS	Query 4 DPSANPKHDPGVPPS 18 +P A+P+ DPG+PPS Sbjct 93 NPPASPQTDPGLPPS 49	21.9	0.8333	0.6	0.86	0	1701
PSY	Ancoracysta	Ancoracysta twistia	DPSANPKHDPGVPPS	SRX3270723	DPTASPPTDPGLPPT	Query 4 DPSANPKHDPGVPPS 18 DP+A+P DPG+PP+ Sbjct 32 DPTASPPTDPGLPPT 76	21.9	0.8333	0.6	0.86	0	1719
PSY	Ancoracysta	Ancoracysta twistia	DPSANPKHDPGVPPS	SRX3270723	DPPASPRTDPGLPPT	Query 4 DPSANPKHDPGVPPS 18 DP A+P+ DPG+PP+ Sbjct 16 DPPASPRTDPGLPPT 60	21.9	0.8333	0.6	0.86	0	1738
PSY	Ancoracysta	Ancoracysta twistia	DYGDPSANPKHDPGVPPS	SRX3270723	QHGSPTASPLFEPQIPPS	Query 1 DYGDPSANPKHDPGVPPS 18 +G P+A+P +P +PPS Sbjct 86 QHGSPTASPLFEPQIPPS 33	21.9	1	0.44	0.72	0	1738
PSY	Ancoracysta	Ancoracysta twistia	DPSANPKHDPGVPPS	SRX3270723	DPPARPQTDPGLPPT	Query 4 DPSANPKHDPGVPPS 18 DP A P+ DPG+PP+ Sbjct 12 DPPARPQTDPGLPPT 56	21.9	0.8333	0.6	0.8	0	1815
PSY	Ancoracysta	Ancoracysta twistia	DPSANPKHDPGVPPS	SRX3270723	DPPASPQTDPGMPPT	Query 4 DPSANPKHDPGVPPS 18 DP A+P+ DPG+PP+ Sbjct 41 DPPASPQTDPGMPPT 85	21.9	0.8333	0.6	0.86	0	1835
PSY	Ancoracysta	Ancoracysta twistia	DPSANPKHDPGVPPS	SRX3270723	EPPAGPKTDPGLPPT	Query 4 DPSANPKHDPGVPPS 18 +P A PK DPG+PP+ Sbjct 33 EPPAGPKTDPGLPPT 77	21.9	0.8333	0.6	0.8	0	1896
PSY	Ancoracysta	Ancoracysta twistia	PSANPKHDPGVPPS	SRX3270723	PTASPREDPVIPPS	Query 5 PSANPKHDPGVPPS 18 P+A+P+ DP +PPS Sbjct 70 PTASPREDPVIPPS 29	21.9	0.7778	0.57	0.85	0	1916
PSY	Ancoracysta	Ancoracysta twistia	GDPSANPKHDPGVPP	SRX3270723	SDPPASPQTDPGLPP	Query 3 GDPSANPKHDPGVPP 17 DP A+P+ DPG+PP Sbjct 42 SDPPASPQTDPGLPP 86	21.9	0.8333	0.6	0.8	0	1937
PSY	Ancoracysta	Ancoracysta twistia	PSANPKHDPGVPPS	SRX3270723	PTAQPCRSPGIPPS	Query 5 PSANPKHDPGVPPS 18 P+A P PG+PPS Sbjct 2 PTAQPCRSPGIPPS 43	21.9	0.7778	0.57	0.71	0	1937
PSY	Ancoracysta	Ancoracysta twistia	DYGDPSANPKHDPGVPPS	SRX3270723	TWGSPTAHLQHHPSYPPS	Query 1 DYGDPSANPKHDPGVPPS 18 +G P+A+ +H P PPS Sbjct 24 TWGSPTAHLQHHPSYPPS 77	21.9	1	0.44	0.66	0	2067
PSY	Ancoracysta	Ancoracysta twistia	DPSANPKHDPGVPPS	SRX3270723	DPAASPPTDPGLPPT	Query 4 DPSANPKHDPGVPPS 18 DP+A+P DPG+PP+ Sbjct 70 DPAASPPTDPGLPPT 26	21.9	0.8333	0.6	0.86	0	2206
PSY	Ancoracysta	Ancoracysta twistia	DYGDPSANPKHDPGVPPS	SRX3270723	DTATPSSSPTHTTTVPPS	Query 1 DYGDPSANPKHDPGVPPS 18 D PS++P H VPPS Sbjct 58 DTATPSSSPTHTTTVPPS 5	21.9	1	0.5	0.61	0	2206
PSY	Ancoracysta	Ancoracysta twistia	DYGDPSANPKHDPGVP	SRX3270723	QLGGPCANPQHDPADP	Query 1 DYGDPSANPKHDPGVP 16 G P ANP+HDP P Sbjct 85 QLGGPCANPQHDPADP 38	21.9	0.8889	0.56	0.62	0	2255
PSY	Ancoracysta	Ancoracysta twistia	DPSANPKHDPGVPPS	SRX3270723	DPPAGPQTDPGLPPT	Query 4 DPSANPKHDPGVPPS 18 DP A P+ DPG+PP+ Sbjct 27 DPPAGPQTDPGLPPT 71	21.9	0.8333	0.6	0.8	0	2355
PSY	Ancoracysta	Ancoracysta twistia	DPSANPKHDPGVPPS	SRX3270723	DPPAGPQTDPGLPPT	Query 4 DPSANPKHDPGVPPS 18 DP A P+ DPG+PP+ Sbjct 13 DPPAGPQTDPGLPPT 57	21.6	0.8333	0.6	0.8	0	2406
PSY	Ancoracysta	Ancoracysta twistia	DPSANPKHDPGVPPS	SRX3270723	DPPASPQTDPGLPPT	Query 4 DPSANPKHDPGVPPS 18 DP A+P+ DPG+PP+ Sbjct 17 DPPASPQTDPGLPPT 61	21.6	0.8333	0.6	0.86	0	2596
PSY	Ancoracysta	Ancoracysta twistia	DYGDPSANPKHDPGVPPS	SRX3270723	EYSDHANSPSHHPNVPPS	Query 1 DYGDPSANPKHDPGVPPS 18 +Y D + +P H P VPPS Sbjct 20 EYSDHANSPSHHPNVPPS 73	21.6	1	0.5	0.66	0	2831
CEP	Ancyromonadida	Ancyromonas sigmoides	DFRPTNPGNSPGVGH	SRX3153021	DLRPRNPGSKPGLGR	Query 1 DFRPTNPGNSPGVGH 15 D RP NPG+ PG+G Sbjct 101 DLRPRNPGSKPGLGR 57	24.3	1	0.6	0.73	0	62
CEP	Ancyromonadida	Ancyromonas sigmoides	DFRPTNPGNSP	SRX3153021	DFRPQNPGKSP	Query 1 DFRPTNPGNSP 11 DFRP NPG SP Sbjct 91 DFRPQNPGKSP 59	22.7	0.7333	0.82	0.81	0	234
CEP	Ancyromonadida	Ancyromonas sigmoides	DFRPTNPGNSPGVG	SRX3153021	SFRPTRASSSPGVG	Query 1 DFRPTNPGNSPGVG 14 FRPT +SPGVG Sbjct 54 SFRPTRASSSPGVG 95	22.7	0.9333	0.64	0.71	0	291
CEP	Ancyromonadida	Ancyromonas sigmoides	DFRPTNPGNSPGVGH	SRX3153021	DFRPRAPGRSPSWGE	Query 1 DFRPTNPGNSPGVGH 15 DFRP PG SP G Sbjct 97 DFRPRAPGRSPSWGE 53	22.7	1	0.6	0.6	0	301
CEP	Ancyromonadida	Ancyromonas sigmoides	DFRPTNPGNSPGVGH	SRX3153021	ELRGANPGRAPGRGH	Query 1 DFRPTNPGNSPGVGH 15 + R NPG +PG GH Sbjct 94 ELRGANPGRAPGRGH 50	21.9	1	0.53	0.66	0	473
CEP	Ancyromonadida	Ancyromonas sigmoides	FRPTNPGNSPGVGH	SRX3153021	FRPADLGDCPGEGH	Query 2 FRPTNPGNSPGVGH 15 FRP + G+ PG GH Sbjct 42 FRPADLGDCPGEGH 83	21.9	0.9333	0.57	0.71	0	489
CEP	Ancyromonadida	Ancyromonas sigmoides	DFRPTNPGNSPGV	SRX3153021	EARPVEPGHSPGV	Query 1 DFRPTNPGNSPGV 13 + RP PG+SPGV Sbjct 51 EARPVEPGHSPGV 89	21.6	0.8667	0.62	0.76	0	626
CEP	Ancyromonadida	Ancyromonas sigmoides	PTNPGNSPGVGH	SRX3153021	PARPGRAPGAGH	Query 4 PTNPGNSPGVGH 15 P PG +PG GH Sbjct 57 PARPGRAPGAGH 92	21.6	0.8	0.58	0.66	0	676
CEP	Ancyromonadida	Ancyromonas sigmoides	DFRPTNPGNSPG	SRX3153021	DFRPSDPGREPA	Query 1 DFRPTNPGNSPG 12 DFRP++PG P Sbjct 80 DFRPSDPGREPA 45	21.6	0.8	0.58	0.75	0	705
CEP	Ancyromonadida	Ancyromonas sigmoides	FRPTNPGNSPGVGH	SRX3153021	WRPCSPGGAPGCAH	Query 2 FRPTNPGNSPGVGH 15 +RP +PG +PG H Sbjct 33 WRPCSPGGAPGCAH 74	21.6	0.9333	0.5	0.71	0	744
CEP	Ancyromonadida	Ancyromonas sigmoides	RPTNPGNSPGVGH	SRX3153021	RPANPGRSPAVGK	Query 3 RPTNPGNSPGVGH 15 RP NPG SP VG Sbjct 55 RPANPGRSPAVGK 93	21.6	0.8667	0.69	0.69	0	752
CEP	Ancyromonadida	Ancyromonas sigmoides	RPTNPGNSPGVGH	SRX3153021	RPLGPGASPGVGR	Query 3 RPTNPGNSPGVGH 15 RP PG SPGVG Sbjct 43 RPLGPGASPGVGR 81	21.6	0.8667	0.69	0.69	0	838
CEP	Ancyromonadida	Ancyromonas sigmoides	RPTNPGNSPGV	SRX3153021	RPTSPGSAPGI	Query 3 RPTNPGNSPGV 13 RPT+PG++PG+ Sbjct 97 RPTSPGSAPGI 65	21.6	0.7333	0.64	1	0	838
CEP	Ancyromonadida	Ancyromonas sigmoides	RPTNPGNSPGVG	SRX3153021	RGTNSGNSPGIG	Query 3 RPTNPGNSPGVG 14 R TN GNSPG+G Sbjct 99 RGTNSGNSPGIG 64	21.2	0.8	0.75	0.83	0	914
CEP	Ancyromonadida	Ancyromonas sigmoides	DFRPTNPGNSPGVGH	SRX3153021	DERPAGPGQAPGARH	Query 1 DFRPTNPGNSPGVGH 15 D RP PG +PG H Sbjct 100 DERPAGPGQAPGARH 56	21.2	1	0.53	0.6	0	985
CEP	Ancyromonadida	Ancyromonas sigmoides	FRPTNPGNSPGVGH	SRX3153021	WRPADPGEAPRAGH	Query 2 FRPTNPGNSPGVGH 15 +RP +PG +P GH Sbjct 46 WRPADPGEAPRAGH 87	21.2	0.9333	0.5	0.71	0	1074
CEP	Ancyromonadida	Ancyromonas sigmoides	FRPTNPGNSPGVG	SRX3153021	FRPLSPGFRPGLG	Query 2 FRPTNPGNSPGVG 14 FRP +PG PG+G Sbjct 18 FRPLSPGFRPGLG 56	21.2	0.8667	0.62	0.76	0	1121
CEP	Ancyromonadida	Ancyromonas sigmoides	PTNPGNSPGV	SRX3153021	PTNPHNSPGV	Query 4 PTNPGNSPGV 13 PTNP NSPGV Sbjct 71 PTNPHNSPGV 100	21.2	0.6667	0.9	0.9	0	1158
CEP	Ancyromonadida	Ancyromonas sigmoides	DFRPTNPGNSPG	SRX3153021	DARPTQPGFAPG	Query 1 DFRPTNPGNSPG 12 D RPT PG +PG Sbjct 63 DARPTQPGFAPG 98	20.8	0.8	0.67	0.75	0	1222
CEP	Ancyromonadida	Ancyromonas sigmoides	FRPTNPGNSPGVGH	SRX3153021	FRPTVPGPSPSRSH	Query 2 FRPTNPGNSPGVGH 15 FRPT PG SP H Sbjct 22 FRPTVPGPSPSRSH 63	20.8	0.9333	0.64	0.64	0	1331
CEP	Ancyromonadida	Ancyromonas sigmoides	TNPGNSPGVGH	SRX3153021	QQPGNAPGLGH	Query 5 TNPGNSPGVGH 15 PGN+PG+GH Sbjct 58 QQPGNAPGLGH 90	20.8	0.7333	0.64	0.81	0	1451
CEP	Ancyromonadida	Ancyromonas sigmoides	RPTNPGNSPGVGH	SRX3153021	RPSRPGRSPGAGR	Query 3 RPTNPGNSPGVGH 15 RP+ PG SPG G Sbjct 54 RPSRPGRSPGAGR 92	20.8	0.8667	0.62	0.69	0	1451
CEP	Ancyromonadida	Ancyromonas sigmoides	RPTNPGNSPGVGH	SRX3153021	RPTRPSSAPGPGH	Query 3 RPTNPGNSPGVGH 15 RPT P ++PG GH Sbjct 92 RPTRPSSAPGPGH 54	20.8	0.8667	0.62	0.76	0	1467
CEP	Ancyromonadida	Ancyromonas sigmoides	RPTNPGNSPGVG	SRX3153021	RNTNPGSSPGAG	Query 3 RPTNPGNSPGVG 14 R TNPG+SPG G Sbjct 63 RNTNPGSSPGAG 98	20.8	0.8	0.75	0.83	0	1467
CEP	Ancyromonadida	Ancyromonas sigmoides	RPTNPGNSPGVGH	SRX3153021	RPRQPGAPPGVAH	Query 3 RPTNPGNSPGVGH 15 RP PG PGV H Sbjct 24 RPRQPGAPPGVAH 62	20.8	0.8667	0.62	0.61	0	1483
CEP	Ancyromonadida	Ancyromonas sigmoides	FRPTNPGNSPGVG	SRX3153021	YRPTVPGGAPGAG	Query 2 FRPTNPGNSPGVG 14 +RPT PG +PG G Sbjct 75 YRPTVPGGAPGAG 37	20.8	0.8667	0.62	0.76	0	1499
CEP	Ancyromonadida	Ancyromonas sigmoides	PTNPGNSPGVG	SRX3153021	PTNPKNKPGVA	Query 4 PTNPGNSPGVG 14 PTNP N PGV Sbjct 93 PTNPKNKPGVA 61	20.8	0.7333	0.73	0.72	0	1531
CEP	Ancyromonadida	Ancyromonas sigmoides	FRPTNPGNSPGVG	SRX3153021	FRPSKPQTSPGSG	Query 2 FRPTNPGNSPGVG 14 FRP+ P SPG G Sbjct 49 FRPSKPQTSPGSG 87	20.8	0.8667	0.62	0.69	0	1581
CEP	Ancyromonadida	Ancyromonas sigmoides	FRPTNPGNSPGVGH	SRX3153021	WRPTRPGTGPGSGR	Query 2 FRPTNPGNSPGVGH 15 +RPT PG PG G Sbjct 34 WRPTRPGTGPGSGR 75	20.8	0.9333	0.57	0.64	0	1581
CEP	Ancyromonadida	Ancyromonas sigmoides	RPTNPGNSPGVG	SRX3153021	RPCDPGAAPGLG	Query 3 RPTNPGNSPGVG 14 RP +PG +PG+G Sbjct 92 RPCDPGAAPGLG 57	20.8	0.8	0.58	0.83	0	1651
CEP	Ancyromonadida	Ancyromonas sigmoides	PTNPGNSPGVGH	SRX3153021	PRGPGAAPGVGH	Query 4 PTNPGNSPGVGH 15 P PG +PGVGH Sbjct 11 PRGPGAAPGVGH 46	20.8	0.8	0.67	0.75	0	1651
CEP	Ancyromonadida	Ancyromonas sigmoides	PTNPGNSPGVGH	SRX3153021	PRNPGRAPAAGH	Query 4 PTNPGNSPGVGH 15 P NPG +P GH Sbjct 44 PRNPGRAPAAGH 79	20.8	0.8	0.58	0.66	0	1669
CEP	Ancyromonadida	Ancyromonas sigmoides	TNPGNSPGVGH	SRX3153021	QQPGNAPGLGH	Query 5 TNPGNSPGVGH 15 PGN+PG+GH Sbjct 66 QQPGNAPGLGH 98	20.8	0.7333	0.64	0.81	0	1669
CEP	Ancyromonadida	Ancyromonas sigmoides	DFRPTNPGNSPGVGH	SRX3153021	DARPTLPGGLPSTGH	Query 1 DFRPTNPGNSPGVGH 15 D RPT PG P GH Sbjct 41 DARPTLPGGLPSTGH 85	20.8	1	0.6	0.6	0	1669
CEP	Ancyromonadida	Ancyromonas sigmoides	RPTNPGNSPGVG	SRX3153021	RPSLPANSPGAG	Query 3 RPTNPGNSPGVG 14 RP+ P NSPG G Sbjct 67 RPSLPANSPGAG 32	20.8	0.8	0.67	0.75	0	1705
CEP	Ancyromonadida	Ancyromonas sigmoides	TNPGNSPGVGH	SRX3153021	TNPGRCCGVGH	Query 5 TNPGNSPGVGH 15 TNPG GVGH Sbjct 59 TNPGRCCGVGH 27	20.8	0.7333	0.73	0.72	0	1705
CEP	Ancyromonadida	Ancyromonas sigmoides	RPTNPGNSPGVG	SRX3153021	RPGRPGKAPGVG	Query 3 RPTNPGNSPGVG 14 RP PG +PGVG Sbjct 95 RPGRPGKAPGVG 60	20.4	0.8	0.67	0.75	0	1780
CEP	Ancyromonadida	Ancyromonas sigmoides	RPTNPGNSPGVGH	SRX3153021	RPPNPGATPGCGQ	Query 3 RPTNPGNSPGVGH 15 RP NPG +PG G Sbjct 94 RPPNPGATPGCGQ 56	20.4	0.8667	0.62	0.69	0	1799
CEP	Ancyromonadida	Ancyromonas sigmoides	FRPTNPGNSP	SRX3153021	FRPTSAGNSP	Query 2 FRPTNPGNSP 11 FRPT+ GNSP Sbjct 39 FRPTSAGNSP 10	20.4	0.6667	0.8	0.9	0	1818
CEP	Ancyromonadida	Ancyromonas sigmoides	DFRPTNPGNSPG	SRX3153021	DFEPASPGGKPG	Query 1 DFRPTNPGNSPG 12 DF P +PG PG Sbjct 52 DFEPASPGGKPG 17	20.4	0.8	0.58	0.66	0	1818
CEP	Ancyromonadida	Ancyromonas sigmoides	PTNPGNSPGVGH	SRX3153021	PTRPGLWPGLGH	Query 4 PTNPGNSPGVGH 15 PT PG PG+GH Sbjct 61 PTRPGLWPGLGH 96	20.4	0.8	0.67	0.75	0	1858
CEP	Ancyromonadida	Ancyromonas sigmoides	PTNPGNSPGVGH	SRX3153021	PSNPGGSPGRAH	Query 4 PTNPGNSPGVGH 15 P+NPG SPG H Sbjct 66 PSNPGGSPGRAH 101	20.4	0.8	0.67	0.75	0	1858
CEP	Ancyromonadida	Ancyromonas sigmoides	RPTNPGNSPGVGH	SRX3153021	RPRHPRQAPGIGH	Query 3 RPTNPGNSPGVGH 15 RP +P +PG+GH Sbjct 95 RPRHPRQAPGIGH 57	20.4	0.8667	0.54	0.76	0	1898
CEP	Ancyromonadida	Ancyromonas sigmoides	FRPTNPGNSPG	SRX3153021	FRPTSPKNAPK	Query 2 FRPTNPGNSPG 12 FRPT+P N+P Sbjct 34 FRPTSPKNAPK 2	20.4	0.7333	0.64	0.81	0	1898
CEP	Ancyromonadida	Ancyromonas sigmoides	NPGNSPGVGH	SRX3153021	KPGNAPGLGH	Query 6 NPGNSPGVGH 15 PGN+PG+GH Sbjct 19 KPGNAPGLGH 48	20.4	0.6667	0.7	0.9	0	1898
CEP	Ancyromonadida	Ancyromonas sigmoides	RPTNPGNSPGVGH	SRX3153021	RPMDPGLSPAVGN	Query 3 RPTNPGNSPGVGH 15 RP +PG SP VG+ Sbjct 89 RPMDPGLSPAVGN 51	20.4	0.8667	0.62	0.76	0	1898
CEP	Ancyromonadida	Ancyromonas sigmoides	FRPTNPGNS	SRX3153021	FRPRNPGNS	Query 2 FRPTNPGNS 10 FRP NPGNS Sbjct 72 FRPRNPGNS 46	20.4	0.6	0.89	0.88	0	1918
CEP	Ancyromonadida	Ancyromonas sigmoides	PTNPGNSPGVGH	SRX3153021	PRHPGNDPGAGH	Query 4 PTNPGNSPGVGH 15 P +PGN PG GH Sbjct 81 PRHPGNDPGAGH 46	20.4	0.8	0.67	0.75	0	1918
CEP	Ancyromonadida	Ancyromonas sigmoides	DFRPTNPGNSPGVGH	SRX3153021	DWRPSGGGRSPGATH	Query 1 DFRPTNPGNSPGVGH 15 D+RP+ G SPG H Sbjct 52 DWRPSGGGRSPGATH 96	20.4	1	0.53	0.66	0	1939
CEP	Ancyromonadida	Ancyromonas sigmoides	FRPTNPGNSPGVG	SRX3153021	LRPRNPGDDPGLA	Query 2 FRPTNPGNSPGVG 14 RP NPG+ PG+ Sbjct 96 LRPRNPGDDPGLA 58	20.4	0.8667	0.54	0.69	0	1939
CEP	Ancyromonadida	Ancyromonas sigmoides	RPTNPGNSPGVGH	SRX3153021	RPRRPGKTPGLGR	Query 3 RPTNPGNSPGVGH 15 RP PG +PG+G Sbjct 90 RPRRPGKTPGLGR 52	20.4	0.8667	0.54	0.69	0	1960
CEP	Ancyromonadida	Ancyromonas sigmoides	PTNPGNSPGVG	SRX3153021	PENPGQAPGVA	Query 4 PTNPGNSPGVG 14 P NPG +PGV Sbjct 53 PENPGQAPGVA 85	20.4	0.7333	0.64	0.72	0	1981
CEP	Ancyromonadida	Ancyromonas sigmoides	DFRPTNPGNS	SRX3153021	DFRPLHPGNA	Query 1 DFRPTNPGNS 10 DFRP +PGN+ Sbjct 94 DFRPLHPGNA 65	20.4	0.6667	0.7	0.9	0	2046
CEP	Ancyromonadida	Ancyromonas sigmoides	DFRPTNPGNSPGVG	SRX3153021	DMRPTTPGHAPPPG	Query 1 DFRPTNPGNSPGVG 14 D RPT PG++P G Sbjct 59 DMRPTTPGHAPPPG 100	20.4	0.9333	0.57	0.71	0	2068
CEP	Ancyromonadida	Ancyromonas sigmoides	FRPTNPGNSPGVGH	SRX3153021	WRPRRPGWWPGRGH	Query 2 FRPTNPGNSPGVGH 15 +RP PG PG GH Sbjct 48 WRPRRPGWWPGRGH 89	20.4	0.9333	0.57	0.64	0	2068
CEP	Ancyromonadida	Ancyromonas sigmoides	RPTNPGNSPGVGH	SRX3153021	RPLGPGAAPGVGR	Query 3 RPTNPGNSPGVGH 15 RP PG +PGVG Sbjct 11 RPLGPGAAPGVGR 49	20.4	0.8667	0.62	0.69	0	2068
CEP	Ancyromonadida	Ancyromonas sigmoides	PTNPGNSPGVGH	SRX3153021	PTQPGHAPDLGH	Query 4 PTNPGNSPGVGH 15 PT PG++P +GH Sbjct 90 PTQPGHAPDLGH 55	20.4	0.8	0.58	0.83	0	2182
CEP	Ancyromonadida	Ancyromonas sigmoides	DFRPTNPGNSPGVGH	SRX3153021	ELRPARPLASPGVGR	Query 1 DFRPTNPGNSPGVGH 15 + RP P SPGVG Sbjct 38 ELRPARPLASPGVGR 82	20.4	1	0.53	0.6	0	2206
CEP	Ancyromonadida	Ancyromonas sigmoides	RPTNPGNSPGVG	SRX3153021	RPSLPANSPGAG	Query 3 RPTNPGNSPGVG 14 RP+ P NSPG G Sbjct 62 RPSLPANSPGAG 27	20.4	0.8	0.67	0.75	0	2229
CEP	Ancyromonadida	Ancyromonas sigmoides	RPTNPGNSPGVGH	SRX3153021	RPTPPGTRPGLAH	Query 3 RPTNPGNSPGVGH 15 RPT PG PG+ H Sbjct 101 RPTPPGTRPGLAH 63	20.4	0.8667	0.62	0.69	0	2253
CEP	Ancyromonadida	Ancyromonas sigmoides	DFRPTNPGNSPGVGH	SRX3153021	DRRPRHPGPQPGLGR	Query 1 DFRPTNPGNSPGVGH 15 D RP +PG PG+G Sbjct 68 DRRPRHPGPQPGLGR 24	20.4	1	0.53	0.66	0	2352
CEP	Ancyromonadida	Ancyromonas sigmoides	RPTNPGNSPGV	SRX3153021	RPSHPGASPGV	Query 3 RPTNPGNSPGV 13 RP++PG SPGV Sbjct 63 RPSHPGASPGV 31	20.4	0.7333	0.73	0.9	0	2403
CEP	Ancyromonadida	Ancyromonas sigmoides	DFRPTNPGNSPGVGH	SRX3153021	DF-PRHPGQAPGAGH	Query 1 DFRPTNPGNSPGVGH 15 DF P +PG +PG GH Sbjct 91 DF-PRHPGQAPGAGH 50	20.4	1	0.6	0.73	1	2403
CEP	Ancyromonadida	Ancyromonas sigmoides	FRPTNPGNSPGVG	SRX3153021	LRPISPASSPGAG	Query 2 FRPTNPGNSPGVG 14 RP +P +SPG G Sbjct 86 LRPISPASSPGAG 48	20.4	0.8667	0.54	0.69	0	2403
CEP	Ancyromonadida	Ancyromonas sigmoides	FRPTNPGNSP	SRX3153021	FRPTSPANGP	Query 2 FRPTNPGNSP 11 FRPT+P N P Sbjct 91 FRPTSPANGP 62	20	0.6667	0.7	0.8	0	2482
CEP	Ancyromonadida	Ancyromonas sigmoides	DFRPTNPGNSPGVGH	SRX3153021	DLLPPQPGRVPALGH	Query 1 DFRPTNPGNSPGVGH 15 D P PG P +GH Sbjct 49 DLLPPQPGRVPALGH 93	20	1	0.47	0.53	0	2535
CEP	Ancyromonadida	Ancyromonas sigmoides	RPTNPGNSPG	SRX3153021	RPTRPGRSPG	Query 3 RPTNPGNSPG 12 RPT PG SPG Sbjct 44 RPTRPGRSPG 15	20	0.6667	0.8	0.8	0	2535
CEP	Ancyromonadida	Ancyromonas sigmoides	FRPTNPGNSPG	SRX3153021	WRPTAPGSRPG	Query 2 FRPTNPGNSPG 12 +RPT PG+ PG Sbjct 82 WRPTAPGSRPG 50	20	0.7333	0.64	0.81	0	2618
CEP	Ancyromonadida	Ancyromonas sigmoides	RPTNPGNSPGVGH	SRX3153021	RPRSPMQRPGLGH	Query 3 RPTNPGNSPGVGH 15 RP +P PG+GH Sbjct 77 RPRSPMQRPGLGH 39	20	0.8667	0.54	0.69	0	2646
CEP	Ancyromonadida	Ancyromonas sigmoides	RPTNPGNSPGVGH	SRX3153021	RPTAPGTSPGGGR	Query 3 RPTNPGNSPGVGH 15 RPT PG SPG G Sbjct 96 RPTAPGTSPGGGR 58	20	0.8667	0.69	0.69	0	2675
CEP	Ancyromonadida	Ancyromonas sigmoides	FRPTNPGNSPGVGH	SRX3153021	LRPTHPDQRPKAGH	Query 2 FRPTNPGNSPGVGH 15 RPT+P P GH Sbjct 49 LRPTHPDQRPKAGH 90	20	0.9333	0.5	0.57	0	2704
CEP	Ancyromonadida	Ancyromonas sigmoides	TNPGNSPGVG	SRX3153021	TNPANEPGVG	Query 5 TNPGNSPGVG 14 TNP N PGVG Sbjct 100 TNPANEPGVG 71	20	0.6667	0.8	0.8	0	2704
CEP	Ancyromonadida	Ancyromonas sigmoides	DFRPTNPGNSPG	SRX3153021	QCRPTQPGGSPG	Query 1 DFRPTNPGNSPG 12 RPT PG SPG Sbjct 51 QCRPTQPGGSPG 86	20	0.8	0.67	0.66	0	2762
CEP	Ancyromonadida	Ancyromonas sigmoides	PTNPGNSPGVG	SRX3153021	PSNPGAQPGVG	Query 4 PTNPGNSPGVG 14 P+NPG PGVG Sbjct 94 PSNPGAQPGVG 62	20	0.7333	0.73	0.81	0	2762
CEP	Ancyromonadida	Ancyromonas sigmoides	PTNPGNSPGVG	SRX3153021	PTSPATAPGVG	Query 4 PTNPGNSPGVG 14 PT+P +PGVG Sbjct 59 PTSPATAPGVG 91	20	0.7333	0.64	0.81	0	2762
CEP	Ancyromonadida	Ancyromonas sigmoides	DFRPTNPGNSPGVGH	SRX3153021	DARRTNPAAVPNAGH	Query 1 DFRPTNPGNSPGVGH 15 D R TNP P GH Sbjct 64 DARRTNPAAVPNAGH 20	20	1	0.53	0.53	0	2792
CEP	Ancyromonadida	Ancyromonas sigmoides	DFRPTNPGNSPG	SRX3153021	QLRPRNPGSAPG	Query 1 DFRPTNPGNSPG 12 RP NPG++PG Sbjct 96 QLRPRNPGSAPG 61	20	0.8	0.58	0.75	0	2852
CEP	Ancyromonadida	Ancyromonas sigmoides	RPTNPGNSPGVGH	SRX3153021	RPASPGHGPGLGQ	Query 3 RPTNPGNSPGVGH 15 RP +PG+ PG+G Sbjct 93 RPASPGHGPGLGQ 55	20	0.8667	0.54	0.76	0	2883
CEP	Ancyromonadida	Ancyromonas sigmoides	RPTNPGNSPGVG	SRX3153021	QPTSPGCQPGLG	Query 3 RPTNPGNSPGVG 14 +PT+PG PG+G Sbjct 100 QPTSPGCQPGLG 65	20	0.8	0.58	0.83	0	2914
CEP	Ancyromonadida	Ancyromonas sigmoides	DFRPTNPGNSPG	SRX3153021	DARPTCPGKRPG	Query 1 DFRPTNPGNSPG 12 D RPT PG PG Sbjct 94 DARPTCPGKRPG 59	20	0.8	0.67	0.66	0	2914
CEP	Ancyromonadida	Ancyromonas sigmoides	RPTNPGNSPGVG	SRX3153021	RPSTPGSSPGAA	Query 3 RPTNPGNSPGVG 14 RP+ PG+SPG Sbjct 48 RPSTPGSSPGAA 83	20	0.8	0.58	0.75	0	2946
CEP	Ancyromonadida	Ancyromonas sigmoides	FRPTNPGNSPGVGH	SRX3153021	WRPTRPGTGPGAAR	Query 2 FRPTNPGNSPGVGH 15 +RPT PG PG Sbjct 54 WRPTRPGTGPGAAR 95	20	0.9333	0.5	0.57	0	2946
CEP	Ancyromonadida	Ancyromonas sigmoides	RPTNPGNSPGVG	SRX3153021	RPSPPANSPGAG	Query 3 RPTNPGNSPGVG 14 RP+ P NSPG G Sbjct 62 RPSPPANSPGAG 27	20	0.8	0.67	0.75	0	2977
CEP	Ancyromonadida	Ancyromonas sigmoides	RPTNPGNSPGVG	SRX3153021	RPANPGGTPGRG	Query 3 RPTNPGNSPGVG 14 RP NPG +PG G Sbjct 35 RPANPGGTPGRG 70	20	0.8	0.67	0.75	0	2977
CEP	Ancyromonadida	Ancyromonas sigmoides	DFRPTNPGNSPGVGH	SRX3153021	EFPTTNRGNAPDLGH	Query 1 DFRPTNPGNSPGVGH 15 +F TN GN+P +GH Sbjct 52 EFPTTNRGNAPDLGH 8	20	1	0.53	0.73	0	2977
CEP	Ancyromonadida	Ancyromonas sigmoides	RPTNPGNSPGVGH	SRX3153021	RPQTPGSSPGQGE	Query 3 RPTNPGNSPGVGH 15 RP PG+SPG G Sbjct 47 RPQTPGSSPGQGE 85	20	0.8667	0.62	0.69	0	3009
CEP	Ancyromonadida	Ancyromonas sigmoides	FRPTNPGNSPGV	SRX3153021	FGPHNPGCSPGV	Query 2 FRPTNPGNSPGV 13 F P NPG SPGV Sbjct 61 FGPHNPGCSPGV 26	20	0.8	0.75	0.75	0	3009
CEP	Ancyromonadida	Ancyromonas sigmoides	FRPTNPGNSPGVG	SRX3153021	YKPTAPQKAPGIG	Query 2 FRPTNPGNSPGVG 14 ++PT P +PG+G Sbjct 53 YKPTAPQKAPGIG 91	20	0.8667	0.46	0.76	0	3009
CEP	Ancyromonadida	Ancyromonas sigmoides	FRPTNPGNSPG	SRX3153021	FRPTSPKNAPK	Query 2 FRPTNPGNSPG 12 FRPT+P N+P Sbjct 55 FRPTSPKNAPK 87	20	0.7333	0.64	0.81	0	3074
CEP	Ancyromonadida	Ancyromonas sigmoides	FRPTNPGNSPG	SRX3153021	FRPTSPKNAPK	Query 2 FRPTNPGNSPG 12 FRPT+P N+P Sbjct 60 FRPTSPKNAPK 28	20	0.7333	0.64	0.81	0	3074
CEP	Ancyromonadida	Ancyromonas sigmoides	DFRPTNPGNSPG	SRX3153021	ESRPTSPGTRPG	Query 1 DFRPTNPGNSPG 12 + RPT+PG PG Sbjct 65 ESRPTSPGTRPG 30	20	0.8	0.58	0.75	0	3141
CEP	Ancyromonadida	Ancyromonas sigmoides	PTNPGNSPGVGH	SRX3153021	PANPGPAPGLAH	Query 4 PTNPGNSPGVGH 15 P NPG +PG+ H Sbjct 48 PANPGPAPGLAH 13	20	0.8	0.58	0.75	0	3209
CEP	Ancyromonadida	Ancyromonas sigmoides	RPTNPGNSPGVGH	SRX3153021	RPPSPGGSPGAGR	Query 3 RPTNPGNSPGVGH 15 RP +PG SPG G Sbjct 79 RPPSPGGSPGAGR 41	20	0.8667	0.62	0.69	0	3278
CEP	Ancyromonadida	Ancyromonas sigmoides	DFRPTNPGNSPGVGH	SRX3153021	DF-PRHPGQAPGAGH	Query 1 DFRPTNPGNSPGVGH 15 DF P +PG +PG GH Sbjct 87 DF-PRHPGQAPGAGH 46	20	1	0.6	0.73	1	3278
CEP	Ancyromonadida	Ancyromonas sigmoides	RPTNPGNSPGV	SRX3153021	RPTGPGNRPGL	Query 3 RPTNPGNSPGV 13 RPT PGN PG+ Sbjct 54 RPTGPGNRPGL 86	20	0.7333	0.73	0.81	0	3349
CEP	Ancyromonadida	Ancyromonas sigmoides	PTNPGNSPGVGH	SRX3153021	PKHPGSSPGHGH	Query 4 PTNPGNSPGVGH 15 P +PG+SPG GH Sbjct 99 PKHPGSSPGHGH 64	20	0.8	0.67	0.83	0	3349
CEP	Ancyromonadida	Ancyromonas sigmoides	RPTNPGNSPG	SRX3153021	RPTGPGSSPG	Query 3 RPTNPGNSPG 12 RPT PG+SPG Sbjct 74 RPTGPGSSPG 45	20	0.6667	0.8	0.9	0	3349
CEP	Ancyromonadida	Ancyromonas sigmoides	RPTNPGNSPGVGH	SRX3153021	RGTNSGNSPGRGN	Query 3 RPTNPGNSPGVGH 15 R TN GNSPG G+ Sbjct 46 RGTNSGNSPGRGN 84	20	0.8667	0.69	0.76	0	3385
CEP	Ancyromonadida	Ancyromonas sigmoides	RPTNPGNSPGVGH	SRX3153021	RPVAPGDAPRAGH	Query 3 RPTNPGNSPGVGH 15 RP PG++P GH Sbjct 59 RPVAPGDAPRAGH 97	20	0.8667	0.54	0.69	0	3385
CEP	Ancyromonadida	Ancyromonas sigmoides	DFRPTNPGNSPGVGH	SRX3153021	DF-PRHPGQAPGAGH	Query 1 DFRPTNPGNSPGVGH 15 DF P +PG +PG GH Sbjct 91 DF-PRHPGQAPGAGH 50	19.6	1	0.6	0.73	1	3422
CIF	Ancyromonadida	Ancyromonas sigmoides	YGNNSPSPRLERPPFKL	SRX3153021	YGNNFPSFR*NREPFKL	Query 2 YGNNSPSPRLERPPFKL 18 YGNN PS R R PFKL Sbjct 27 YGNNFPSFR*NREPFKL 77	24.6	0.8095	0.71	0.7	0	69
CIF	Ancyromonadida	Ancyromonas sigmoides	GNNSPSPRLERPPFKLI	SRX3153021	GRTSPTPRSQRPPTSLI	Query 3 GNNSPSPRLERPPFKLI 19 G SP+PR +RPP LI Sbjct 63 GRTSPTPRSQRPPTSLI 13	23.9	0.8095	0.59	0.7	0	119
CIF	Ancyromonadida	Ancyromonas sigmoides	YGNNSPSPRLE	SRX3153021	HGNNSPSPRME	Query 2 YGNNSPSPRLE 12 +GNNSPSPR+E Sbjct 68 HGNNSPSPRME 36	23.5	0.5238	0.82	1	0	169
CIF	Ancyromonadida	Ancyromonas sigmoides	DYGNNSPSPRLERP	SRX3153021	QFGHGSPAPRLDRP	Query 1 DYGNNSPSPRLERP 14 +G+ SP+PRL+RP Sbjct 48 QFGHGSPAPRLDRP 89	23.5	0.6667	0.57	0.85	0	195
CIF	Ancyromonadida	Ancyromonas sigmoides	DYGNNSPSPRLERPPF	SRX3153021	DFARAKPVPRLERHPF	Query 1 DYGNNSPSPRLERPPF 16 D+ P PRLER PF Sbjct 99 DFARAKPVPRLERHPF 52	23.5	0.7619	0.56	0.62	0	204
CIF	Ancyromonadida	Ancyromonas sigmoides	NSPSPRLERPPFKLI	SRX3153021	HQPSPRLYRPPHRLV	Query 5 NSPSPRLERPPFKLI 19 + PSPRL RPP +L+ Sbjct 98 HQPSPRLYRPPHRLV 54	23.5	0.7143	0.6	0.8	0	213
CIF	Ancyromonadida	Ancyromonas sigmoides	DYGNNSPSPRLERPPF	SRX3153021	KWGNARPSPSLSRPPL	Query 1 DYGNNSPSPRLERPPF 16 +GN PSP L RPP Sbjct 49 KWGNARPSPSLSRPPL 2	22.7	0.7619	0.56	0.62	0	312
CIF	Ancyromonadida	Ancyromonas sigmoides	GNNSPSPRLERPPFKLIP	SRX3153021	GRGAPAPRLPRAPFRRAP	Query 3 GNNSPSPRLERPPFKLIP 20 G +P+PRL R PF+ P Sbjct 99 GRGAPAPRLPRAPFRRAP 46	22.7	0.8571	0.5	0.66	0	326
CIF	Ancyromonadida	Ancyromonas sigmoides	NSPSPRLERPPFKLI	SRX3153021	QQPSPRLYRPPHRLV	Query 5 NSPSPRLERPPFKLI 19 PSPRL RPP +L+ Sbjct 101 QQPSPRLYRPPHRLV 57	22.7	0.7143	0.6	0.73	0	329
CIF	Ancyromonadida	Ancyromonas sigmoides	GNNSPSPRLERPPFKLIPN	SRX3153021	GRPGPAPRLLRPPAQILPH	Query 3 GNNSPSPRLERPPFKLIPN 21 G P+PRL RPP +++P+ Sbjct 70 GRPGPAPRLLRPPAQILPH 14	22.7	0.9048	0.47	0.73	0	367
CIF	Ancyromonadida	Ancyromonas sigmoides	GNNSPSPRLERPPFKLIPN	SRX3153021	GNNKPGPFYHRPPFSQEPG	Query 3 GNNSPSPRLERPPFKLIPN 21 GNN P P RPPF P Sbjct 44 GNNKPGPFYHRPPFSQEPG 100	22.7	0.9048	0.53	0.52	0	405
CIF	Ancyromonadida	Ancyromonas sigmoides	GNNSPSPRLERPP	SRX3153021	GAETPAPRLQRPP	Query 3 GNNSPSPRLERPP 15 G +P+PRL+RPP Sbjct 59 GAETPAPRLQRPP 21	22.3	0.619	0.62	0.84	0	482
CIF	Ancyromonadida	Ancyromonas sigmoides	NNSPSPRLERPPFKL	SRX3153021	DSSPNPRLSRPAFEI	Query 4 NNSPSPRLERPPFKL 18 ++SP+PRL RP F++ Sbjct 98 DSSPNPRLSRPAFEI 54	22.3	0.7143	0.53	0.86	0	503
CIF	Ancyromonadida	Ancyromonas sigmoides	SPSPRLERPPFKLIP	SRX3153021	TPSPRLERPPSAAAP	Query 6 SPSPRLERPPFKLIP 20 +PSPRLERPP P Sbjct 56 TPSPRLERPPSAAAP 100	22.3	0.7143	0.67	0.73	0	520
CIF	Ancyromonadida	Ancyromonas sigmoides	SPRLERPPFKLIPN	SRX3153021	APRAEKKPFRAIPN	Query 8 SPRLERPPFKLIPN 21 +PR E+ PF+ IPN Sbjct 100 APRAEKKPFRAIPN 59	22.3	0.6667	0.57	0.78	0	567
CIF	Ancyromonadida	Ancyromonas sigmoides	DYGNNSPSPRLERPPF	SRX3153021	NHGHLNPHPRLARPPW	Query 1 DYGNNSPSPRLERPPF 16 ++G+ +P PRL RPP+ Sbjct 46 NHGHLNPHPRLARPPW 93	22.3	0.7619	0.5	0.81	0	580
CIF	Ancyromonadida	Ancyromonas sigmoides	NNSPSPRLERPPFKLIP	SRX3153021	GGSPSPRCARPPFLLPP	Query 4 NNSPSPRLERPPFKLIP 20 SPSPR RPPF L P Sbjct 94 GGSPSPRCARPPFLLPP 44	21.9	0.8095	0.65	0.64	0	626
CIF	Ancyromonadida	Ancyromonas sigmoides	YGNNSPSPRLERPPF	SRX3153021	YHSQTPTPALSRPPF	Query 2 YGNNSPSPRLERPPF 16 Y + +P+P L RPPF Sbjct 84 YHSQTPTPALSRPPF 40	21.9	0.7143	0.53	0.73	0	653
CIF	Ancyromonadida	Ancyromonas sigmoides	GNNSPSPRLERPPFK	SRX3153021	GGGSPWPRLARPPGR	Query 3 GNNSPSPRLERPPFK 17 G SP PRL RPP + Sbjct 37 GGGSPWPRLARPPGR 81	21.9	0.7143	0.6	0.66	0	661
CIF	Ancyromonadida	Ancyromonas sigmoides	YGNNSPSPRLERPP	SRX3153021	AGGGAPAPRAERPP	Query 2 YGNNSPSPRLERPP 15 G +P+PR ERPP Sbjct 54 AGGGAPAPRAERPP 95	21.9	0.6667	0.57	0.71	0	697
CIF	Ancyromonadida	Ancyromonas sigmoides	DYGNNSPSPRLERPP	SRX3153021	DDGGHEPSPRLDNPP	Query 1 DYGNNSPSPRLERPP 15 D G + PSPRL+ PP Sbjct 53 DDGGHEPSPRLDNPP 97	21.9	0.7143	0.6	0.73	0	705
CIF	Ancyromonadida	Ancyromonas sigmoides	NSPSPRLERPP	SRX3153021	SSPSPRLARPP	Query 5 NSPSPRLERPP 15 +SPSPRL RPP Sbjct 69 SSPSPRLARPP 101	21.9	0.5238	0.82	0.9	0	713
CIF	Ancyromonadida	Ancyromonas sigmoides	GNNSPSPRLERPPFKLI	SRX3153021	ASGAPSPALEKPPERMI	Query 3 GNNSPSPRLERPPFKLI 19 + +PSP LE+PP ++I Sbjct 98 ASGAPSPALEKPPERMI 48	21.9	0.8095	0.47	0.76	0	728
CIF	Ancyromonadida	Ancyromonas sigmoides	SPSPRLERPPFKLIP	SRX3153021	TPQPRAQRPPFCEVP	Query 6 SPSPRLERPPFKLIP 20 +P PR +RPPF +P Sbjct 61 TPQPRAQRPPFCEVP 17	21.9	0.7143	0.53	0.73	0	778
CIF	Ancyromonadida	Ancyromonas sigmoides	DYGNNSPSPRLERPPF	SRX3153021	KFGFNRPKPRFQRPRF	Query 1 DYGNNSPSPRLERPPF 16 +G N P PR +RP F Sbjct 88 KFGFNRPKPRFQRPRF 41	21.9	0.7619	0.5	0.62	0	786
CIF	Ancyromonadida	Ancyromonas sigmoides	YGNNSPSPRLERPPFK	SRX3153021	FGHHTPCPRSSRPPMR	Query 2 YGNNSPSPRLERPPFK 17 +G+++P PR RPP + Sbjct 96 FGHHTPCPRSSRPPMR 49	21.9	0.7619	0.44	0.75	0	795
CIF	Ancyromonadida	Ancyromonas sigmoides	YGNNSPSPRLERP	SRX3153021	LGMNTPSPRLSRP	Query 2 YGNNSPSPRLERP 14 G N+PSPRL RP Sbjct 59 LGMNTPSPRLSRP 21	21.6	0.619	0.69	0.76	0	886
CIF	Ancyromonadida	Ancyromonas sigmoides	NNSPSPRLERPPFKL	SRX3153021	NNSPAKKLSRPILKL	Query 4 NNSPSPRLERPPFKL 18 NNSP+ +L RP KL Sbjct 25 NNSPAKKLSRPILKL 69	21.6	0.7143	0.6	0.73	0	905
CIF	Ancyromonadida	Ancyromonas sigmoides	NNSPSPRLERPPFKL	SRX3153021	NNSPAKKLSRPILKL	Query 4 NNSPSPRLERPPFKL 18 NNSP+ +L RP KL Sbjct 29 NNSPAKKLSRPILKL 73	21.6	0.7143	0.6	0.73	0	905
CIF	Ancyromonadida	Ancyromonas sigmoides	GNNSPSPRLERP	SRX3153021	GARAPSPRLERP	Query 3 GNNSPSPRLERP 14 G +PSPRLERP Sbjct 90 GARAPSPRLERP 55	21.6	0.5714	0.75	0.83	0	925
CIF	Ancyromonadida	Ancyromonas sigmoides	DYGNNSPSPRLERPPFKLI	SRX3153021	SRGRSAPAPRTARPPSRIL	Query 1 DYGNNSPSPRLERPPFKLI 19 G ++P+PR RPP +++ Sbjct 31 SRGRSAPAPRTARPPSRIL 87	21.6	0.9048	0.37	0.68	0	988
CIF	Ancyromonadida	Ancyromonas sigmoides	GNNSPSPRLERPPFKLIP	SRX3153021	GSRSPSPTVVRPPWTAWP	Query 3 GNNSPSPRLERPPFKLIP 20 G+ SPSP + RPP+ P Sbjct 85 GSRSPSPTVVRPPWTAWP 32	21.6	0.8571	0.5	0.66	0	988
CIF	Ancyromonadida	Ancyromonas sigmoides	DYGNNSPSPRLERPPFK	SRX3153021	DAGRDAPGPRRAHPPFH	Query 1 DYGNNSPSPRLERPPFK 17 D G ++P PR PPF Sbjct 51 DAGRDAPGPRRAHPPFH 101	21.6	0.8095	0.47	0.58	0	999
CIF	Ancyromonadida	Ancyromonas sigmoides	SPSPRLERPPFKLI	SRX3153021	SPSPALEKPPERMI	Query 6 SPSPRLERPPFKLI 19 SPSP LE+PP ++I Sbjct 101 SPSPALEKPPERMI 60	21.6	0.6667	0.64	0.85	0	1020
CIF	Ancyromonadida	Ancyromonas sigmoides	SPSPRLERPPFKLI	SRX3153021	SPSPALEKPPERMI	Query 6 SPSPRLERPPFKLI 19 SPSP LE+PP ++I Sbjct 100 SPSPALEKPPERMI 59	21.6	0.6667	0.64	0.85	0	1020
CIF	Ancyromonadida	Ancyromonas sigmoides	SPSPRLERPPFKL	SRX3153021	APSPRLSRPPLLL	Query 6 SPSPRLERPPFKL 18 +PSPRL RPP L Sbjct 54 APSPRLSRPPLLL 92	21.6	0.619	0.69	0.76	0	1043
CIF	Ancyromonadida	Ancyromonas sigmoides	NNSPSPRLERPPFKL	SRX3153021	SASPAPKLQRPTFLL	Query 4 NNSPSPRLERPPFKL 18 + SP+P+L+RP F L Sbjct 50 SASPAPKLQRPTFLL 94	21.6	0.7143	0.53	0.8	0	1054
CIF	Ancyromonadida	Ancyromonas sigmoides	SPSPRLERPPFKLI	SRX3153021	SPPPRLDTPPFFLI	Query 6 SPSPRLERPPFKLI 19 SP PRL+ PPF LI Sbjct 65 SPPPRLDTPPFFLI 24	21.6	0.6667	0.71	0.78	0	1077
CIF	Ancyromonadida	Ancyromonas sigmoides	PSPRLERPPFKLI	SRX3153021	PCPRLSRPPHRLV	Query 7 PSPRLERPPFKLI 19 P PRL RPP +L+ Sbjct 99 PCPRLSRPPHRLV 61	21.6	0.619	0.62	0.76	0	1077
CIF	Ancyromonadida	Ancyromonas sigmoides	NNSPSPRLERPPFKLI	SRX3153021	SGAPSPALEKPPERMI	Query 4 NNSPSPRLERPPFKLI 19 + +PSP LE+PP ++I Sbjct 96 SGAPSPALEKPPERMI 49	21.6	0.7619	0.5	0.81	0	1125
CIF	Ancyromonadida	Ancyromonas sigmoides	NNSPSPRLERPPFKLIPN	SRX3153021	STSPRPRAARPPWRTAPR	Query 4 NNSPSPRLERPPFKLIPN 21 + SP PR RPP++ P Sbjct 39 STSPRPRAARPPWRTAPR 92	21.6	0.8571	0.44	0.61	0	1125
CIF	Ancyromonadida	Ancyromonas sigmoides	SPSPRLERPPFKLIP	SRX3153021	TPRPRLARPPFPSVP	Query 6 SPSPRLERPPFKLIP 20 +P PRL RPPF +P Sbjct 99 TPRPRLARPPFPSVP 55	21.6	0.7143	0.6	0.73	0	1214
CIF	Ancyromonadida	Ancyromonas sigmoides	NSPSPRLERPPFKL	SRX3153021	SSPAPRQARPPFAL	Query 5 NSPSPRLERPPFKL 18 +SP+PR RPPF L Sbjct 82 SSPAPRQARPPFAL 41	21.6	0.6667	0.64	0.78	0	1214
CIF	Ancyromonadida	Ancyromonas sigmoides	YGNNSPSPRLERPP	SRX3153021	HGRGGPTPRVARPP	Query 2 YGNNSPSPRLERPP 15 +G P+PR+ RPP Sbjct 52 HGRGGPTPRVARPP 93	21.2	0.6667	0.5	0.71	0	1227
CIF	Ancyromonadida	Ancyromonas sigmoides	YGNNSPSPRLERPPFKLIPN	SRX3153021	WSSSPRTPRLARPPVRLAPR	Query 2 YGNNSPSPRLERPPFKLIPN 21 + ++ +PRL RPP +L P Sbjct 17 WSSSPRTPRLARPPVRLAPR 76	21.2	0.9524	0.4	0.65	0	1227
CIF	Ancyromonadida	Ancyromonas sigmoides	SPRLERPPFKLI	SRX3153021	SPRLSRPPHRLV	Query 8 SPRLERPPFKLI 19 SPRL RPP +L+ Sbjct 93 SPRLSRPPHRLV 58	21.2	0.5714	0.67	0.83	0	1227
CIF	Ancyromonadida	Ancyromonas sigmoides	NSPSPRLERPPFKLIP	SRX3153021	RAPSPFLEKPPNQLIP	Query 5 NSPSPRLERPPFKLIP 20 +PSP LE+PP +LIP Sbjct 98 RAPSPFLEKPPNQLIP 51	21.2	0.7619	0.63	0.81	0	1296
CIF	Ancyromonadida	Ancyromonas sigmoides	SPSPRLERPP	SRX3153021	TPSPRLERPP	Query 6 SPSPRLERPP 15 +PSPRLERPP Sbjct 4 TPSPRLERPP 33	21.2	0.4762	0.9	1	0	1310
CIF	Ancyromonadida	Ancyromonas sigmoides	SPRLERPPFKLI	SRX3153021	APRLETPPFFLI	Query 8 SPRLERPPFKLI 19 +PRLE PPF LI Sbjct 44 APRLETPPFFLI 79	21.2	0.5714	0.75	0.83	0	1324
CIF	Ancyromonadida	Ancyromonas sigmoides	SPSPRLERPP	SRX3153021	TPSPRLERPP	Query 6 SPSPRLERPP 15 +PSPRLERPP Sbjct 55 TPSPRLERPP 84	21.2	0.4762	0.9	1	0	1354
CIF	Ancyromonadida	Ancyromonas sigmoides	NNSPSPRLERPPFKLI	SRX3153021	TRAPSPALEKPPERMI	Query 4 NNSPSPRLERPPFKLI 19 +PSP LE+PP ++I Sbjct 94 TRAPSPALEKPPERMI 47	21.2	0.7619	0.5	0.75	0	1354
CIF	Ancyromonadida	Ancyromonas sigmoides	SPRLERPPFKLI	SRX3153021	SPRLTRPPHRLV	Query 8 SPRLERPPFKLI 19 SPRL RPP +L+ Sbjct 92 SPRLTRPPHRLV 57	21.2	0.5714	0.67	0.83	0	1414
CIF	Ancyromonadida	Ancyromonas sigmoides	NSPSPRLERPPFKLI	SRX3153021	GAPSPALENPPEKMI	Query 5 NSPSPRLERPPFKLI 19 +PSP LE PP K+I Sbjct 101 GAPSPALENPPEKMI 57	21.2	0.7143	0.6	0.73	0	1445
CIF	Ancyromonadida	Ancyromonas sigmoides	NNSPSPRLERPPFKL	SRX3153021	NNTPSPRVE-VPFRL	Query 4 NNSPSPRLERPPFKL 18 NN+PSPR+E PF+L Sbjct 90 NNTPSPRVE-VPFRL 49	21.2	0.7143	0.67	0.86	1	1460
CIF	Ancyromonadida	Ancyromonas sigmoides	SPRLERPPFKLIP	SRX3153021	APRLEEPPFAAMP	Query 8 SPRLERPPFKLIP 20 +PRLE PPF +P Sbjct 90 APRLEEPPFAAMP 52	21.2	0.619	0.62	0.76	0	1476
CIF	Ancyromonadida	Ancyromonas sigmoides	NNSPSPRLERPPFKLIPN	SRX3153021	RRAPTPRWPRPPLSLLPR	Query 4 NNSPSPRLERPPFKLIPN 21 +P+PR RPP L+P Sbjct 84 RRAPTPRWPRPPLSLLPR 31	21.2	0.8571	0.44	0.61	0	1476
CIF	Ancyromonadida	Ancyromonas sigmoides	NNSPSPRLERPPFK	SRX3153021	DGGPPPRVERPPAK	Query 4 NNSPSPRLERPPFK 17 + P PR+ERPP K Sbjct 58 DGGPPPRVERPPAK 99	21.2	0.6667	0.57	0.71	0	1493
CIF	Ancyromonadida	Ancyromonas sigmoides	GNNSPSPRLERPPFKLI	SRX3153021	GSSTPTPASRRPPYRQI	Query 3 GNNSPSPRLERPPFKLI 19 G+++P+P RPP++ I Sbjct 33 GSSTPTPASRRPPYRQI 83	21.2	0.8095	0.41	0.76	0	1559
CIF	Ancyromonadida	Ancyromonas sigmoides	PRLERPPFKLIPN	SRX3153021	PALGRPPLKVVPN	Query 9 PRLERPPFKLIPN 21 P L RPP K++PN Sbjct 100 PALGRPPLKVVPN 62	21.2	0.619	0.62	0.76	0	1576
CIF	Ancyromonadida	Ancyromonas sigmoides	SPSPRLERPP	SRX3153021	TPSPRLERPP	Query 6 SPSPRLERPP 15 +PSPRLERPP Sbjct 49 TPSPRLERPP 78	21.2	0.4762	0.9	1	0	1593
CIF	Ancyromonadida	Ancyromonas sigmoides	NNSPSPRLERPPFKLIP	SRX3153021	GGAPSPRHRRPPARLGP	Query 4 NNSPSPRLERPPFKLIP 20 +PSPR RPP +L P Sbjct 31 GGAPSPRHRRPPARLGP 81	21.2	0.8095	0.53	0.64	0	1593
CIF	Ancyromonadida	Ancyromonas sigmoides	DYGNNSPSPRLERPPFKL	SRX3153021	DAEHPSPAPRLAEPPLEL	Query 1 DYGNNSPSPRLERPPFKL 18 D + SP+PRL PP +L Sbjct 20 DAEHPSPAPRLAEPPLEL 73	21.2	0.8571	0.5	0.66	0	1593
CIF	Ancyromonadida	Ancyromonas sigmoides	NSPSPRLERPPFK	SRX3153021	NSATPEMQQPPFK	Query 5 NSPSPRLERPPFK 17 NS +P +++PPFK Sbjct 6 NSATPEMQQPPFK 44	21.2	0.619	0.54	0.84	0	1610
CIF	Ancyromonadida	Ancyromonas sigmoides	GNNSPSPRLERPPFK	SRX3153021	GRSTPAPRLEPPPVR	Query 3 GNNSPSPRLERPPFK 17 G ++P+PRLE PP + Sbjct 45 GRSTPAPRLEPPPVR 1	21.2	0.7143	0.53	0.8	0	1610
CIF	Ancyromonadida	Ancyromonas sigmoides	NNSPSPRLERPPFKLIP	SRX3153021	SHSPAPRAERPPRPSAP	Query 4 NNSPSPRLERPPFKLIP 20 ++SP+PR ERPP P Sbjct 92 SHSPAPRAERPPRPSAP 42	21.2	0.8095	0.53	0.7	0	1628
CIF	Ancyromonadida	Ancyromonas sigmoides	GNNSPSPRLERP	SRX3153021	GGGSPSPRMTRP	Query 3 GNNSPSPRLERP 14 G SPSPR+ RP Sbjct 60 GGGSPSPRMTRP 25	21.2	0.5714	0.67	0.75	0	1646
CIF	Ancyromonadida	Ancyromonas sigmoides	NSPSPRLERPPFK	SRX3153021	NSATPEMQQPPFK	Query 5 NSPSPRLERPPFK 17 NS +P +++PPFK Sbjct 63 NSATPEMQQPPFK 25	21.2	0.619	0.54	0.84	0	1664
CIF	Ancyromonadida	Ancyromonas sigmoides	SPRLERPPFKLI	SRX3153021	SPRLQTPPFNVI	Query 8 SPRLERPPFKLI 19 SPRL+ PPF +I Sbjct 31 SPRLQTPPFNVI 66	21.2	0.5714	0.67	0.83	0	1682
CIF	Ancyromonadida	Ancyromonas sigmoides	NNSPSPRLERPP	SRX3153021	QNSPSPKRERPP	Query 4 NNSPSPRLERPP 15 NSPSP+ ERPP Sbjct 100 QNSPSPKRERPP 65	21.2	0.5714	0.75	0.83	0	1719
CIF	Ancyromonadida	Ancyromonas sigmoides	NSPSPRLERPPFKL	SRX3153021	SSPGPRQARPPFAL	Query 5 NSPSPRLERPPFKL 18 +SP PR RPPF L Sbjct 69 SSPGPRQARPPFAL 28	21.2	0.6667	0.64	0.71	0	1719
CIF	Ancyromonadida	Ancyromonas sigmoides	DYGNNSPSPRLERPPFKLI	SRX3153021	SAASGAPSPALENPPERMI	Query 1 DYGNNSPSPRLERPPFKLI 19 + +PSP LE PP ++I Sbjct 79 SAASGAPSPALENPPERMI 23	20.8	0.9048	0.42	0.63	0	1737
CIF	Ancyromonadida	Ancyromonas sigmoides	NNSPSPRLERPP	SRX3153021	QKSPSPKVERPP	Query 4 NNSPSPRLERPP 15 SPSP++ERPP Sbjct 84 QKSPSPKVERPP 49	20.8	0.5714	0.67	0.83	0	1756
CIF	Ancyromonadida	Ancyromonas sigmoides	SPSPRLERPP	SRX3153021	TPSPRLERPP	Query 6 SPSPRLERPP 15 +PSPRLERPP Sbjct 56 TPSPRLERPP 85	20.8	0.4762	0.9	1	0	1776
CIF	Ancyromonadida	Ancyromonas sigmoides	SPSPRLERPPFKL	SRX3153021	SPAPRLEHPPDTL	Query 6 SPSPRLERPPFKL 18 SP+PRLE PP L Sbjct 53 SPAPRLEHPPDTL 91	20.8	0.619	0.69	0.76	0	1776
CIF	Ancyromonadida	Ancyromonas sigmoides	NSPSPRLERPPFKLI	SRX3153021	GAPSPALEQPPERMI	Query 5 NSPSPRLERPPFKLI 19 +PSP LE+PP ++I Sbjct 99 GAPSPALEQPPERMI 55	20.8	0.7143	0.53	0.8	0	1776
CIF	Ancyromonadida	Ancyromonas sigmoides	NNSPSPRLERPPF	SRX3153021	RGGPTPTLERPPF	Query 4 NNSPSPRLERPPF 16 P+P LERPPF Sbjct 33 RGGPTPTLERPPF 71	20.8	0.619	0.62	0.69	0	1834
CIF	Ancyromonadida	Ancyromonas sigmoides	NSPSPRLERPPFKL	SRX3153021	SSPGPRQARPPFAL	Query 5 NSPSPRLERPPFKL 18 +SP PR RPPF L Sbjct 93 SSPGPRQARPPFAL 52	20.8	0.6667	0.64	0.71	0	1854
CIF	Ancyromonadida	Ancyromonas sigmoides	SPSPRLERPPFKLIP	SRX3153021	SPSPRAEKAPFLLPP	Query 6 SPSPRLERPPFKLIP 20 SPSPR E+ PF L P Sbjct 78 SPSPRAEKAPFLLPP 34	20.8	0.7143	0.67	0.73	0	1875
CIF	Ancyromonadida	Ancyromonas sigmoides	SPSPRLERPPFKLI	SRX3153021	APSPALEKPPERMI	Query 6 SPSPRLERPPFKLI 19 +PSP LE+PP ++I Sbjct 96 APSPALEKPPERMI 55	20.8	0.6667	0.57	0.85	0	1895
CIF	Ancyromonadida	Ancyromonas sigmoides	NSPSPRLERPPFKL	SRX3153021	SSPGPRQARPPFAL	Query 5 NSPSPRLERPPFKL 18 +SP PR RPPF L Sbjct 79 SSPGPRQARPPFAL 38	20.8	0.6667	0.64	0.71	0	1895
CIF	Ancyromonadida	Ancyromonas sigmoides	SPSPRLERPPFKLI	SRX3153021	APSPALEKPPERMI	Query 6 SPSPRLERPPFKLI 19 +PSP LE+PP ++I Sbjct 98 APSPALEKPPERMI 57	20.8	0.6667	0.57	0.85	0	1895
CIF	Ancyromonadida	Ancyromonas sigmoides	SPSPRLERPPFKLI	SRX3153021	APSPALEKPPERMI	Query 6 SPSPRLERPPFKLI 19 +PSP LE+PP ++I Sbjct 98 APSPALEKPPERMI 57	20.8	0.6667	0.57	0.85	0	1895
CIF	Ancyromonadida	Ancyromonas sigmoides	YGNNSPSPRLERP	SRX3153021	FGINDPRPRLQRP	Query 2 YGNNSPSPRLERP 14 +G N P PRL+RP Sbjct 48 FGINDPRPRLQRP 86	20.8	0.619	0.62	0.76	0	1895
CIF	Ancyromonadida	Ancyromonas sigmoides	SPSPRLERPPFKLI	SRX3153021	APSPALEKPPERMI	Query 6 SPSPRLERPPFKLI 19 +PSP LE+PP ++I Sbjct 97 APSPALEKPPERMI 56	20.8	0.6667	0.57	0.85	0	1895
CIF	Ancyromonadida	Ancyromonas sigmoides	PSPRLERPPFKLIPN	SRX3153021	PGPRMERPPRKEAPR	Query 7 PSPRLERPPFKLIPN 21 P PR+ERPP K P Sbjct 99 PGPRMERPPRKEAPR 55	20.8	0.7143	0.6	0.66	0	1937
CIF	Ancyromonadida	Ancyromonas sigmoides	DYGNNSPSPRLERP	SRX3153021	ERGRRSPSPRMTRP	Query 1 DYGNNSPSPRLERP 14 + G SPSPR+ RP Sbjct 51 ERGRRSPSPRMTRP 10	20.8	0.6667	0.57	0.71	0	1958
CIF	Ancyromonadida	Ancyromonas sigmoides	DYGNNSPSPRLERPPFKLI	SRX3153021	SAASGAPSPALEKPPERML	Query 1 DYGNNSPSPRLERPPFKLI 19 + +PSP LE+PP +++ Sbjct 4 SAASGAPSPALEKPPERML 60	20.8	0.9048	0.37	0.68	0	2001
CIF	Ancyromonadida	Ancyromonas sigmoides	NNSPSPRLERPPFKLI	SRX3153021	NVAPSPALENPPERMI	Query 4 NNSPSPRLERPPFKLI 19 N +PSP LE PP ++I Sbjct 77 NVAPSPALENPPERMI 30	20.8	0.7619	0.56	0.75	0	2023
CIF	Ancyromonadida	Ancyromonas sigmoides	SPSPRLERPPF	SRX3153021	SPSPRASRPPF	Query 6 SPSPRLERPPF 16 SPSPR RPPF Sbjct 101 SPSPRASRPPF 69	20.8	0.5238	0.82	0.81	0	2045
CIF	Ancyromonadida	Ancyromonas sigmoides	GNNSPSPRLERP	SRX3153021	GRRSPSPRMTRP	Query 3 GNNSPSPRLERP 14 G SPSPR+ RP Sbjct 78 GRRSPSPRMTRP 43	20.8	0.5714	0.67	0.75	0	2045
CIF	Ancyromonadida	Ancyromonas sigmoides	SPSPRLERPPFKLI	SRX3153021	APSPALEKPPERMI	Query 6 SPSPRLERPPFKLI 19 +PSP LE+PP ++I Sbjct 101 APSPALEKPPERMI 60	20.8	0.6667	0.57	0.85	0	2067
CIF	Ancyromonadida	Ancyromonas sigmoides	SPSPRLERPPFKLI	SRX3153021	APSPALEKPPERMI	Query 6 SPSPRLERPPFKLI 19 +PSP LE+PP ++I Sbjct 101 APSPALEKPPERMI 60	20.8	0.6667	0.57	0.85	0	2067
CIF	Ancyromonadida	Ancyromonas sigmoides	SPSPRLERPPFKLI	SRX3153021	APSPALEKPPERMI	Query 6 SPSPRLERPPFKLI 19 +PSP LE+PP ++I Sbjct 101 APSPALEKPPERMI 60	20.8	0.6667	0.57	0.85	0	2067
CIF	Ancyromonadida	Ancyromonas sigmoides	SPSPRLERPPFKLI	SRX3153021	APSPALEKPPERMI	Query 6 SPSPRLERPPFKLI 19 +PSP LE+PP ++I Sbjct 99 APSPALEKPPERMI 58	20.8	0.6667	0.57	0.85	0	2067
CIF	Ancyromonadida	Ancyromonas sigmoides	SPSPRLERPPFKLI	SRX3153021	APSPALEKPPERMI	Query 6 SPSPRLERPPFKLI 19 +PSP LE+PP ++I Sbjct 101 APSPALEKPPERMI 60	20.8	0.6667	0.57	0.85	0	2067
CIF	Ancyromonadida	Ancyromonas sigmoides	PSPRLERPPFKL	SRX3153021	PSPRLKCPPFRV	Query 7 PSPRLERPPFKL 18 PSPRL+ PPF++ Sbjct 57 PSPRLKCPPFRV 92	20.8	0.5714	0.67	0.91	0	2067
CIF	Ancyromonadida	Ancyromonas sigmoides	GNNSPSPRLERPPFKL	SRX3153021	GLRVPAPRLREPPFGL	Query 3 GNNSPSPRLERPPFKL 18 G P+PRL PPF L Sbjct 96 GLRVPAPRLREPPFGL 49	20.8	0.7619	0.56	0.62	0	2089
CIF	Ancyromonadida	Ancyromonas sigmoides	GNNSPSPRLERPPFKLI	SRX3153021	GGNNPAPAARRPPVRCV	Query 3 GNNSPSPRLERPPFKLI 19 G N+P+P RPP + + Sbjct 68 GGNNPAPAARRPPVRCV 18	20.8	0.8095	0.41	0.64	0	2112
CIF	Ancyromonadida	Ancyromonas sigmoides	DYGNNSPSPRLERPPFK	SRX3153021	NYVRGAPPPRLDRPPVR	Query 1 DYGNNSPSPRLERPPFK 17 +Y +P PRL+RPP + Sbjct 51 NYVRGAPPPRLDRPPVR 101	20.8	0.8095	0.47	0.7	0	2135
CIF	Ancyromonadida	Ancyromonas sigmoides	NSPSPRLERPPFKLIPN	SRX3153021	TAPAPRITKPPPKTVPS	Query 5 NSPSPRLERPPFKLIPN 21 +P+PR+ +PP K +P+ Sbjct 95 TAPAPRITKPPPKTVPS 45	20.8	0.8095	0.41	0.76	0	2135
CLE-CLV3	Ancyromonadida	Ancyromonas sigmoides	RLVPSGPNPLHN	SRX3153021	RVVPSGANPMTN	Query 1 RLVPSGPNPLHN 12 R+VPSG NP+ N Sbjct 70 RVVPSGANPMTN 35	21.6	1	0.67	0.83	0	619
CLE-CLV3	Ancyromonadida	Ancyromonas sigmoides	RLVPSGPNPLHN	SRX3153021	RLVPSAPRPVHG	Query 1 RLVPSGPNPLHN 12 RLVPS P P+H Sbjct 54 RLVPSAPRPVHG 89	20.8	1	0.67	0.75	0	1188
CLE-CLV3	Ancyromonadida	Ancyromonas sigmoides	LVPSGPNPLHN	SRX3153021	LVPLGPGPLHN	Query 2 LVPSGPNPLHN 12 LVP GP PLHN Sbjct 64 LVPLGPGPLHN 96	20.8	0.9167	0.82	0.81	0	1308
CLE-CLV3	Ancyromonadida	Ancyromonas sigmoides	RLVPSGPNPLH	SRX3153021	RLVPPGPHPVH	Query 1 RLVPSGPNPLH 11 RLVP GP+P+H Sbjct 98 RLVPPGPHPVH 66	20.4	0.9167	0.73	0.9	0	1569
CLE-CLV3	Ancyromonadida	Ancyromonas sigmoides	LVPSGPNPLH	SRX3153021	LLPAGPEPLH	Query 2 LVPSGPNPLH 11 L+P+GP PLH Sbjct 59 LLPAGPEPLH 88	20.4	0.8333	0.7	0.9	0	1637
CLE-CLV3	Ancyromonadida	Ancyromonas sigmoides	RLVPSGPNPLHN	SRX3153021	RVVPSGPPPAHS	Query 1 RLVPSGPNPLHN 12 R+VPSGP P H+ Sbjct 66 RVVPSGPPPAHS 101	20.4	1	0.67	0.83	0	1764
CLE-CLV3	Ancyromonadida	Ancyromonas sigmoides	LVPSGPNPLHN	SRX3153021	FLPSAPNPKHN	Query 2 LVPSGPNPLHN 12 +PS PNP HN Sbjct 23 FLPSAPNPKHN 55	20.4	0.9167	0.64	0.72	0	1941
CLE-CLV3	Ancyromonadida	Ancyromonas sigmoides	LVPSGPNPLHN	SRX3153021	LVPRGPQPLHG	Query 2 LVPSGPNPLHN 12 LVP GP PLH Sbjct 88 LVPRGPQPLHG 56	20.4	0.9167	0.73	0.72	0	1941
CLE-CLV3	Ancyromonadida	Ancyromonas sigmoides	VPSGPNPLHN	SRX3153021	VPASPQPLHN	Query 3 VPSGPNPLHN 12 VP+ P PLHN Sbjct 82 VPASPQPLHN 53	20	0.8333	0.7	0.8	0	2229
CLE-CLV3	Ancyromonadida	Ancyromonas sigmoides	LVPSGPNPLHN	SRX3153021	LVPLGPVPLHN	Query 2 LVPSGPNPLHN 12 LVP GP PLHN Sbjct 61 LVPLGPVPLHN 93	20	0.9167	0.82	0.81	0	2253
CLE-CLV3	Ancyromonadida	Ancyromonas sigmoides	RLVPSGPNPLHN	SRX3153021	RVIPSGPSPVAS	Query 1 RLVPSGPNPLHN 12 R++PSGP+P+ + Sbjct 51 RVIPSGPSPVAS 16	20	1	0.5	0.91	0	2376
CLE-CLV3	Ancyromonadida	Ancyromonas sigmoides	RLVPSGPNPLHN	SRX3153021	RLVPTAPHPCHS	Query 1 RLVPSGPNPLHN 12 RLVP+ P+P H+ Sbjct 72 RLVPTAPHPCHS 37	20	1	0.58	0.83	0	2427
CLE-CLV3	Ancyromonadida	Ancyromonas sigmoides	LVPSGPNPLHN	SRX3153021	IVPAGSNPMHS	Query 2 LVPSGPNPLHN 12 +VP+G NP+H+ Sbjct 90 IVPAGSNPMHS 58	20	0.9167	0.55	0.9	0	2506
CLE-CLV3	Ancyromonadida	Ancyromonas sigmoides	RLVPSGPNPLH	SRX3153021	RVVPSGPPPAH	Query 1 RLVPSGPNPLH 11 R+VPSGP P H Sbjct 47 RVVPSGPPPAH 79	20	0.9167	0.73	0.81	0	2670
CLE-CLV3	Ancyromonadida	Ancyromonas sigmoides	RLVPSGPNPLH	SRX3153021	KIVPAGLNPLH	Query 1 RLVPSGPNPLH 11 ++VP+G NPLH Sbjct 62 KIVPAGLNPLH 30	19.6	0.9167	0.64	0.9	0	2876
CLE-CLV3	Ancyromonadida	Ancyromonas sigmoides	LVPSGPNPLHN	SRX3153021	IVPAGSNPMHS	Query 2 LVPSGPNPLHN 12 +VP+G NP+H+ Sbjct 65 IVPAGSNPMHS 33	19.6	0.9167	0.55	0.9	0	2938
CLE-CLV3	Ancyromonadida	Ancyromonas sigmoides	LVPSGPNPLHN	SRX3153021	LVPAGPSPAHR	Query 2 LVPSGPNPLHN 12 LVP+GP+P H Sbjct 29 LVPAGPSPAHR 61	19.6	0.9167	0.64	0.81	0	2938
CLE-CLV3	Ancyromonadida	Ancyromonas sigmoides	LVPSGPNPL	SRX3153021	LVPAGPNPL	Query 2 LVPSGPNPL 10 LVP+GPNPL Sbjct 99 LVPAGPNPL 73	19.6	0.75	0.89	1	0	3065
CLE-CLV3	Ancyromonadida	Ancyromonas sigmoides	VPSGPNPLHN	SRX3153021	VPRGPDPLHR	Query 3 VPSGPNPLHN 12 VP GP+PLH Sbjct 70 VPRGPDPLHR 99	19.6	0.8333	0.7	0.8	0	3065
CLE-CLV3	Ancyromonadida	Ancyromonas sigmoides	LVPSGPNPLHN	SRX3153021	LVPKGPAPMYN	Query 2 LVPSGPNPLHN 12 LVP GP P++N Sbjct 68 LVPKGPAPMYN 100	19.6	0.9167	0.64	0.81	0	3164
CLE-CLV3	Ancyromonadida	Ancyromonas sigmoides	LVPSGPNPLHN	SRX3153021	LVPKGPAPMYN	Query 2 LVPSGPNPLHN 12 LVP GP P++N Sbjct 67 LVPKGPAPMYN 99	19.6	0.9167	0.64	0.81	0	3164
CLE-CLV3	Ancyromonadida	Ancyromonas sigmoides	LVPSGPNPLH	SRX3153021	LIPAGPTPCH	Query 2 LVPSGPNPLH 11 L+P+GP P H Sbjct 63 LIPAGPTPCH 34	19.6	0.8333	0.6	0.8	0	3444
CLE-CLV3	Ancyromonadida	Ancyromonas sigmoides	RLVPSGPNPLHN	SRX3153021	RRVPNAPDPLHR	Query 1 RLVPSGPNPLHN 12 R VP+ P+PLH Sbjct 46 RRVPNAPDPLHR 81	19.6	1	0.58	0.75	0	3481
CLE-CLV3	Ancyromonadida	Ancyromonas sigmoides	RLVPSGPNPLHN	SRX3153021	RCEPAGPRPAHN	Query 1 RLVPSGPNPLHN 12 R P+GP P HN Sbjct 52 RCEPAGPRPAHN 87	19.6	1	0.58	0.66	0	3670
CLE-CLV3	Ancyromonadida	Ancyromonas sigmoides	RLVPSGPNPLH	SRX3153021	RLLPAGPPPVH	Query 1 RLVPSGPNPLH 11 RL+P+GP P+H Sbjct 81 RLLPAGPPPVH 49	19.6	0.9167	0.64	0.9	0	3749
CLE-CLV3	Ancyromonadida	Ancyromonas sigmoides	RLVPSGPNP	SRX3153021	RMVPSGPSP	Query 1 RLVPSGPNP 9 R+VPSGP+P Sbjct 97 RMVPSGPSP 71	19.6	0.75	0.78	1	0	3829
CLE-CLV3	Ancyromonadida	Ancyromonas sigmoides	RLVPSGPNPLH	SRX3153021	RLVPTAPSPLR	Query 1 RLVPSGPNPLH 11 RLVP+ P+PL Sbjct 80 RLVPTAPSPLR 48	19.6	0.9167	0.64	0.81	0	3870
CLE-CLV3	Ancyromonadida	Ancyromonas sigmoides	RLVPSGPNP	SRX3153021	RMVPSGPSP	Query 1 RLVPSGPNP 9 R+VPSGP+P Sbjct 97 RMVPSGPSP 71	19.6	0.75	0.78	1	0	3870
CLE-CLV3	Ancyromonadida	Ancyromonas sigmoides	RLVPSGPNPLH	SRX3153021	RRVPNAPDPLH	Query 1 RLVPSGPNPLH 11 R VP+ P+PLH Sbjct 22 RRVPNAPDPLH 54	19.2	0.9167	0.64	0.81	0	3952
CLE-CLV3	Ancyromonadida	Ancyromonas sigmoides	RLVPSGPNPLH	SRX3153021	RLVPTAPSPLR	Query 1 RLVPSGPNPLH 11 RLVP+ P+PL Sbjct 78 RLVPTAPSPLR 46	19.2	0.9167	0.64	0.81	0	4123
CLE-CLV3	Ancyromonadida	Ancyromonas sigmoides	RLVPSGPNPLHN	SRX3153021	RLVPRGPHPPHG	Query 1 RLVPSGPNPLHN 12 RLVP GP+P H Sbjct 92 RLVPRGPHPPHG 57	19.2	1	0.67	0.75	0	4256
CLE-CLV3	Ancyromonadida	Ancyromonas sigmoides	RLVPSGPNP	SRX3153021	RMVPSGPSP	Query 1 RLVPSGPNP 9 R+VPSGP+P Sbjct 97 RMVPSGPSP 71	19.2	0.75	0.78	1	0	4256
CLE-CLV3	Ancyromonadida	Ancyromonas sigmoides	RLVPSGPNPLHN	SRX3153021	RCTPRGPTPLHG	Query 1 RLVPSGPNPLHN 12 R P GP PLH Sbjct 49 RCTPRGPTPLHG 14	19.2	1	0.58	0.58	0	4347
CLE-CLV3	Ancyromonadida	Ancyromonas sigmoides	RLVPSGPNP	SRX3153021	RMVPSGPSP	Query 1 RLVPSGPNP 9 R+VPSGP+P Sbjct 82 RMVPSGPSP 56	19.2	0.75	0.78	1	0	4440
CLE-CLV3	Ancyromonadida	Ancyromonas sigmoides	RLVPSGPNP	SRX3153021	RMVPSGPSP	Query 1 RLVPSGPNP 9 R+VPSGP+P Sbjct 100 RMVPSGPSP 74	19.2	0.75	0.78	1	0	4440
CLE-CLV3	Ancyromonadida	Ancyromonas sigmoides	RLVPSGPNP	SRX3153021	RMVPSGPSP	Query 1 RLVPSGPNP 9 R+VPSGP+P Sbjct 99 RMVPSGPSP 73	19.2	0.75	0.78	1	0	4440
CLE-CLV3	Ancyromonadida	Ancyromonas sigmoides	PSGPNPLH	SRX3153021	PAGPDPLH	Query 4 PSGPNPLH 11 P+GP+PLH Sbjct 95 PAGPDPLH 72	19.2	0.6667	0.75	1	0	4535
CLE-CLV3	Ancyromonadida	Ancyromonas sigmoides	RLVPSGPNPLHN	SRX3153021	RRVPNAPDPLHR	Query 1 RLVPSGPNPLHN 12 R VP+ P+PLH Sbjct 22 RRVPNAPDPLHR 57	19.2	1	0.58	0.75	0	4631
CLE-CLV3	Ancyromonadida	Ancyromonas sigmoides	VPSGPNPLHN	SRX3153021	VPASPQPLHN	Query 3 VPSGPNPLHN 12 VP+ P PLHN Sbjct 89 VPASPQPLHN 60	19.2	0.8333	0.7	0.8	0	4681
CLE-CLV3	Ancyromonadida	Ancyromonas sigmoides	RLVPSGPNPLH	SRX3153021	RLVPAAPRPAH	Query 1 RLVPSGPNPLH 11 RLVP+ P P H Sbjct 61 RLVPAAPRPAH 93	19.2	0.9167	0.64	0.72	0	4681
CLE-CLV3	Ancyromonadida	Ancyromonas sigmoides	RLVPSGPNPLH	SRX3153021	RRVPNAPDPLH	Query 1 RLVPSGPNPLH 11 R VP+ P+PLH Sbjct 40 RRVPNAPDPLH 72	19.2	0.9167	0.64	0.81	0	4730
CLE-CLV3	Ancyromonadida	Ancyromonas sigmoides	RLVPSGPNPL	SRX3153021	RLVPSGPPPI	Query 1 RLVPSGPNPL 10 RLVPSGP P+ Sbjct 64 RLVPSGPPPI 93	19.2	0.8333	0.8	0.9	0	4831
CLE-CLV3	Ancyromonadida	Ancyromonas sigmoides	LVPSGPNPLHN	SRX3153021	LLPSGPAPAHS	Query 2 LVPSGPNPLHN 12 L+PSGP P H+ Sbjct 67 LLPSGPAPAHS 99	19.2	0.9167	0.64	0.81	0	4934
CLE-CLV3	Ancyromonadida	Ancyromonas sigmoides	PSGPNPLHN	SRX3153021	PGGPKPLHN	Query 4 PSGPNPLHN 12 P GP PLHN Sbjct 60 PGGPKPLHN 86	19.2	0.75	0.78	0.77	0	4986
CLE-TDIF	Ancyromonadida	Ancyromonas sigmoides	HEVPSGPNPISN	SRX3153021	HRVPTGPRPIAD	Query 1 HEVPSGPNPISN 12 H VP+GP PI++ Sbjct 97 HRVPTGPRPIAD 62	21.6	1	0.58	0.83	0	653
CLE-TDIF	Ancyromonadida	Ancyromonas sigmoides	HEVPSGPNPISN	SRX3153021	HQSPSGPSPLTN	Query 1 HEVPSGPNPISN 12 H+ PSGP+P++N Sbjct 71 HQSPSGPSPLTN 36	20.8	1	0.58	0.91	0	1151
CLE-TDIF	Ancyromonadida	Ancyromonas sigmoides	HEVPSGPNP	SRX3153021	HKVPSGPRP	Query 1 HEVPSGPNP 9 H+VPSGP P Sbjct 79 HKVPSGPRP 53	20.4	0.75	0.78	0.88	0	1690
CLE-TDIF	Ancyromonadida	Ancyromonas sigmoides	HEVPSGPNPIS	SRX3153021	HQVPTRPNPIA	Query 1 HEVPSGPNPIS 11 H+VP+ PNPI+ Sbjct 64 HQVPTRPNPIA 32	20.4	0.9167	0.64	0.9	0	1802
CLE-TDIF	Ancyromonadida	Ancyromonas sigmoides	HEVPSGPNPISN	SRX3153021	QRTPSGPDPVAN	Query 1 HEVPSGPNPISN 12 PSGP+P++N Sbjct 57 QRTPSGPDPVAN 92	20	1	0.5	0.75	0	2136
CLE-TDIF	Ancyromonadida	Ancyromonas sigmoides	HEVPSGPNPI	SRX3153021	HEIPKGPGPV	Query 1 HEVPSGPNPI 10 HE+P GP P+ Sbjct 9 HEIPKGPGPV 38	20	0.8333	0.6	0.8	0	2182
CLE-TDIF	Ancyromonadida	Ancyromonas sigmoides	PSGPNPISN	SRX3153021	PSGPDPIAN	Query 4 PSGPNPISN 12 PSGP+PI+N Sbjct 96 PSGPDPIAN 70	20	0.75	0.78	1	0	2206
CLE-TDIF	Ancyromonadida	Ancyromonas sigmoides	HEVPSGPNPIS	SRX3153021	HQVPRGPSPSS	Query 1 HEVPSGPNPIS 11 H+VP GP+P S Sbjct 39 HQVPRGPSPSS 71	19.6	0.9167	0.64	0.81	0	3001
CLE-TDIF	Ancyromonadida	Ancyromonas sigmoides	HEVPSGPNPIS	SRX3153021	HRIPSGPLPLS	Query 1 HEVPSGPNPIS 11 H +PSGP P+S Sbjct 29 HRIPSGPLPLS 61	19.6	0.9167	0.64	0.81	0	3709
CLE-TDIF	Ancyromonadida	Ancyromonas sigmoides	VPSGPNPISN	SRX3153021	VPAGPNPLSD	Query 3 VPSGPNPISN 12 VP+GPNP+S+ Sbjct 50 VPAGPNPLSD 79	19.6	0.8333	0.7	1	0	3749
CLE-TDIF	Ancyromonadida	Ancyromonas sigmoides	PSGPNPISN	SRX3153021	PSGPDPIAN	Query 4 PSGPNPISN 12 PSGP+PI+N Sbjct 56 PSGPDPIAN 30	19.2	0.75	0.78	1	0	4037
CLE-TDIF	Ancyromonadida	Ancyromonas sigmoides	EVPSGPNPIS	SRX3153021	EVPQGPQPLS	Query 2 EVPSGPNPIS 11 EVP GP P+S Sbjct 92 EVPQGPQPLS 63	19.2	0.8333	0.7	0.8	0	4440
CLE-TDIF	Ancyromonadida	Ancyromonas sigmoides	VPSGPNPISN	SRX3153021	VPSGANPMTN	Query 3 VPSGPNPISN 12 VPSG NP++N Sbjct 64 VPSGANPMTN 35	19.2	0.8333	0.7	0.9	0	4487
CLE-TDIF	Ancyromonadida	Ancyromonas sigmoides	HEVPSGPNPISN	SRX3153021	HQVPRGPSPSSK	Query 1 HEVPSGPNPISN 12 H+VP GP+P S Sbjct 72 HQVPRGPSPSSK 37	19.2	1	0.58	0.75	0	4583
CLE-TDIF	Ancyromonadida	Ancyromonas sigmoides	HEVPSGPNPISN	SRX3153021	HKVPAGPGPAAD	Query 1 HEVPSGPNPISN 12 H+VP+GP P ++ Sbjct 66 HKVPAGPGPAAD 31	19.2	1	0.5	0.83	0	4631
CLE-TDIF	Ancyromonadida	Ancyromonas sigmoides	VPSGPNPISN	SRX3153021	VASGPNPVSN	Query 3 VPSGPNPISN 12 V SGPNP+SN Sbjct 44 VASGPNPVSN 73	19.2	0.8333	0.8	0.9	0	4831
CLE-TDIF	Ancyromonadida	Ancyromonas sigmoides	HEVPSGPNPIS	SRX3153021	RSVPTGPTPIS	Query 1 HEVPSGPNPIS 11 VP+GP PIS Sbjct 101 RSVPTGPTPIS 69	19.2	0.9167	0.64	0.72	0	4882
CLE-TDIF	Ancyromonadida	Ancyromonas sigmoides	EVPSGPNPISN	SRX3153021	SVPSGPRPIAT	Query 2 EVPSGPNPISN 12 VPSGP PI+ Sbjct 77 SVPSGPRPIAT 45	19.2	0.9167	0.64	0.72	0	4934
CLEL	Ancyromonadida	Ancyromonas sigmoides	DYSNPGHHPPRHN	SRX3153021	TFTNPGHPPPRHG	Query 1 DYSNPGHHPPRHN 13 ++NPGH PPRH Sbjct 45 TFTNPGHPPPRHG 83	21.9	1	0.62	0.76	0	433
CLEL	Ancyromonadida	Ancyromonas sigmoides	DYSNPGHHPPRHN	SRX3153021	NYGGPGHLPPKHN	Query 1 DYSNPGHHPPRHN 13 +Y PGH PP+HN Sbjct 100 NYGGPGHLPPKHN 62	21.9	1	0.62	0.76	0	442
CLEL	Ancyromonadida	Ancyromonas sigmoides	DYSNPGHHPPR	SRX3153021	DHQNPGHEPPR	Query 1 DYSNPGHHPPR 11 D+ NPGH PPR Sbjct 43 DHQNPGHEPPR 75	21.9	0.8462	0.73	0.81	0	509
CLEL	Ancyromonadida	Ancyromonas sigmoides	DYSNPGHHPPR	SRX3153021	DYATPARHPPR	Query 1 DYSNPGHHPPR 11 DY+ P HPPR Sbjct 60 DYATPARHPPR 92	21.6	0.8462	0.64	0.72	0	725
CLEL	Ancyromonadida	Ancyromonas sigmoides	DYSNPGHHPPRH	SRX3153021	TFCEPGRHPPRH	Query 1 DYSNPGHHPPRH 12 + PG HPPRH Sbjct 25 TFCEPGRHPPRH 60	21.6	0.9231	0.58	0.66	0	733
CLEL	Ancyromonadida	Ancyromonas sigmoides	DYSNPGHHPPRH	SRX3153021	DVPNPGHRPPRE	Query 1 DYSNPGHHPPRH 12 D NPGH PPR Sbjct 100 DVPNPGHRPPRE 65	21.2	0.9231	0.67	0.66	0	871
CLEL	Ancyromonadida	Ancyromonas sigmoides	YSNPGHHPPR	SRX3153021	WTRPGHHPPR	Query 2 YSNPGHHPPR 11 ++ PGHHPPR Sbjct 80 WTRPGHHPPR 51	21.2	0.7692	0.7	0.9	0	980
CLEL	Ancyromonadida	Ancyromonas sigmoides	DYSNPGHHPPRHN	SRX3153021	ETRQPGHHPPRRG	Query 1 DYSNPGHHPPRHN 13 + PGHHPPR Sbjct 85 ETRQPGHHPPRRG 47	20.8	1	0.54	0.61	0	1090
CLEL	Ancyromonadida	Ancyromonas sigmoides	YSNPGHHPPRHN	SRX3153021	HDRPGHHPPRHE	Query 2 YSNPGHHPPRHN 13 + PGHHPPRH Sbjct 65 HDRPGHHPPRHE 100	20.8	0.9231	0.67	0.75	0	1138
CLEL	Ancyromonadida	Ancyromonas sigmoides	DYSNPGHHPPR	SRX3153021	DTDNPGNHPPR	Query 1 DYSNPGHHPPR 11 D NPG+HPPR Sbjct 73 DTDNPGNHPPR 41	20.8	0.8462	0.73	0.81	0	1163
CLEL	Ancyromonadida	Ancyromonas sigmoides	DYSNPGHHPPR	SRX3153021	DYETPAHTPPR	Query 1 DYSNPGHHPPR 11 DY P H PPR Sbjct 20 DYETPAHTPPR 52	20.8	0.8462	0.64	0.63	0	1253
CLEL	Ancyromonadida	Ancyromonas sigmoides	YSNPGHHPPRHN	SRX3153021	YGSPGPHPPRHS	Query 2 YSNPGHHPPRHN 13 Y +PG HPPRH+ Sbjct 50 YGSPGPHPPRHS 85	20.8	0.9231	0.67	0.83	0	1410
CLEL	Ancyromonadida	Ancyromonas sigmoides	NPGHHPPRH	SRX3153021	SPGHHPPRH	Query 4 NPGHHPPRH 12 +PGHHPPRH Sbjct 75 SPGHHPPRH 49	20.8	0.6923	0.89	1	0	1410
CLEL	Ancyromonadida	Ancyromonas sigmoides	SNPGHHPPR	SRX3153021	ANPGRHPPR	Query 3 SNPGHHPPR 11 +NPG HPPR Sbjct 69 ANPGRHPPR 95	20.8	0.6923	0.78	0.88	0	1425
CLEL	Ancyromonadida	Ancyromonas sigmoides	DYSNPGHHPP	SRX3153021	DTANPGRHPP	Query 1 DYSNPGHHPP 10 D +NPG HPP Sbjct 62 DTANPGRHPP 91	20.8	0.7692	0.7	0.8	0	1440
CLEL	Ancyromonadida	Ancyromonas sigmoides	DYSNPGHHPPRHN	SRX3153021	SFRSPGHHPPRRR	Query 1 DYSNPGHHPPRHN 13 + +PGHHPPR Sbjct 63 SFRSPGHHPPRRR 101	20.8	1	0.54	0.69	0	1503
CLEL	Ancyromonadida	Ancyromonas sigmoides	DYSNPGHHPPR	SRX3153021	DYETPAHTPPR	Query 1 DYSNPGHHPPR 11 DY P H PPR Sbjct 95 DYETPAHTPPR 63	20.8	0.8462	0.64	0.63	0	1503
CLEL	Ancyromonadida	Ancyromonas sigmoides	SNPGHHPPR	SRX3153021	STPGHHPPR	Query 3 SNPGHHPPR 11 S PGHHPPR Sbjct 99 STPGHHPPR 73	20.8	0.6923	0.89	0.88	0	1503
CLEL	Ancyromonadida	Ancyromonas sigmoides	DYSNPGHHPPRH	SRX3153021	DTAAPGHPPPRH	Query 1 DYSNPGHHPPRH 12 D + PGH PPRH Sbjct 95 DTAAPGHPPPRH 60	20.8	0.9231	0.67	0.75	0	1503
CLEL	Ancyromonadida	Ancyromonas sigmoides	DYSNPGHHPPR	SRX3153021	NYQNPGHPPPR	Query 1 DYSNPGHHPPR 11 +Y NPGH PPR Sbjct 85 NYQNPGHPPPR 53	20.4	0.8462	0.73	0.81	0	1673
CLEL	Ancyromonadida	Ancyromonas sigmoides	PGHHPPRH	SRX3153021	PAHHPPRH	Query 5 PGHHPPRH 12 P HHPPRH Sbjct 94 PAHHPPRH 71	20.4	0.6154	0.88	0.87	0	1765
CLEL	Ancyromonadida	Ancyromonas sigmoides	SNPGHHPPRHN	SRX3153021	RNPGHHAPRYN	Query 3 SNPGHHPPRHN 13 NPGHH PR+N Sbjct 57 RNPGHHAPRYN 89	20.4	0.8462	0.73	0.81	0	1784
CLEL	Ancyromonadida	Ancyromonas sigmoides	SNPGHHPPRHN	SRX3153021	TSPGRHPPRHG	Query 3 SNPGHHPPRHN 13 ++PG HPPRH Sbjct 69 TSPGRHPPRHG 101	20.4	0.8462	0.64	0.81	0	1822
CLEL	Ancyromonadida	Ancyromonas sigmoides	PGHHPPRHN	SRX3153021	PGHHPPRLN	Query 5 PGHHPPRHN 13 PGHHPPR N Sbjct 49 PGHHPPRLN 23	20.4	0.6923	0.89	0.88	0	1964
CLEL	Ancyromonadida	Ancyromonas sigmoides	SNPGHHPPRH	SRX3153021	AAPGHQPPRH	Query 3 SNPGHHPPRH 12 + PGH PPRH Sbjct 85 AAPGHQPPRH 56	20.4	0.7692	0.7	0.8	0	2094
CLEL	Ancyromonadida	Ancyromonas sigmoides	YSNPGHHPPR	SRX3153021	YARPGRHPPR	Query 2 YSNPGHHPPR 11 Y+ PG HPPR Sbjct 39 YARPGRHPPR 10	20	0.7692	0.7	0.8	0	2162
CLEL	Ancyromonadida	Ancyromonas sigmoides	YSNPGHHPPR	SRX3153021	FSRPGHAPPR	Query 2 YSNPGHHPPR 11 +S PGH PPR Sbjct 69 FSRPGHAPPR 98	20	0.7692	0.7	0.8	0	2162
CLEL	Ancyromonadida	Ancyromonas sigmoides	DYSNPGHHPPR	SRX3153021	DYETPSHHPSR	Query 1 DYSNPGHHPPR 11 DY P HHP R Sbjct 52 DYETPSHHPSR 84	20	0.8462	0.64	0.63	0	2280
CLEL	Ancyromonadida	Ancyromonas sigmoides	YSNPGHHPP	SRX3153021	VANPGHHPP	Query 2 YSNPGHHPP 10 +NPGHHPP Sbjct 66 VANPGHHPP 92	20	0.6923	0.78	0.88	0	2305
CLEL	Ancyromonadida	Ancyromonas sigmoides	DYSNPGHHPPRHN	SRX3153021	ESRKPGHHPPRRG	Query 1 DYSNPGHHPPRHN 13 + PGHHPPR Sbjct 52 ESRKPGHHPPRRG 14	20	1	0.54	0.61	0	2329
CLEL	Ancyromonadida	Ancyromonas sigmoides	DYSNPGHHPPR	SRX3153021	TWSSPGHMPPR	Query 1 DYSNPGHHPPR 11 +S+PGH PPR Sbjct 80 TWSSPGHMPPR 48	20	0.8462	0.64	0.81	0	2431
CLEL	Ancyromonadida	Ancyromonas sigmoides	DYSNPGHHPP	SRX3153021	DKTNPGHAPP	Query 1 DYSNPGHHPP 10 D +NPGH PP Sbjct 47 DKTNPGHAPP 76	20	0.7692	0.7	0.8	0	2483
CLEL	Ancyromonadida	Ancyromonas sigmoides	YSNPGHHPPRHN	SRX3153021	YGSPGRRPPRHR	Query 2 YSNPGHHPPRHN 13 Y +PG PPRH Sbjct 33 YGSPGRRPPRHR 68	20	0.9231	0.58	0.66	0	2483
CLEL	Ancyromonadida	Ancyromonas sigmoides	NPGHHPPR	SRX3153021	RPGHHPPR	Query 4 NPGHHPPR 11 PGHHPPR Sbjct 91 RPGHHPPR 68	20	0.6154	0.88	0.87	0	2483
CLEL	Ancyromonadida	Ancyromonas sigmoides	DYSNPGHHPPRH	SRX3153021	DYDRPGRIPPRH	Query 1 DYSNPGHHPPRH 12 DY PG PPRH Sbjct 40 DYDRPGRIPPRH 75	20	0.9231	0.67	0.66	0	2510
CLEL	Ancyromonadida	Ancyromonas sigmoides	YSNPGHHPPR	SRX3153021	FSRPGHAPPR	Query 2 YSNPGHHPPR 11 +S PGH PPR Sbjct 82 FSRPGHAPPR 53	20	0.7692	0.7	0.8	0	2510
CLEL	Ancyromonadida	Ancyromonas sigmoides	SNPGHHPPRH	SRX3153021	SHPGWHPPRH	Query 3 SNPGHHPPRH 12 S+PG HPPRH Sbjct 96 SHPGWHPPRH 67	20	0.7692	0.8	0.9	0	2619
CLEL	Ancyromonadida	Ancyromonas sigmoides	DYSNPGHHPPRHN	SRX3153021	DAADPGHHAPRYR	Query 1 DYSNPGHHPPRHN 13 D ++PGHH PR+ Sbjct 93 DAADPGHHAPRYR 55	20	1	0.54	0.76	0	2619
CLEL	Ancyromonadida	Ancyromonas sigmoides	YSNPGHHPPR	SRX3153021	VANPGHHPPT	Query 2 YSNPGHHPPR 11 +NPGHHPP Sbjct 60 VANPGHHPPT 89	20	0.7692	0.7	0.8	0	2647
CLEL	Ancyromonadida	Ancyromonas sigmoides	NPGHHPPR	SRX3153021	RPGHHPPR	Query 4 NPGHHPPR 11 PGHHPPR Sbjct 10 RPGHHPPR 33	20	0.6154	0.88	0.87	0	2676
CLEL	Ancyromonadida	Ancyromonas sigmoides	YSNPGHHPP	SRX3153021	YRGPGHHPP	Query 2 YSNPGHHPP 10 Y PGHHPP Sbjct 64 YRGPGHHPP 38	20	0.6923	0.78	0.77	0	2704
CLEL	Ancyromonadida	Ancyromonas sigmoides	DYSNPGHHPPRH	SRX3153021	DMRNPGHPPPRY	Query 1 DYSNPGHHPPRH 12 D NPGH PPR+ Sbjct 42 DMRNPGHPPPRY 7	20	0.9231	0.67	0.75	0	2733
CLEL	Ancyromonadida	Ancyromonas sigmoides	NPGHHPPRHN	SRX3153021	SVGHHAPRHN	Query 4 NPGHHPPRHN 13 + GHH PRHN Sbjct 56 SVGHHAPRHN 27	20	0.7692	0.7	0.8	0	2733
CLEL	Ancyromonadida	Ancyromonas sigmoides	NPGHHPPRHN	SRX3153021	NMGHHPPRLN	Query 4 NPGHHPPRHN 13 N GHHPPR N Sbjct 51 NMGHHPPRLN 22	20	0.7692	0.8	0.8	0	2762
CLEL	Ancyromonadida	Ancyromonas sigmoides	SNPGHHPPRHN	SRX3153021	SEPGDHPPRLN	Query 3 SNPGHHPPRHN 13 S PG HPPR N Sbjct 90 SEPGDHPPRLN 58	20	0.8462	0.73	0.72	0	2792
CLEL	Ancyromonadida	Ancyromonas sigmoides	DYSNPGHHPP	SRX3153021	DFSTPGVHPP	Query 1 DYSNPGHHPP 10 D+S PG HPP Sbjct 100 DFSTPGVHPP 71	20	0.7692	0.7	0.8	0	2822
CLEL	Ancyromonadida	Ancyromonas sigmoides	YSNPGHHPPRH	SRX3153021	YSRPGPRPPRH	Query 2 YSNPGHHPPRH 12 YS PG PPRH Sbjct 68 YSRPGPRPPRH 100	20	0.8462	0.73	0.72	0	2852
CLEL	Ancyromonadida	Ancyromonas sigmoides	DYSNPGHHPPRH	SRX3153021	KAANPGHRPPRQ	Query 1 DYSNPGHHPPRH 12 +NPGH PPR Sbjct 98 KAANPGHRPPRQ 63	20	0.9231	0.58	0.66	0	2913
CLEL	Ancyromonadida	Ancyromonas sigmoides	NPGHHPPRHN	SRX3153021	NPGHHVPRHS	Query 4 NPGHHPPRHN 13 NPGHH PRH+ Sbjct 82 NPGHHVPRHS 53	20	0.7692	0.8	0.9	0	2976
CLEL	Ancyromonadida	Ancyromonas sigmoides	SNPGHHPPRHN	SRX3153021	KNPGDHPPRLN	Query 3 SNPGHHPPRHN 13 NPG HPPR N Sbjct 12 KNPGDHPPRLN 44	19.6	0.8462	0.73	0.72	0	3040
CLEL	Ancyromonadida	Ancyromonas sigmoides	SNPGHHPPRHN	SRX3153021	KNPGDHPPRLN	Query 3 SNPGHHPPRHN 13 NPG HPPR N Sbjct 10 KNPGDHPPRLN 42	19.6	0.8462	0.73	0.72	0	3040
CLEL	Ancyromonadida	Ancyromonas sigmoides	SNPGHHPPRHN	SRX3153021	KNPGDHPPRLN	Query 3 SNPGHHPPRHN 13 NPG HPPR N Sbjct 10 KNPGDHPPRLN 42	19.6	0.8462	0.73	0.72	0	3040
CLEL	Ancyromonadida	Ancyromonas sigmoides	DYSNPGHHPPRHN	SRX3153021	DYHRPGRHAPRHR	Query 1 DYSNPGHHPPRHN 13 DY PG H PRH Sbjct 40 DYHRPGRHAPRHR 78	19.6	1	0.62	0.61	0	3040
CLEL	Ancyromonadida	Ancyromonas sigmoides	SNPGHHPPRHN	SRX3153021	KNPGDHPPRLN	Query 3 SNPGHHPPRHN 13 NPG HPPR N Sbjct 5 KNPGDHPPRLN 37	19.6	0.8462	0.73	0.72	0	3073
CLEL	Ancyromonadida	Ancyromonas sigmoides	DYSNPGHHPPR	SRX3153021	DYENPSHNPSR	Query 1 DYSNPGHHPPR 11 DY NP H+P R Sbjct 52 DYENPSHNPSR 84	19.6	0.8462	0.64	0.72	0	3105
CLEL	Ancyromonadida	Ancyromonas sigmoides	NPGHHPPR	SRX3153021	NPAHHPPR	Query 4 NPGHHPPR 11 NP HHPPR Sbjct 98 NPAHHPPR 75	19.6	0.6154	0.88	0.87	0	3105
CLEL	Ancyromonadida	Ancyromonas sigmoides	SNPGHHPPR	SRX3153021	SNPGHHRPR	Query 3 SNPGHHPPR 11 SNPGHH PR Sbjct 62 SNPGHHRPR 88	19.6	0.6923	0.89	0.88	0	3139
CLEL	Ancyromonadida	Ancyromonas sigmoides	SNPGHHPPRHN	SRX3153021	KNPGDHPPRLN	Query 3 SNPGHHPPRHN 13 NPG HPPR N Sbjct 13 KNPGDHPPRLN 45	19.6	0.8462	0.73	0.72	0	3139
CLEL	Ancyromonadida	Ancyromonas sigmoides	SNPGHHPPRHN	SRX3153021	KNPGDHPPRLN	Query 3 SNPGHHPPRHN 13 NPG HPPR N Sbjct 7 KNPGDHPPRLN 39	19.6	0.8462	0.73	0.72	0	3206
CLEL	Ancyromonadida	Ancyromonas sigmoides	SNPGHHPPRH	SRX3153021	ARPGHRPPRH	Query 3 SNPGHHPPRH 12 + PGH PPRH Sbjct 43 ARPGHRPPRH 72	19.6	0.7692	0.7	0.8	0	3240
CLEL	Ancyromonadida	Ancyromonas sigmoides	SNPGHHPPRHN	SRX3153021	AAPGHDPPRHG	Query 3 SNPGHHPPRHN 13 + PGH PPRH Sbjct 45 AAPGHDPPRHG 77	19.6	0.8462	0.64	0.72	0	3381
CLEL	Ancyromonadida	Ancyromonas sigmoides	DYSNPGHHPPR	SRX3153021	DYQTPSHTPPR	Query 1 DYSNPGHHPPR 11 DY P H PPR Sbjct 52 DYQTPSHTPPR 84	19.6	0.8462	0.64	0.63	0	3381
CLEL	Ancyromonadida	Ancyromonas sigmoides	SNPGHHPPRHN	SRX3153021	ARPGHHPRRHD	Query 3 SNPGHHPPRHN 13 + PGHHP RH+ Sbjct 68 ARPGHHPRRHD 100	19.6	0.8462	0.64	0.81	0	3454
CLEL	Ancyromonadida	Ancyromonas sigmoides	DYSNPGHHPP	SRX3153021	DAETPGHHPP	Query 1 DYSNPGHHPP 10 D PGHHPP Sbjct 63 DAETPGHHPP 92	19.6	0.7692	0.7	0.7	0	3491
CLEL	Ancyromonadida	Ancyromonas sigmoides	NPGHHPPRHN	SRX3153021	DPGAHPPRHK	Query 4 NPGHHPPRHN 13 +PG HPPRH Sbjct 67 DPGAHPPRHK 96	19.6	0.7692	0.7	0.8	0	3528
CLEL	Ancyromonadida	Ancyromonas sigmoides	DYSNPGHHPP	SRX3153021	TYTHPGHHPP	Query 1 DYSNPGHHPP 10 Y++PGHHPP Sbjct 12 TYTHPGHHPP 41	19.6	0.7692	0.7	0.9	0	3604
CLEL	Ancyromonadida	Ancyromonas sigmoides	SNPGHHPPRHN	SRX3153021	SGEGHHPPRMN	Query 3 SNPGHHPPRHN 13 S GHHPPR N Sbjct 59 SGEGHHPPRMN 91	19.6	0.8462	0.73	0.72	0	3604
CLEL	Ancyromonadida	Ancyromonas sigmoides	NPGHHPPRHN	SRX3153021	NMGHHPPRLN	Query 4 NPGHHPPRHN 13 N GHHPPR N Sbjct 75 NMGHHPPRLN 46	19.6	0.7692	0.8	0.8	0	3681
CLEL	Ancyromonadida	Ancyromonas sigmoides	SNPGHHPPRHN	SRX3153021	ARPRHHPPRHQ	Query 3 SNPGHHPPRHN 13 + P HHPPRH Sbjct 97 ARPRHHPPRHQ 65	19.6	0.8462	0.64	0.72	0	3681
CLEL	Ancyromonadida	Ancyromonas sigmoides	NPGHHPPR	SRX3153021	RPGHHPPR	Query 4 NPGHHPPR 11 PGHHPPR Sbjct 85 RPGHHPPR 62	19.6	0.6154	0.88	0.87	0	3721
CLEL	Ancyromonadida	Ancyromonas sigmoides	DYSNPGHHPPRH	SRX3153021	KRANPGHRPPRQ	Query 1 DYSNPGHHPPRH 12 +NPGH PPR Sbjct 87 KRANPGHRPPRQ 52	19.6	0.9231	0.58	0.66	0	3800
CLEL	Ancyromonadida	Ancyromonas sigmoides	NPGHHPPR	SRX3153021	GPGHHPPR	Query 4 NPGHHPPR 11 PGHHPPR Sbjct 83 GPGHHPPR 60	19.6	0.6154	0.88	0.87	0	3800
CLEL	Ancyromonadida	Ancyromonas sigmoides	YSNPGHHPPR	SRX3153021	FTSPGRHPPR	Query 2 YSNPGHHPPR 11 +++PG HPPR Sbjct 58 FTSPGRHPPR 87	19.6	0.7692	0.6	0.9	0	3923
CLEL	Ancyromonadida	Ancyromonas sigmoides	DYSNPGHHPPRHN	SRX3153021	SFSNPGRSPPSHT	Query 1 DYSNPGHHPPRHN 13 +SNPG PP H Sbjct 63 SFSNPGRSPPSHT 25	19.6	1	0.54	0.61	0	3923
CLEL	Ancyromonadida	Ancyromonas sigmoides	PGHHPPRH	SRX3153021	PGHHPTRH	Query 5 PGHHPPRH 12 PGHHP RH Sbjct 93 PGHHPTRH 70	19.6	0.6154	0.88	0.87	0	3965
CLEL	Ancyromonadida	Ancyromonas sigmoides	SNPGHHPPRHN	SRX3153021	KRPGHHPQRHR	Query 3 SNPGHHPPRHN 13 PGHHP RH Sbjct 99 KRPGHHPQRHR 67	19.6	0.8462	0.64	0.63	0	3965
CLEL	Ancyromonadida	Ancyromonas sigmoides	NPGHHPPRHN	SRX3153021	NPGDHPPRLN	Query 4 NPGHHPPRHN 13 NPG HPPR N Sbjct 43 NPGDHPPRLN 72	19.6	0.7692	0.8	0.8	0	4050
CLEL	Ancyromonadida	Ancyromonas sigmoides	NPGHHPPRHN	SRX3153021	NPGDHPPRLN	Query 4 NPGHHPPRHN 13 NPG HPPR N Sbjct 17 NPGDHPPRLN 46	19.6	0.7692	0.8	0.8	0	4050
CLEL	Ancyromonadida	Ancyromonas sigmoides	NPGHHPPRHN	SRX3153021	NPGDHPPRLN	Query 4 NPGHHPPRHN 13 NPG HPPR N Sbjct 54 NPGDHPPRLN 83	19.6	0.7692	0.8	0.8	0	4050
CLEL	Ancyromonadida	Ancyromonas sigmoides	NPGHHPPRHN	SRX3153021	QKGHHPPRHQ	Query 4 NPGHHPPRHN 13 GHHPPRH Sbjct 68 QKGHHPPRHQ 97	19.6	0.7692	0.7	0.7	0	4094
CLEL	Ancyromonadida	Ancyromonas sigmoides	NPGHHPPRHN	SRX3153021	KPGYHPPRRN	Query 4 NPGHHPPRHN 13 PG+HPPR N Sbjct 48 KPGYHPPRRN 77	19.6	0.7692	0.7	0.8	0	4137
CLEL	Ancyromonadida	Ancyromonas sigmoides	NPGHHPPR	SRX3153021	DPGHHPPR	Query 4 NPGHHPPR 11 +PGHHPPR Sbjct 42 DPGHHPPR 19	19.6	0.6154	0.88	1	0	4181
CLEL	Ancyromonadida	Ancyromonas sigmoides	SNPGHHPPRHN	SRX3153021	ARPGHFPPRHE	Query 3 SNPGHHPPRHN 13 + PGH PPRH Sbjct 45 ARPGHFPPRHE 77	19.2	0.8462	0.64	0.72	0	4271
CLEL	Ancyromonadida	Ancyromonas sigmoides	YSNPGHHPPRHN	SRX3153021	YSTPGAYPPTHD	Query 2 YSNPGHHPPRHN 13 YS PG +PP H+ Sbjct 43 YSTPGAYPPTHD 78	19.2	0.9231	0.58	0.75	0	4317
CLEL	Ancyromonadida	Ancyromonas sigmoides	YSNPGHHPPRHN	SRX3153021	FISPAHHPPRRT	Query 2 YSNPGHHPPRHN 13 + +P HHPPR Sbjct 31 FISPAHHPPRRT 66	19.2	0.9231	0.5	0.66	0	4317
CLEL	Ancyromonadida	Ancyromonas sigmoides	YSNPGHHPPRHN	SRX3153021	YSNPWGNPPRRN	Query 2 YSNPGHHPPRHN 13 YSNP +PPR N Sbjct 74 YSNPWGNPPRRN 39	19.2	0.9231	0.67	0.75	0	4317
CLEL	Ancyromonadida	Ancyromonas sigmoides	DYSNPGHHPPRHN	SRX3153021	THTGPGHTPPRRN	Query 1 DYSNPGHHPPRHN 13 ++ PGH PPR N Sbjct 53 THTGPGHTPPRRN 91	19.2	1	0.54	0.69	0	4456
CLEL	Ancyromonadida	Ancyromonas sigmoides	DYSNPGHHPPRHN	SRX3153021	DCRDPGHHVPQHQ	Query 1 DYSNPGHHPPRHN 13 D +PGHH P+H Sbjct 37 DCRDPGHHVPQHQ 75	19.2	1	0.54	0.69	0	4504
CLEL	Ancyromonadida	Ancyromonas sigmoides	DYSNPGHHPPRHN	SRX3153021	EKENPRQHPPRHK	Query 1 DYSNPGHHPPRHN 13 + NP HPPRH Sbjct 97 EKENPRQHPPRHK 59	19.2	1	0.54	0.61	0	4504
CLEL	Ancyromonadida	Ancyromonas sigmoides	SNPGHHPPRH	SRX3153021	AGPGHRPPRH	Query 3 SNPGHHPPRH 12 + PGH PPRH Sbjct 94 AGPGHRPPRH 65	19.2	0.7692	0.7	0.8	0	4504
CLEL	Ancyromonadida	Ancyromonas sigmoides	SNPGHHPPRHN	SRX3153021	CQPGHHPVRHE	Query 3 SNPGHHPPRHN 13 PGHHP RH Sbjct 61 CQPGHHPVRHE 93	19.2	0.8462	0.64	0.63	0	4504
CLEL	Ancyromonadida	Ancyromonas sigmoides	SNPGHHPPRH	SRX3153021	GNPLHHPPRH	Query 3 SNPGHHPPRH 12 NP HHPPRH Sbjct 101 GNPLHHPPRH 72	19.2	0.7692	0.8	0.8	0	4504
CLEL	Ancyromonadida	Ancyromonas sigmoides	SNPGHHPPRH	SRX3153021	ATPRHHPPRH	Query 3 SNPGHHPPRH 12 + P HHPPRH Sbjct 10 ATPRHHPPRH 39	19.2	0.7692	0.7	0.8	0	4504
CLEL	Ancyromonadida	Ancyromonas sigmoides	PGHHPPR	SRX3153021	PGHHPPR	Query 5 PGHHPPR 11 PGHHPPR Sbjct 43 PGHHPPR 63	19.2	0.5385	1	1	0	4552
CLEL	Ancyromonadida	Ancyromonas sigmoides	YSNPGHHPPRHN	SRX3153021	IGQPGHHPPSLN	Query 2 YSNPGHHPPRHN 13 PGHHPP N Sbjct 54 IGQPGHHPPSLN 89	19.2	0.9231	0.58	0.58	0	4552
CLEL	Ancyromonadida	Ancyromonas sigmoides	PGHHPPRHN	SRX3153021	PGHPPPRHN	Query 5 PGHHPPRHN 13 PGH PPRHN Sbjct 68 PGHPPPRHN 94	19.2	0.6923	0.89	0.88	0	4600
CLEL	Ancyromonadida	Ancyromonas sigmoides	DYSNPGHHPPR	SRX3153021	NFQNPGHPPPR	Query 1 DYSNPGHHPPR 11 ++ NPGH PPR Sbjct 73 NFQNPGHPPPR 41	19.2	0.8462	0.64	0.81	0	4699
CLEL	Ancyromonadida	Ancyromonas sigmoides	YSNPGHHPPRH	SRX3153021	FASPRHHPPQH	Query 2 YSNPGHHPPRH 12 +++P HHPP+H Sbjct 40 FASPRHHPPQH 72	19.2	0.8462	0.55	0.9	0	4699
CLEL	Ancyromonadida	Ancyromonas sigmoides	SNPGHHPPRHN	SRX3153021	ARPRHHPPRHQ	Query 3 SNPGHHPPRHN 13 + P HHPPRH Sbjct 73 ARPRHHPPRHQ 41	19.2	0.8462	0.64	0.72	0	4699
CLEL	Ancyromonadida	Ancyromonas sigmoides	SNPGHHPP	SRX3153021	SNPGNHPP	Query 3 SNPGHHPP 10 SNPG+HPP Sbjct 32 SNPGNHPP 9	19.2	0.6154	0.88	1	0	4799
IDA	Ancyromonadida	Ancyromonas sigmoides	PIPPSAPSKRH	SRX3153021	PVPPSAPDRRH	Query 1 PIPPSAPSKRH 11 P+PPSAP +RH Sbjct 63 PVPPSAPDRRH 95	21.9	0.9167	0.73	0.9	0	429
IDA	Ancyromonadida	Ancyromonas sigmoides	PIPPSAPSKRH	SRX3153021	PVPPSAPDRRH	Query 1 PIPPSAPSKRH 11 P+PPSAP +RH Sbjct 59 PVPPSAPDRRH 27	21.6	0.9167	0.73	0.9	0	568
IDA	Ancyromonadida	Ancyromonas sigmoides	PIPPSAPSKRH	SRX3153021	PVPPSAPDRRH	Query 1 PIPPSAPSKRH 11 P+PPSAP +RH Sbjct 15 PVPPSAPDRRH 47	21.6	0.9167	0.73	0.9	0	632
IDA	Ancyromonadida	Ancyromonas sigmoides	IPPSAPSKRHN	SRX3153021	MPPSAPTKRHG	Query 2 IPPSAPSKRHN 12 +PPSAP+KRH Sbjct 46 MPPSAPTKRHG 78	21.6	0.9167	0.73	0.9	0	711
IDA	Ancyromonadida	Ancyromonas sigmoides	PIPPSAPSKRH	SRX3153021	PVPPSAPSSKH	Query 1 PIPPSAPSKRH 11 P+PPSAPS +H Sbjct 95 PVPPSAPSSKH 63	21.2	0.9167	0.73	0.9	0	853
IDA	Ancyromonadida	Ancyromonas sigmoides	PIPPSAPSKRH	SRX3153021	PRPPRAPSKRH	Query 1 PIPPSAPSKRH 11 P PP APSKRH Sbjct 34 PRPPRAPSKRH 66	20.8	0.9167	0.82	0.81	0	1365
IDA	Ancyromonadida	Ancyromonas sigmoides	PIPPSAPSKRHN	SRX3153021	PIPPSRPRKRHR	Query 1 PIPPSAPSKRHN 12 PIPPS P KRH Sbjct 15 PIPPSRPRKRHR 50	20.8	1	0.75	0.75	0	1365
IDA	Ancyromonadida	Ancyromonas sigmoides	IPPSAPSKRHN	SRX3153021	LPPSAPSWRHG	Query 2 IPPSAPSKRHN 12 +PPSAPS RH Sbjct 92 LPPSAPSWRHG 60	20.4	0.9167	0.73	0.81	0	1585
IDA	Ancyromonadida	Ancyromonas sigmoides	IPPSAPSKRHN	SRX3153021	LPPSAPSWRHG	Query 2 IPPSAPSKRHN 12 +PPSAPS RH Sbjct 25 LPPSAPSWRHG 57	20.4	0.9167	0.73	0.81	0	1672
IDA	Ancyromonadida	Ancyromonas sigmoides	IPPSAPSKRHN	SRX3153021	TPPDAPTTRHN	Query 2 IPPSAPSKRHN 12 PP AP+ RHN Sbjct 63 TPPDAPTTRHN 95	20.4	0.9167	0.64	0.72	0	1672
IDA	Ancyromonadida	Ancyromonas sigmoides	IPPSAPSKRHN	SRX3153021	LPPSAPSWRHG	Query 2 IPPSAPSKRHN 12 +PPSAPS RH Sbjct 39 LPPSAPSWRHG 7	20.4	0.9167	0.73	0.81	0	1745
IDA	Ancyromonadida	Ancyromonas sigmoides	IPPSAPSKRHN	SRX3153021	LPPSAPSWRHG	Query 2 IPPSAPSKRHN 12 +PPSAPS RH Sbjct 56 LPPSAPSWRHG 24	20.4	0.9167	0.73	0.81	0	1783
IDA	Ancyromonadida	Ancyromonas sigmoides	PPSAPSKRH	SRX3153021	PPSAPSERH	Query 3 PPSAPSKRH 11 PPSAPS+RH Sbjct 33 PPSAPSERH 59	20.4	0.75	0.89	1	0	1802
IDA	Ancyromonadida	Ancyromonas sigmoides	PIPPSAPSKRHN	SRX3153021	PLPPKAPATRHH	Query 1 PIPPSAPSKRHN 12 P+PP AP+ RH+ Sbjct 80 PLPPKAPATRHH 45	20.4	1	0.58	0.83	0	1840
IDA	Ancyromonadida	Ancyromonas sigmoides	PIPPSAPSKRH	SRX3153021	PVPPRGPTKRH	Query 1 PIPPSAPSKRH 11 P+PP P+KRH Sbjct 78 PVPPRGPTKRH 46	20.4	0.9167	0.64	0.81	0	1962
IDA	Ancyromonadida	Ancyromonas sigmoides	IPPSAPSKRH	SRX3153021	TPPSAPSRRH	Query 2 IPPSAPSKRH 11 PPSAPS+RH Sbjct 66 TPPSAPSRRH 95	20.4	0.8333	0.8	0.9	0	1983
IDA	Ancyromonadida	Ancyromonas sigmoides	PIPPSAPSKRHN	SRX3153021	PVPASAPSQRHH	Query 1 PIPPSAPSKRHN 12 P+P SAPS+RH+ Sbjct 35 PVPASAPSQRHH 70	20	1	0.67	0.91	0	2004
IDA	Ancyromonadida	Ancyromonas sigmoides	IPPSAPSKRHN	SRX3153021	LPPSAPSWRHG	Query 2 IPPSAPSKRHN 12 +PPSAPS RH Sbjct 6 LPPSAPSWRHG 38	20	0.9167	0.73	0.81	0	2069
IDA	Ancyromonadida	Ancyromonas sigmoides	IPPSAPSKRHN	SRX3153021	LPPSAPSWRHG	Query 2 IPPSAPSKRHN 12 +PPSAPS RH Sbjct 71 LPPSAPSWRHG 39	20	0.9167	0.73	0.81	0	2159
IDA	Ancyromonadida	Ancyromonas sigmoides	PIPPSAPSKRH	SRX3153021	PVPPSAPDRRQ	Query 1 PIPPSAPSKRH 11 P+PPSAP +R Sbjct 15 PVPPSAPDRRQ 47	20	0.9167	0.64	0.81	0	2277
IDA	Ancyromonadida	Ancyromonas sigmoides	PIPPSAPSKRHN	SRX3153021	PLPASACKKRHN	Query 1 PIPPSAPSKRHN 12 P+P SA KRHN Sbjct 60 PLPASACKKRHN 95	20	1	0.67	0.75	0	2277
IDA	Ancyromonadida	Ancyromonas sigmoides	PPSAPSKRHN	SRX3153021	PPTAPSRRHS	Query 3 PPSAPSKRHN 12 PP+APS+RH+ Sbjct 79 PPTAPSRRHS 50	20	0.8333	0.7	1	0	2301
IDA	Ancyromonadida	Ancyromonas sigmoides	PPSAPSKRHN	SRX3153021	PPSAPGKRHT	Query 3 PPSAPSKRHN 12 PPSAP KRH Sbjct 60 PPSAPGKRHT 89	20	0.8333	0.8	0.8	0	2376
IDA	Ancyromonadida	Ancyromonas sigmoides	PIPPSAPSKRHN	SRX3153021	PLPPSLPHQRHH	Query 1 PIPPSAPSKRHN 12 P+PPS P +RH+ Sbjct 73 PLPPSLPHQRHH 38	20	1	0.58	0.83	0	2376
IDA	Ancyromonadida	Ancyromonas sigmoides	PIPPSAPSKRHN	SRX3153021	PLPPAAPRRRHR	Query 1 PIPPSAPSKRHN 12 P+PP+AP +RH Sbjct 95 PLPPAAPRRRHR 60	20	1	0.58	0.83	0	2401
IDA	Ancyromonadida	Ancyromonas sigmoides	PIPPSAPSKRHN	SRX3153021	PLPPAAPRRRHR	Query 1 PIPPSAPSKRHN 12 P+PP+AP +RH Sbjct 93 PLPPAAPRRRHR 58	20	1	0.58	0.83	0	2427
IDA	Ancyromonadida	Ancyromonas sigmoides	PIPPSAPSKRH	SRX3153021	PGPPSAPARRH	Query 1 PIPPSAPSKRH 11 P PPSAP++RH Sbjct 68 PGPPSAPARRH 100	20	0.9167	0.73	0.9	0	2479
IDA	Ancyromonadida	Ancyromonas sigmoides	PIPPSAPSKRH	SRX3153021	PLPPAAPRRRH	Query 1 PIPPSAPSKRH 11 P+PP+AP +RH Sbjct 97 PLPPAAPRRRH 65	20	0.9167	0.64	0.9	0	2506
IDA	Ancyromonadida	Ancyromonas sigmoides	IPPSAPSKRHN	SRX3153021	TPPTAPAKRHQ	Query 2 IPPSAPSKRHN 12 PP+AP+KRH Sbjct 58 TPPTAPAKRHQ 90	20	0.9167	0.64	0.81	0	2506
IDA	Ancyromonadida	Ancyromonas sigmoides	PIPPSAPSKRHN	SRX3153021	PLPPAAPRRRHR	Query 1 PIPPSAPSKRHN 12 P+PP+AP +RH Sbjct 96 PLPPAAPRRRHR 61	20	1	0.58	0.83	0	2559
IDA	Ancyromonadida	Ancyromonas sigmoides	PIPPSAPSKRH	SRX3153021	PAPPGAPSKQH	Query 1 PIPPSAPSKRH 11 P PP APSK+H Sbjct 36 PAPPGAPSKQH 68	20	0.9167	0.73	0.81	0	2642
IDA	Ancyromonadida	Ancyromonas sigmoides	PIPPSAPSKR	SRX3153021	PVPPKAPSRR	Query 1 PIPPSAPSKR 10 P+PP APS+R Sbjct 71 PVPPKAPSRR 100	20	0.8333	0.7	0.9	0	2699
IDA	Ancyromonadida	Ancyromonas sigmoides	PIPPSAPSKRHN	SRX3153021	PHPPTTPSKKHN	Query 1 PIPPSAPSKRHN 12 P PP+ PSK+HN Sbjct 98 PHPPTTPSKKHN 63	20	1	0.67	0.83	0	2728
IDA	Ancyromonadida	Ancyromonas sigmoides	IPPSAPSKRHN	SRX3153021	IPPPAPSRRHG	Query 2 IPPSAPSKRHN 12 IPP APS+RH Sbjct 69 IPPPAPSRRHG 37	20	0.9167	0.73	0.81	0	2757
IDA	Ancyromonadida	Ancyromonas sigmoides	IPPSAPSKRH	SRX3153021	IPPAAPTERH	Query 2 IPPSAPSKRH 11 IPP+AP++RH Sbjct 72 IPPAAPTERH 101	19.6	0.8333	0.7	1	0	2876
IDA	Ancyromonadida	Ancyromonas sigmoides	PIPPSAPSKRH	SRX3153021	PHPPTGPSKRH	Query 1 PIPPSAPSKRH 11 P PP+ PSKRH Sbjct 92 PHPPTGPSKRH 60	19.6	0.9167	0.73	0.81	0	3001
IDA	Ancyromonadida	Ancyromonas sigmoides	PIPPSAPSKR	SRX3153021	PVPPSAPDRR	Query 1 PIPPSAPSKR 10 P+PPSAP +R Sbjct 63 PVPPSAPDRR 92	19.6	0.8333	0.7	0.9	0	3065
IDA	Ancyromonadida	Ancyromonas sigmoides	PIPPSAPSKRH	SRX3153021	PVPPSAPDRRQ	Query 1 PIPPSAPSKRH 11 P+PPSAP +R Sbjct 1 PVPPSAPDRRQ 33	19.6	0.9167	0.64	0.81	0	3131
IDA	Ancyromonadida	Ancyromonas sigmoides	PIPPSAPSKRH	SRX3153021	PVPPSAPDRRQ	Query 1 PIPPSAPSKRH 11 P+PPSAP +R Sbjct 3 PVPPSAPDRRQ 35	19.6	0.9167	0.64	0.81	0	3131
IDA	Ancyromonadida	Ancyromonas sigmoides	PIPPSAPSKRH	SRX3153021	PVPPSAPDRRQ	Query 1 PIPPSAPSKRH 11 P+PPSAP +R Sbjct 13 PVPPSAPDRRQ 45	19.6	0.9167	0.64	0.81	0	3131
IDA	Ancyromonadida	Ancyromonas sigmoides	PIPPSAPSKRHN	SRX3153021	PQPPAAPGRRHG	Query 1 PIPPSAPSKRHN 12 P PP+AP +RH Sbjct 99 PQPPAAPGRRHG 64	19.6	1	0.58	0.75	0	3232
IDA	Ancyromonadida	Ancyromonas sigmoides	IPPSAPSKRH	SRX3153021	VPPSAPRRRH	Query 2 IPPSAPSKRH 11 +PPSAP +RH Sbjct 58 VPPSAPRRRH 29	19.6	0.8333	0.7	0.9	0	3232
IDA	Ancyromonadida	Ancyromonas sigmoides	IPPSAPSKRH	SRX3153021	VPPSAPRRRH	Query 2 IPPSAPSKRH 11 +PPSAP +RH Sbjct 36 VPPSAPRRRH 7	19.6	0.8333	0.7	0.9	0	3267
IDA	Ancyromonadida	Ancyromonas sigmoides	PPSAPSKRH	SRX3153021	PPTAPSKRH	Query 3 PPSAPSKRH 11 PP+APSKRH Sbjct 97 PPTAPSKRH 71	19.6	0.75	0.89	1	0	3301
IDA	Ancyromonadida	Ancyromonas sigmoides	IPPSAPSKRH	SRX3153021	VPPSAPRRRH	Query 2 IPPSAPSKRH 11 +PPSAP +RH Sbjct 36 VPPSAPRRRH 7	19.6	0.8333	0.7	0.9	0	3301
IDA	Ancyromonadida	Ancyromonas sigmoides	PIPPSAPSKRH	SRX3153021	PIPPAGPRRRH	Query 1 PIPPSAPSKRH 11 PIPP+ P +RH Sbjct 95 PIPPAGPRRRH 63	19.6	0.9167	0.64	0.81	0	3337
IDA	Ancyromonadida	Ancyromonas sigmoides	PIPPSAPSKRH	SRX3153021	PVPPSAPDRRQ	Query 1 PIPPSAPSKRH 11 P+PPSAP +R Sbjct 10 PVPPSAPDRRQ 42	19.6	0.9167	0.64	0.81	0	3337
IDA	Ancyromonadida	Ancyromonas sigmoides	PIPPSAPSKRH	SRX3153021	PVPPSAPDRRQ	Query 1 PIPPSAPSKRH 11 P+PPSAP +R Sbjct 6 PVPPSAPDRRQ 38	19.6	0.9167	0.64	0.81	0	3337
IDA	Ancyromonadida	Ancyromonas sigmoides	PIPPSAPSKRHN	SRX3153021	PTPPGAPSRKHH	Query 1 PIPPSAPSKRHN 12 P PP APS++H+ Sbjct 101 PTPPGAPSRKHH 66	19.6	1	0.58	0.83	0	3408
IDA	Ancyromonadida	Ancyromonas sigmoides	PIPPSAPSKRH	SRX3153021	PVPPSAPDRRQ	Query 1 PIPPSAPSKRH 11 P+PPSAP +R Sbjct 15 PVPPSAPDRRQ 47	19.6	0.9167	0.64	0.81	0	3408
IDA	Ancyromonadida	Ancyromonas sigmoides	PIPPSAPSKRH	SRX3153021	PVPPSAPDRRQ	Query 1 PIPPSAPSKRH 11 P+PPSAP +R Sbjct 15 PVPPSAPDRRQ 47	19.6	0.9167	0.64	0.81	0	3518
IDA	Ancyromonadida	Ancyromonas sigmoides	PIPPSAPSKRHN	SRX3153021	PTPPTAPSKRGG	Query 1 PIPPSAPSKRHN 12 P PP+APSKR Sbjct 99 PTPPTAPSKRGG 64	19.6	1	0.67	0.75	0	3556
IDA	Ancyromonadida	Ancyromonas sigmoides	PIPPSAPSKRHN	SRX3153021	PIPPVFPARRHR	Query 1 PIPPSAPSKRHN 12 PIPP P++RH Sbjct 76 PIPPVFPARRHR 41	19.6	1	0.58	0.75	0	3593
IDA	Ancyromonadida	Ancyromonas sigmoides	PIPPSAPSKRH	SRX3153021	PVPPSAPDRRQ	Query 1 PIPPSAPSKRH 11 P+PPSAP +R Sbjct 15 PVPPSAPDRRQ 47	19.6	0.9167	0.64	0.81	0	3593
IDA	Ancyromonadida	Ancyromonas sigmoides	PIPPSAPSKRHN	SRX3153021	PPPPSAPEKREN	Query 1 PIPPSAPSKRHN 12 P PPSAP KR N Sbjct 55 PPPPSAPEKREN 90	19.6	1	0.75	0.75	0	3593
IDA	Ancyromonadida	Ancyromonas sigmoides	PIPPSAPSKRHN	SRX3153021	PWPPSARRRRHN	Query 1 PIPPSAPSKRHN 12 P PPSA +RHN Sbjct 65 PWPPSARRRRHN 100	19.6	1	0.67	0.75	0	3632
IDA	Ancyromonadida	Ancyromonas sigmoides	PIPPSAPSKRH	SRX3153021	PVPPSAPDRRQ	Query 1 PIPPSAPSKRH 11 P+PPSAP +R Sbjct 23 PVPPSAPDRRQ 55	19.6	0.9167	0.64	0.81	0	3632
IDA	Ancyromonadida	Ancyromonas sigmoides	PIPPSAPSKRH	SRX3153021	PVPPSAPDRRQ	Query 1 PIPPSAPSKRH 11 P+PPSAP +R Sbjct 10 PVPPSAPDRRQ 42	19.6	0.9167	0.64	0.81	0	3632
IDA	Ancyromonadida	Ancyromonas sigmoides	PIPPSAPSKRHN	SRX3153021	PRPPSAPATRHG	Query 1 PIPPSAPSKRHN 12 P PPSAP+ RH Sbjct 100 PRPPSAPATRHG 65	19.6	1	0.67	0.75	0	3632
IDA	Ancyromonadida	Ancyromonas sigmoides	IPPSAPSKRH	SRX3153021	VPPSAPRRRH	Query 2 IPPSAPSKRH 11 +PPSAP +RH Sbjct 50 VPPSAPRRRH 21	19.6	0.8333	0.7	0.9	0	3670
IDA	Ancyromonadida	Ancyromonas sigmoides	PIPPSAPSKRH	SRX3153021	PVPPSAPDRRQ	Query 1 PIPPSAPSKRH 11 P+PPSAP +R Sbjct 10 PVPPSAPDRRQ 42	19.6	0.9167	0.64	0.81	0	3709
IDA	Ancyromonadida	Ancyromonas sigmoides	PIPPSAPSKRH	SRX3153021	PLPPLAPRRRH	Query 1 PIPPSAPSKRH 11 P+PP AP +RH Sbjct 58 PLPPLAPRRRH 90	19.6	0.9167	0.64	0.81	0	3709
IDA	Ancyromonadida	Ancyromonas sigmoides	IPPSAPSKRH	SRX3153021	VPPSAPRRRH	Query 2 IPPSAPSKRH 11 +PPSAP +RH Sbjct 69 VPPSAPRRRH 40	19.6	0.8333	0.7	0.9	0	3749
IDA	Ancyromonadida	Ancyromonas sigmoides	PIPPSAPSKRH	SRX3153021	PVPPSAPDRRQ	Query 1 PIPPSAPSKRH 11 P+PPSAP +R Sbjct 2 PVPPSAPDRRQ 34	19.6	0.9167	0.64	0.81	0	3749
IDA	Ancyromonadida	Ancyromonas sigmoides	PIPPSAPSKRH	SRX3153021	PLPPGGPDRRH	Query 1 PIPPSAPSKRH 11 P+PP P +RH Sbjct 85 PLPPGGPDRRH 53	19.6	0.9167	0.55	0.72	0	3749
IDA	Ancyromonadida	Ancyromonas sigmoides	PIPPSAPSKRH	SRX3153021	PLPASAPARRH	Query 1 PIPPSAPSKRH 11 P+P SAP++RH Sbjct 67 PLPASAPARRH 99	19.6	0.9167	0.64	0.9	0	3789
IDA	Ancyromonadida	Ancyromonas sigmoides	PPSAPSKRH	SRX3153021	PPAAPGKRH	Query 3 PPSAPSKRH 11 PP+AP KRH Sbjct 90 PPAAPGKRH 64	19.6	0.75	0.78	0.88	0	3829
IDA	Ancyromonadida	Ancyromonas sigmoides	PIPPSAPSKRHN	SRX3153021	PIPPAGPRRRHR	Query 1 PIPPSAPSKRHN 12 PIPP+ P +RH Sbjct 95 PIPPAGPRRRHR 60	19.6	1	0.58	0.75	0	3911
IDA	Ancyromonadida	Ancyromonas sigmoides	PIPPSAPSKR	SRX3153021	PVPPSAPDRR	Query 1 PIPPSAPSKR 10 P+PPSAP +R Sbjct 32 PVPPSAPDRR 61	19.6	0.8333	0.7	0.9	0	3911
IDA	Ancyromonadida	Ancyromonas sigmoides	PIPPSAPSKRH	SRX3153021	PVPPSAPDRRQ	Query 1 PIPPSAPSKRH 11 P+PPSAP +R Sbjct 15 PVPPSAPDRRQ 47	19.2	0.9167	0.64	0.81	0	3952
IDA	Ancyromonadida	Ancyromonas sigmoides	PIPPSAPSKRHN	SRX3153021	PVPPTGPASRHT	Query 1 PIPPSAPSKRHN 12 P+PP+ P+ RH Sbjct 64 PVPPTGPASRHT 99	19.2	1	0.5	0.75	0	3952
IDA	Ancyromonadida	Ancyromonas sigmoides	PIPPSAPSKRH	SRX3153021	PVPPSAPDRRQ	Query 1 PIPPSAPSKRH 11 P+PPSAP +R Sbjct 4 PVPPSAPDRRQ 36	19.2	0.9167	0.64	0.81	0	3994
IDA	Ancyromonadida	Ancyromonas sigmoides	PIPPSAPSKR	SRX3153021	PVPPSAPDRR	Query 1 PIPPSAPSKR 10 P+PPSAP +R Sbjct 31 PVPPSAPDRR 60	19.2	0.8333	0.7	0.9	0	3994
IDA	Ancyromonadida	Ancyromonas sigmoides	PIPPSAPSKRHN	SRX3153021	PVPPSAPDRRQR	Query 1 PIPPSAPSKRHN 12 P+PPSAP +R Sbjct 15 PVPPSAPDRRQR 50	19.2	1	0.58	0.75	0	4037
IDA	Ancyromonadida	Ancyromonas sigmoides	PIPPSAPSKRH	SRX3153021	PVPPSAPDRRQ	Query 1 PIPPSAPSKRH 11 P+PPSAP +R Sbjct 56 PVPPSAPDRRQ 88	19.2	0.9167	0.64	0.81	0	4123
IDA	Ancyromonadida	Ancyromonas sigmoides	PIPPSAPSKRH	SRX3153021	PVPPSAPDRRQ	Query 1 PIPPSAPSKRH 11 P+PPSAP +R Sbjct 65 PVPPSAPDRRQ 33	19.2	0.9167	0.64	0.81	0	4167
IDA	Ancyromonadida	Ancyromonas sigmoides	PIPPSAPSKR	SRX3153021	PVPPSAPDRR	Query 1 PIPPSAPSKR 10 P+PPSAP +R Sbjct 37 PVPPSAPDRR 66	19.2	0.8333	0.7	0.9	0	4167
IDA	Ancyromonadida	Ancyromonas sigmoides	PIPPSAPSKRHN	SRX3153021	PLPPKAPSPRHG	Query 1 PIPPSAPSKRHN 12 P+PP APS RH Sbjct 77 PLPPKAPSPRHG 42	19.2	1	0.67	0.75	0	4167
IDA	Ancyromonadida	Ancyromonas sigmoides	PPSAPSKRHN	SRX3153021	PPGAPQKKHN	Query 3 PPSAPSKRHN 12 PP AP K+HN Sbjct 98 PPGAPQKKHN 69	19.2	0.8333	0.7	0.8	0	4167
IDA	Ancyromonadida	Ancyromonas sigmoides	PIPPSAPSKR	SRX3153021	PVPPSAPDRR	Query 1 PIPPSAPSKR 10 P+PPSAP +R Sbjct 65 PVPPSAPDRR 36	19.2	0.8333	0.7	0.9	0	4167
IDA	Ancyromonadida	Ancyromonas sigmoides	IPPSAPSKRHN	SRX3153021	IPPQSPTKNHN	Query 2 IPPSAPSKRHN 12 IPP +P+K HN Sbjct 88 IPPQSPTKNHN 56	19.2	0.9167	0.64	0.81	0	4167
IDA	Ancyromonadida	Ancyromonas sigmoides	IPPSAPSKRHN	SRX3153021	VPPAAPRRRHH	Query 2 IPPSAPSKRHN 12 +PP+AP +RH+ Sbjct 70 VPPAAPRRRHH 38	19.2	0.9167	0.55	0.9	0	4211
IDA	Ancyromonadida	Ancyromonas sigmoides	PIPPSAPSKR	SRX3153021	PVPPSAPDRR	Query 1 PIPPSAPSKR 10 P+PPSAP +R Sbjct 10 PVPPSAPDRR 39	19.2	0.8333	0.7	0.9	0	4256
IDA	Ancyromonadida	Ancyromonas sigmoides	PIPPSAPSKRH	SRX3153021	PVPPSAPDRRQ	Query 1 PIPPSAPSKRH 11 P+PPSAP +R Sbjct 4 PVPPSAPDRRQ 36	19.2	0.9167	0.64	0.81	0	4256
IDA	Ancyromonadida	Ancyromonas sigmoides	PIPPSAPSKR	SRX3153021	PVPPSAPDRR	Query 1 PIPPSAPSKR 10 P+PPSAP +R Sbjct 28 PVPPSAPDRR 57	19.2	0.8333	0.7	0.9	0	4256
IDA	Ancyromonadida	Ancyromonas sigmoides	PIPPSAPSKRH	SRX3153021	PVPPSAPDRRQ	Query 1 PIPPSAPSKRH 11 P+PPSAP +R Sbjct 44 PVPPSAPDRRQ 76	19.2	0.9167	0.64	0.81	0	4256
IDA	Ancyromonadida	Ancyromonas sigmoides	PIPPSAPSKRH	SRX3153021	PAPPNAPSTRH	Query 1 PIPPSAPSKRH 11 P PP+APS RH Sbjct 94 PAPPNAPSTRH 62	19.2	0.9167	0.73	0.81	0	4301
IDA	Ancyromonadida	Ancyromonas sigmoides	PIPPSAPSKRH	SRX3153021	PVPPSAPDRRQ	Query 1 PIPPSAPSKRH 11 P+PPSAP +R Sbjct 11 PVPPSAPDRRQ 43	19.2	0.9167	0.64	0.81	0	4393
IDA	Ancyromonadida	Ancyromonas sigmoides	PIPPSAPSKRH	SRX3153021	PVPPSAPDRRQ	Query 1 PIPPSAPSKRH 11 P+PPSAP +R Sbjct 15 PVPPSAPDRRQ 47	19.2	0.9167	0.64	0.81	0	4440
IDA	Ancyromonadida	Ancyromonas sigmoides	PIPPSAPSKRH	SRX3153021	PVPPSAPDRRQ	Query 1 PIPPSAPSKRH 11 P+PPSAP +R Sbjct 23 PVPPSAPDRRQ 55	19.2	0.9167	0.64	0.81	0	4487
IDA	Ancyromonadida	Ancyromonas sigmoides	PIPPSAPSKR	SRX3153021	PVPPSAPDRR	Query 1 PIPPSAPSKR 10 P+PPSAP +R Sbjct 56 PVPPSAPDRR 85	19.2	0.8333	0.7	0.9	0	4487
IDA	Ancyromonadida	Ancyromonas sigmoides	PIPPSAPSKRH	SRX3153021	PVPPSAPDRRQ	Query 1 PIPPSAPSKRH 11 P+PPSAP +R Sbjct 23 PVPPSAPDRRQ 55	19.2	0.9167	0.64	0.81	0	4535
IDA	Ancyromonadida	Ancyromonas sigmoides	PPSAPSKRHN	SRX3153021	PPGVPSQRHN	Query 3 PPSAPSKRHN 12 PP PS+RHN Sbjct 91 PPGVPSQRHN 62	19.2	0.8333	0.7	0.8	0	4583
IDA	Ancyromonadida	Ancyromonas sigmoides	PIPPSAPSKRH	SRX3153021	PVPPSAPDRRQ	Query 1 PIPPSAPSKRH 11 P+PPSAP +R Sbjct 16 PVPPSAPDRRQ 48	19.2	0.9167	0.64	0.81	0	4583
IDA	Ancyromonadida	Ancyromonas sigmoides	PIPPSAPSKRHN	SRX3153021	PCPPGAPAGRHS	Query 1 PIPPSAPSKRHN 12 P PP AP+ RH+ Sbjct 61 PCPPGAPAGRHS 96	19.2	1	0.58	0.75	0	4583
IDA	Ancyromonadida	Ancyromonas sigmoides	PIPPSAPSKRH	SRX3153021	PVPPSAPDRRQ	Query 1 PIPPSAPSKRH 11 P+PPSAP +R Sbjct 1 PVPPSAPDRRQ 33	19.2	0.9167	0.64	0.81	0	4631
IDA	Ancyromonadida	Ancyromonas sigmoides	PIPPSAPSKRH	SRX3153021	PVPPSAPDRRQ	Query 1 PIPPSAPSKRH 11 P+PPSAP +R Sbjct 1 PVPPSAPDRRQ 33	19.2	0.9167	0.64	0.81	0	4631
IDA	Ancyromonadida	Ancyromonas sigmoides	PIPPSAPSKRH	SRX3153021	PVPPSAPDRRQ	Query 1 PIPPSAPSKRH 11 P+PPSAP +R Sbjct 15 PVPPSAPDRRQ 47	19.2	0.9167	0.64	0.81	0	4681
IDA	Ancyromonadida	Ancyromonas sigmoides	PIPPSAPSKRH	SRX3153021	PVPPSAPDRRQ	Query 1 PIPPSAPSKRH 11 P+PPSAP +R Sbjct 15 PVPPSAPDRRQ 47	19.2	0.9167	0.64	0.81	0	4681
IDA	Ancyromonadida	Ancyromonas sigmoides	PIPPSAPSKRH	SRX3153021	PVPPSAPDRRQ	Query 1 PIPPSAPSKRH 11 P+PPSAP +R Sbjct 37 PVPPSAPDRRQ 69	19.2	0.9167	0.64	0.81	0	4681
PEP	Ancyromonadida	Ancyromonas sigmoides	GKEKVSSGRPGQH	SRX3153021	GKERVASGRPYEH	Query 10 GKEKVSSGRPGQH 22 GKE+V+SGRP +H Sbjct 95 GKERVASGRPYEH 57	23.5	0.5652	0.69	0.92	0	197
PEP	Ancyromonadida	Ancyromonas sigmoides	RGKEKVSSGRPGQHN	SRX3153021	RGRPRITTGRPGAHH	Query 9 RGKEKVSSGRPGQHN 23 RG+ ++++GRPG H+ Sbjct 41 RGRPRITTGRPGAHH 85	23.5	0.6522	0.47	0.86	0	229
PEP	Ancyromonadida	Ancyromonas sigmoides	KAKQRGKEKVSSGRPG	SRX3153021	RAQQRGVARAASGRPG	Query 5 KAKQRGKEKVSSGRPG 20 +A+QRG + +SGRPG Sbjct 3 RAQQRGVARAASGRPG 50	23.1	0.6957	0.56	0.81	0	253
PEP	Ancyromonadida	Ancyromonas sigmoides	KQRGKEKVSSGRPGQH	SRX3153021	RQRGRRPVCGGSPGQH	Query 7 KQRGKEKVSSGRPGQH 22 +QRG+ V G PGQH Sbjct 96 RQRGRRPVCGGSPGQH 49	23.1	0.6957	0.56	0.68	0	298
PEP	Ancyromonadida	Ancyromonas sigmoides	RGKEKVSSGRPGQH	SRX3153021	RGKQKVAQGQPGRH	Query 9 RGKEKVSSGRPGQH 22 RGK+KV+ G+PG+H Sbjct 45 RGKQKVAQGQPGRH 86	23.1	0.6087	0.64	0.92	0	318
PEP	Ancyromonadida	Ancyromonas sigmoides	QRGKEKVSSGRPGQH	SRX3153021	QRACSRVTSGRPGGH	Query 8 QRGKEKVSSGRPGQH 22 QR +V+SGRPG H Sbjct 53 QRACSRVTSGRPGGH 97	22.3	0.6522	0.6	0.73	0	487
PEP	Ancyromonadida	Ancyromonas sigmoides	QRGKEKVSSGRPGQH	SRX3153021	QRACSRVTSGRPGGH	Query 8 QRGKEKVSSGRPGQH 22 QR +V+SGRPG H Sbjct 53 QRACSRVTSGRPGGH 97	22.3	0.6522	0.6	0.73	0	508
PEP	Ancyromonadida	Ancyromonas sigmoides	GKEKVSSGRPGQ	SRX3153021	GKERVGAGRPGE	Query 10 GKEKVSSGRPGQ 21 GKE+V +GRPG+ Sbjct 65 GKERVGAGRPGE 100	22.3	0.5217	0.67	0.91	0	619
PEP	Ancyromonadida	Ancyromonas sigmoides	AKQRGKEKVSSGRPG	SRX3153021	VRQRGRGEVRSGRPG	Query 6 AKQRGKEKVSSGRPG 20 +QRG+ +V SGRPG Sbjct 49 VRQRGRGEVRSGRPG 93	22.3	0.6522	0.6	0.8	0	625
PEP	Ancyromonadida	Ancyromonas sigmoides	KVKAKQRGKEKVSSGRPGQH	SRX3153021	KVVVGPRGEERAVGGEPGDH	Query 3 KVKAKQRGKEKVSSGRPGQH 22 KV RG+E+ G PG H Sbjct 62 KVVVGPRGEERAVGGEPGDH 3	21.9	0.8696	0.45	0.55	0	795
PEP	Ancyromonadida	Ancyromonas sigmoides	AKQRGKEKVSSGRPG	SRX3153021	STDRARERVTAGRPG	Query 6 AKQRGKEKVSSGRPG 20 + R +E+V++GRPG Sbjct 46 STDRARERVTAGRPG 90	21.9	0.6522	0.47	0.8	0	795
PEP	Ancyromonadida	Ancyromonas sigmoides	AKQRGKEKVSSGRPGQHN	SRX3153021	ALDRGKDKRLSLRPGTHH	Query 6 AKQRGKEKVSSGRPGQHN 23 A RGK+K S RPG H+ Sbjct 21 ALDRGKDKRLSLRPGTHH 74	21.9	0.7826	0.56	0.66	0	821
PEP	Ancyromonadida	Ancyromonas sigmoides	QRGKEKVSSGRPGQ	SRX3153021	RRGREKAGAGRPGK	Query 8 QRGKEKVSSGRPGQ 21 +RG+EK +GRPG+ Sbjct 99 RRGREKAGAGRPGK 58	21.9	0.6087	0.57	0.85	0	956
PEP	Ancyromonadida	Ancyromonas sigmoides	QRGKEKVSSGRPGQH	SRX3153021	QRACSRVTSGRPGRN	Query 8 QRGKEKVSSGRPGQH 22 QR +V+SGRPG++ Sbjct 53 QRACSRVTSGRPGRN 97	21.6	0.6522	0.53	0.8	0	1090
PEP	Ancyromonadida	Ancyromonas sigmoides	QRGKEKVSSGRPGQH	SRX3153021	QRACSRVTSGRPGEE	Query 8 QRGKEKVSSGRPGQH 22 QR +V+SGRPG+ Sbjct 53 QRACSRVTSGRPGEE 97	21.6	0.6522	0.53	0.73	0	1102
PEP	Ancyromonadida	Ancyromonas sigmoides	AKQRGKEKVSSGRP	SRX3153021	GRSRGREKLSRGRP	Query 6 AKQRGKEKVSSGRP 19 + RG+EK+S GRP Sbjct 52 GRSRGREKLSRGRP 11	21.6	0.6087	0.57	0.78	0	1326
PEP	Ancyromonadida	Ancyromonas sigmoides	RGKEKVSSGRPGQHN	SRX3153021	RGKQKVHRRQPGRHN	Query 9 RGKEKVSSGRPGQHN 23 RGK+KV +PG+HN Sbjct 51 RGKQKVHRRQPGRHN 95	21.6	0.6522	0.6	0.8	0	1340
PEP	Ancyromonadida	Ancyromonas sigmoides	VSSGRPGQHN	SRX3153021	VTSGRPGQTN	Query 14 VSSGRPGQHN 23 V+SGRPGQ N Sbjct 66 VTSGRPGQTN 95	21.2	0.4348	0.8	0.9	0	1385
PEP	Ancyromonadida	Ancyromonas sigmoides	KQRGKEKVSSGRP	SRX3153021	KQRGREQDATGRP	Query 7 KQRGKEKVSSGRP 19 KQRG+E+ ++GRP Sbjct 57 KQRGREQDATGRP 95	21.2	0.5652	0.62	0.92	0	1431
PEP	Ancyromonadida	Ancyromonas sigmoides	GKEKVSSGRPGQ	SRX3153021	GREKVAPGRPGK	Query 10 GKEKVSSGRPGQ 21 G+EKV+ GRPG+ Sbjct 97 GREKVAPGRPGK 62	21.2	0.5217	0.67	0.91	0	1447
PEP	Ancyromonadida	Ancyromonas sigmoides	QRGKEKVSSGRPGQH	SRX3153021	QRACSRVTSGGPGRH	Query 8 QRGKEKVSSGRPGQH 22 QR +V+SG PG+H Sbjct 40 QRACSRVTSGGPGRH 84	21.2	0.6522	0.53	0.73	0	1447
PEP	Ancyromonadida	Ancyromonas sigmoides	KVKAKQRGKEKVSSGRP	SRX3153021	RVRARAPAAESVSAGRP	Query 3 KVKAKQRGKEKVSSGRP 19 +V+A+ E VS+GRP Sbjct 49 RVRARAPAAESVSAGRP 99	21.2	0.7391	0.47	0.7	0	1578
PEP	Ancyromonadida	Ancyromonas sigmoides	RGKEKVSSGRPGQ	SRX3153021	RGQEKGARGRPGQ	Query 9 RGKEKVSSGRPGQ 21 RG+EK + GRPGQ Sbjct 100 RGQEKGARGRPGQ 62	21.2	0.5652	0.69	0.84	0	1631
PEP	Ancyromonadida	Ancyromonas sigmoides	KAKQRGKEKVSSGRPGQHN	SRX3153021	RSSQRACSRVTSGGPGRHG	Query 5 KAKQRGKEKVSSGRPGQHN 23 ++ QR +V+SG PG+H Sbjct 10 RSSQRACSRVTSGGPGRHG 66	21.2	0.8261	0.42	0.68	0	1648
PEP	Ancyromonadida	Ancyromonas sigmoides	AKQRGKEKVSSGRP	SRX3153021	AKRRGRQHLSEGRP	Query 6 AKQRGKEKVSSGRP 19 AK+RG++ +S GRP Sbjct 32 AKRRGRQHLSEGRP 73	21.2	0.6087	0.57	0.85	0	1666
PEP	Ancyromonadida	Ancyromonas sigmoides	RGKEKVSSGRP	SRX3153021	RGREKVAPGRP	Query 9 RGKEKVSSGRP 19 RG+EKV+ GRP Sbjct 99 RGREKVAPGRP 67	21.2	0.4783	0.73	0.9	0	1779
PEP	Ancyromonadida	Ancyromonas sigmoides	QRGKEKVSSGRPGQHN	SRX3153021	QRACSRVTSGGPGEYD	Query 8 QRGKEKVSSGRPGQHN 23 QR +V+SG PG+++ Sbjct 35 QRACSRVTSGGPGEYD 82	21.2	0.6957	0.44	0.75	0	1798
PEP	Ancyromonadida	Ancyromonas sigmoides	VKAKQRGKEKVSSGRPG	SRX3153021	CRARQRGSCRGPAGRPG	Query 4 VKAKQRGKEKVSSGRPG 20 +A+QRG + +GRPG Sbjct 15 CRARQRGSCRGPAGRPG 65	21.2	0.7391	0.47	0.7	0	1899
PEP	Ancyromonadida	Ancyromonas sigmoides	ATKVKAKQRGKEKVSSGRP	SRX3153021	ATSARARRRGSGQRGSGRP	Query 1 ATKVKAKQRGKEKVSSGRP 19 AT +A++RG + SGRP Sbjct 18 ATSARARRRGSGQRGSGRP 74	20.8	0.8261	0.47	0.68	0	1941
PEP	Ancyromonadida	Ancyromonas sigmoides	KQRGKEKVSSGRPG	SRX3153021	KKKGKQ*VSLGRPG	Query 7 KQRGKEKVSSGRPG 20 K++GK+ VS GRPG Sbjct 35 KKKGKQ*VSLGRPG 76	20.8	0.6087	0.64	0.85	0	1941
PEP	Ancyromonadida	Ancyromonas sigmoides	QRGKEKVSSGRPGQH	SRX3153021	QRACSRVTSGGPGRH	Query 8 QRGKEKVSSGRPGQH 22 QR +V+SG PG+H Sbjct 40 QRACSRVTSGGPGRH 84	20.8	0.6522	0.53	0.73	0	1941
PEP	Ancyromonadida	Ancyromonas sigmoides	RGKEKVSSGRPGQ	SRX3153021	RGRERVCRGAPGQ	Query 9 RGKEKVSSGRPGQ 21 RG+E+V G PGQ Sbjct 2 RGRERVCRGAPGQ 40	20.8	0.5652	0.62	0.76	0	1983
PEP	Ancyromonadida	Ancyromonas sigmoides	RGKEKVSSGRP	SRX3153021	RGREKMSRGRP	Query 9 RGKEKVSSGRP 19 RG+EK+S GRP Sbjct 76 RGREKMSRGRP 44	20.8	0.4783	0.73	0.9	0	1983
PEP	Ancyromonadida	Ancyromonas sigmoides	RGKEKVSSGRP	SRX3153021	RGREKMSRGRP	Query 9 RGKEKVSSGRP 19 RG+EK+S GRP Sbjct 99 RGREKMSRGRP 67	20.8	0.4783	0.73	0.9	0	2117
PEP	Ancyromonadida	Ancyromonas sigmoides	QRGKEKVSSGRP	SRX3153021	SRGREKMSRGRP	Query 8 QRGKEKVSSGRP 19 RG+EK+S GRP Sbjct 48 SRGREKMSRGRP 13	20.8	0.5217	0.67	0.83	0	2187
PEP	Ancyromonadida	Ancyromonas sigmoides	RGKEKVSSGRP	SRX3153021	RGREKMSRGRP	Query 9 RGKEKVSSGRP 19 RG+EK+S GRP Sbjct 78 RGREKMSRGRP 46	20.8	0.4783	0.73	0.9	0	2211
PEP	Ancyromonadida	Ancyromonas sigmoides	RGKEKVSSGRP	SRX3153021	RGREKMSRGRP	Query 9 RGKEKVSSGRP 19 RG+EK+S GRP Sbjct 97 RGREKMSRGRP 65	20.8	0.4783	0.73	0.9	0	2260
PEP	Ancyromonadida	Ancyromonas sigmoides	RGKEKVSSGRP	SRX3153021	RGREKMSRGRP	Query 9 RGKEKVSSGRP 19 RG+EK+S GRP Sbjct 96 RGREKMSRGRP 64	20.8	0.4783	0.73	0.9	0	2260
PEP	Ancyromonadida	Ancyromonas sigmoides	RGKEKVSSGRP	SRX3153021	RGREKMSRGRP	Query 9 RGKEKVSSGRP 19 RG+EK+S GRP Sbjct 87 RGREKMSRGRP 55	20.8	0.4783	0.73	0.9	0	2335
PEP	Ancyromonadida	Ancyromonas sigmoides	RGKEKVSSGRPG	SRX3153021	RGEEKVPTGIPG	Query 9 RGKEKVSSGRPG 20 RG+EKV +G PG Sbjct 72 RGEEKVPTGIPG 37	20.8	0.5217	0.67	0.83	0	2360
PEP	Ancyromonadida	Ancyromonas sigmoides	VKAKQRGKEKVSSGRPGQ	SRX3153021	LRVFRRGREDAPSLRPGQ	Query 4 VKAKQRGKEKVSSGRPGQ 21 ++ +RG+E S RPGQ Sbjct 56 LRVFRRGREDAPSLRPGQ 3	20.8	0.7826	0.44	0.66	0	2386
PEP	Ancyromonadida	Ancyromonas sigmoides	QRGKEKVSSGRPGQH	SRX3153021	RRGRQRGPAGRPGRH	Query 8 QRGKEKVSSGRPGQH 22 +RG+++ +GRPG+H Sbjct 56 RRGRQRGPAGRPGRH 100	20.8	0.6522	0.47	0.86	0	2438
PEP	Ancyromonadida	Ancyromonas sigmoides	VKAKQRGKEKVSSGRPGQ	SRX3153021	LRVFRRGREDAPSLRPGQ	Query 4 VKAKQRGKEKVSSGRPGQ 21 ++ +RG+E S RPGQ Sbjct 58 LRVFRRGREDAPSLRPGQ 5	20.8	0.7826	0.44	0.66	0	2465
PEP	Ancyromonadida	Ancyromonas sigmoides	QRGKEKVSSGRPGQH	SRX3153021	QRACSRVTSGGPGRH	Query 8 QRGKEKVSSGRPGQH 22 QR +V+SG PG+H Sbjct 53 QRACSRVTSGGPGRH 97	20.8	0.6522	0.53	0.73	0	2547
PEP	Ancyromonadida	Ancyromonas sigmoides	QRGKEKVSSGRPGQH	SRX3153021	QRACSRVTSGGPGRH	Query 8 QRGKEKVSSGRPGQH 22 QR +V+SG PG+H Sbjct 53 QRACSRVTSGGPGRH 97	20.8	0.6522	0.53	0.73	0	2547
PEP	Ancyromonadida	Ancyromonas sigmoides	VKAKQRGKEKVSSGRPGQ	SRX3153021	LRVFRRGREDAPSLRPGQ	Query 4 VKAKQRGKEKVSSGRPGQ 21 ++ +RG+E S RPGQ Sbjct 43 LRVFRRGREDAPSLRPGQ 96	20.8	0.7826	0.44	0.66	0	2603
PEP	Ancyromonadida	Ancyromonas sigmoides	VKAKQRGKEKVSSGRPGQ	SRX3153021	LRVFRRGREDAPSLRPGQ	Query 4 VKAKQRGKEKVSSGRPGQ 21 ++ +RG+E S RPGQ Sbjct 43 LRVFRRGREDAPSLRPGQ 96	20.8	0.7826	0.44	0.66	0	2603
PEP	Ancyromonadida	Ancyromonas sigmoides	RGKEKVSSGRPG	SRX3153021	RGEERVASGSPG	Query 9 RGKEKVSSGRPG 20 RG+E+V+SG PG Sbjct 99 RGEERVASGSPG 64	20.4	0.5217	0.67	0.91	0	2778
PEP	Ancyromonadida	Ancyromonas sigmoides	RGKEKVSSGRPG	SRX3153021	RGKERAGGGRPG	Query 9 RGKEKVSSGRPG 20 RGKE+ GRPG Sbjct 64 RGKERAGGGRPG 99	20.4	0.5217	0.67	0.75	0	2778
PEP	Ancyromonadida	Ancyromonas sigmoides	RGKEKVSSGRP	SRX3153021	RGREKMSRGRP	Query 9 RGKEKVSSGRP 19 RG+EK+S GRP Sbjct 81 RGREKMSRGRP 49	20.4	0.4783	0.73	0.9	0	2808
PEP	Ancyromonadida	Ancyromonas sigmoides	RGKEKVSSGRPGQH	SRX3153021	RGRERVGRSRPGQR	Query 9 RGKEKVSSGRPGQH 22 RG+E+V RPGQ Sbjct 77 RGRERVGRSRPGQR 36	20.4	0.6087	0.57	0.71	0	2839
PEP	Ancyromonadida	Ancyromonas sigmoides	RGKEKVSSGRPGQ	SRX3153021	RGRERVCRGAPGQ	Query 9 RGKEKVSSGRPGQ 21 RG+E+V G PGQ Sbjct 77 RGRERVCRGAPGQ 39	20.4	0.5652	0.62	0.76	0	2870
PEP	Ancyromonadida	Ancyromonas sigmoides	KQRGKEKVSSGRPGQHN	SRX3153021	RHRGKERGAEGRGGEHG	Query 7 KQRGKEKVSSGRPGQHN 23 + RGKE+ + GR G+H Sbjct 50 RHRGKERGAEGRGGEHG 100	20.4	0.7391	0.47	0.7	0	2902
PEP	Ancyromonadida	Ancyromonas sigmoides	VKAKQRGKEKVSSGRPGQ	SRX3153021	LRVFRRGREDAPSLRPGQ	Query 4 VKAKQRGKEKVSSGRPGQ 21 ++ +RG+E S RPGQ Sbjct 8 LRVFRRGREDAPSLRPGQ 61	20.4	0.7826	0.44	0.66	0	3030
PEP	Ancyromonadida	Ancyromonas sigmoides	AKQRGKEKVSSGRP	SRX3153021	AKRRG*LRLSSGRP	Query 6 AKQRGKEKVSSGRP 19 AK+RG ++SSGRP Sbjct 60 AKRRG*LRLSSGRP 101	20.4	0.6087	0.64	0.85	0	3200
PEP	Ancyromonadida	Ancyromonas sigmoides	ATKVKAKQRGKEKVSSGRPGQ	SRX3153021	ALQDRHDKRGKQEFSRGRPHQ	Query 1 ATKVKAKQRGKEKVSSGRPGQ 21 A + + +RGK++ S GRP Q Sbjct 34 ALQDRHDKRGKQEFSRGRPHQ 96	20.4	0.913	0.43	0.66	0	3235
PEP	Ancyromonadida	Ancyromonas sigmoides	VKAKQRGKEKVSSGRPGQ	SRX3153021	LRVFRRGREDAPSLRPGQ	Query 4 VKAKQRGKEKVSSGRPGQ 21 ++ +RG+E S RPGQ Sbjct 94 LRVFRRGREDAPSLRPGQ 41	20.4	0.7826	0.44	0.66	0	3306
PEP	Ancyromonadida	Ancyromonas sigmoides	VKAKQRGKEKVSSGRPGQ	SRX3153021	LRVFRRGREDAPSLRPGQ	Query 4 VKAKQRGKEKVSSGRPGQ 21 ++ +RG+E S RPGQ Sbjct 94 LRVFRRGREDAPSLRPGQ 41	20.4	0.7826	0.44	0.66	0	3306
PEP	Ancyromonadida	Ancyromonas sigmoides	VKAKQRGKEKVSSGRPGQ	SRX3153021	LRVFRRGREDAPSLRPGQ	Query 4 VKAKQRGKEKVSSGRPGQ 21 ++ +RG+E S RPGQ Sbjct 94 LRVFRRGREDAPSLRPGQ 41	20.4	0.7826	0.44	0.66	0	3306
PEP	Ancyromonadida	Ancyromonas sigmoides	VKAKQRGKEKVSSGRPGQ	SRX3153021	LRVFRRGREDAPSLRPGQ	Query 4 VKAKQRGKEKVSSGRPGQ 21 ++ +RG+E S RPGQ Sbjct 94 LRVFRRGREDAPSLRPGQ 41	20.4	0.7826	0.44	0.66	0	3306
PEP	Ancyromonadida	Ancyromonas sigmoides	VKAKQRGKEKVSSGRPGQ	SRX3153021	LRVFRRGREDAPSLRPGQ	Query 4 VKAKQRGKEKVSSGRPGQ 21 ++ +RG+E S RPGQ Sbjct 6 LRVFRRGREDAPSLRPGQ 59	20.4	0.7826	0.44	0.66	0	3378
PEP	Ancyromonadida	Ancyromonas sigmoides	VKAKQRGKEKVSSGRPGQ	SRX3153021	LRVFRRGREDAPSLRPGQ	Query 4 VKAKQRGKEKVSSGRPGQ 21 ++ +RG+E S RPGQ Sbjct 4 LRVFRRGREDAPSLRPGQ 57	20.4	0.7826	0.44	0.66	0	3378
PEP	Ancyromonadida	Ancyromonas sigmoides	VKAKQRGKEKVSSGRPGQ	SRX3153021	LRVFRRGREDAPSLRPGQ	Query 4 VKAKQRGKEKVSSGRPGQ 21 ++ +RG+E S RPGQ Sbjct 4 LRVFRRGREDAPSLRPGQ 57	20.4	0.7826	0.44	0.66	0	3378
PEP	Ancyromonadida	Ancyromonas sigmoides	VKAKQRGKEKVSSGRPGQ	SRX3153021	LRVFRRGREDAPSLRPGQ	Query 4 VKAKQRGKEKVSSGRPGQ 21 ++ +RG+E S RPGQ Sbjct 41 LRVFRRGREDAPSLRPGQ 94	20.4	0.7826	0.44	0.66	0	3378
PEP	Ancyromonadida	Ancyromonas sigmoides	VKAKQRGKEKVSSGRPGQ	SRX3153021	LRVFRRGREDAPSLRPGQ	Query 4 VKAKQRGKEKVSSGRPGQ 21 ++ +RG+E S RPGQ Sbjct 4 LRVFRRGREDAPSLRPGQ 57	20.4	0.7826	0.44	0.66	0	3378
PEP	Ancyromonadida	Ancyromonas sigmoides	VKAKQRGKEKVSSGRPGQ	SRX3153021	LRVFRRGREDAPSLRPGQ	Query 4 VKAKQRGKEKVSSGRPGQ 21 ++ +RG+E S RPGQ Sbjct 97 LRVFRRGREDAPSLRPGQ 44	20.4	0.7826	0.44	0.66	0	3378
PEP	Ancyromonadida	Ancyromonas sigmoides	GKEKVSSGRPG	SRX3153021	GKEKVQWGRPG	Query 10 GKEKVSSGRPG 20 GKEKV GRPG Sbjct 82 GKEKVQWGRPG 50	20.4	0.4783	0.82	0.81	0	3378
PEP	Ancyromonadida	Ancyromonas sigmoides	VKAKQRGKEKVSSGRPGQ	SRX3153021	LRVFRRGREDAPSLRPGQ	Query 4 VKAKQRGKEKVSSGRPGQ 21 ++ +RG+E S RPGQ Sbjct 4 LRVFRRGREDAPSLRPGQ 57	20.4	0.7826	0.44	0.66	0	3378
PEP	Ancyromonadida	Ancyromonas sigmoides	VKAKQRGKEKVSSGRPGQ	SRX3153021	LRVFRRGREDAPSLRPGQ	Query 4 VKAKQRGKEKVSSGRPGQ 21 ++ +RG+E S RPGQ Sbjct 1 LRVFRRGREDAPSLRPGQ 54	20.4	0.7826	0.44	0.66	0	3378
PEP	Ancyromonadida	Ancyromonas sigmoides	VKAKQRGKEKVSSGRPGQ	SRX3153021	LRVFRRGREDAPSLRPGQ	Query 4 VKAKQRGKEKVSSGRPGQ 21 ++ +RG+E S RPGQ Sbjct 97 LRVFRRGREDAPSLRPGQ 44	20.4	0.7826	0.44	0.66	0	3378
PEP	Ancyromonadida	Ancyromonas sigmoides	VKAKQRGKEKVSSGRPGQ	SRX3153021	LRVFRRGREDAPSLRPGQ	Query 4 VKAKQRGKEKVSSGRPGQ 21 ++ +RG+E S RPGQ Sbjct 4 LRVFRRGREDAPSLRPGQ 57	20.4	0.7826	0.44	0.66	0	3378
PEP	Ancyromonadida	Ancyromonas sigmoides	VKAKQRGKEKVSSGRPGQ	SRX3153021	LRVFRRGREDAPSLRPGQ	Query 4 VKAKQRGKEKVSSGRPGQ 21 ++ +RG+E S RPGQ Sbjct 6 LRVFRRGREDAPSLRPGQ 59	20.4	0.7826	0.44	0.66	0	3378
PEP	Ancyromonadida	Ancyromonas sigmoides	AKQRGKEKVSSGRP	SRX3153021	VKERGRSSMSTGRP	Query 6 AKQRGKEKVSSGRP 19 K+RG+ +S+GRP Sbjct 48 VKERGRSSMSTGRP 7	20.4	0.6087	0.5	0.78	0	3415
PEP	Ancyromonadida	Ancyromonas sigmoides	TKVKAKQRGKEKVSSGRPGQH	SRX3153021	CKGKQRRRGKQKNDENQPGHH	Query 2 TKVKAKQRGKEKVSSGRPGQH 22 K K ++RGK+K +PG H Sbjct 91 CKGKQRRRGKQKNDENQPGHH 29	20.4	0.913	0.43	0.61	0	3490
PEP	Ancyromonadida	Ancyromonas sigmoides	AKQRGKEKVSSGRPG	SRX3153021	ARERGRQGSRSGRPG	Query 6 AKQRGKEKVSSGRPG 20 A++RG++ SGRPG Sbjct 53 ARERGRQGSRSGRPG 97	20.4	0.6522	0.53	0.8	0	3528
PEP	Ancyromonadida	Ancyromonas sigmoides	VKAKQRGKEKVSSGRPGQ	SRX3153021	LRVFRRGREDAPSLRPGQ	Query 4 VKAKQRGKEKVSSGRPGQ 21 ++ +RG+E S RPGQ Sbjct 56 LRVFRRGREDAPSLRPGQ 3	20.4	0.7826	0.44	0.66	0	3606
PEP	Ancyromonadida	Ancyromonas sigmoides	KVKAKQRGKEKVSSGRPGQH	SRX3153021	RVKARQPGAGTDGTGGPGWH	Query 3 KVKAKQRGKEKVSSGRPGQH 22 +VKA+Q G +G PG H Sbjct 2 RVKARQPGAGTDGTGGPGWH 61	20.4	0.8696	0.45	0.6	0	3685
PEP	Ancyromonadida	Ancyromonas sigmoides	VKAKQRGKEKVSSGRPGQ	SRX3153021	LRVFRRGREDAPSLRPGQ	Query 4 VKAKQRGKEKVSSGRPGQ 21 ++ +RG+E S RPGQ Sbjct 61 LRVFRRGREDAPSLRPGQ 8	20.4	0.7826	0.44	0.66	0	3766
PEP	Ancyromonadida	Ancyromonas sigmoides	KAKQRGKEKVSSGRPGQ	SRX3153021	RVDRRGREPVRRARPGQ	Query 5 KAKQRGKEKVSSGRPGQ 21 + +RG+E V RPGQ Sbjct 28 RVDRRGREPVRRARPGQ 78	20.4	0.7391	0.47	0.64	0	3848
PEP	Ancyromonadida	Ancyromonas sigmoides	VKAKQRGKEKVSSGRPGQ	SRX3153021	LRVFRRGREDAPSLRPGQ	Query 4 VKAKQRGKEKVSSGRPGQ 21 ++ +RG+E S RPGQ Sbjct 1 LRVFRRGREDAPSLRPGQ 54	20.4	0.7826	0.44	0.66	0	3848
PEP	Ancyromonadida	Ancyromonas sigmoides	AKQRGKEKVSSGRP	SRX3153021	AEQRGRRRVATGAP	Query 6 AKQRGKEKVSSGRP 19 A+QRG+ +V++G P Sbjct 17 AEQRGRRRVATGAP 58	20	0.6087	0.5	0.85	0	3890
PEP	Ancyromonadida	Ancyromonas sigmoides	QRGKEKVSSGRPGQ	SRX3153021	RRGEEKKNKGRPGE	Query 8 QRGKEKVSSGRPGQ 21 +RG+EK + GRPG+ Sbjct 41 RRGEEKKNKGRPGE 82	20	0.6087	0.57	0.85	0	3890
PEP	Ancyromonadida	Ancyromonas sigmoides	VKAKQRGKEKVSSGRPGQ	SRX3153021	LRVFRRGREDAPSLRPGQ	Query 4 VKAKQRGKEKVSSGRPGQ 21 ++ +RG+E S RPGQ Sbjct 83 LRVFRRGREDAPSLRPGQ 30	20	0.7826	0.44	0.66	0	4019
PEP	Ancyromonadida	Ancyromonas sigmoides	VKAKQRGKEKVSSGRPGQ	SRX3153021	LRVFRRGREDAPSLRPGQ	Query 4 VKAKQRGKEKVSSGRPGQ 21 ++ +RG+E S RPGQ Sbjct 85 LRVFRRGREDAPSLRPGQ 32	20	0.7826	0.44	0.66	0	4019
PEP	Ancyromonadida	Ancyromonas sigmoides	VKAKQRGKEKVSSGRPGQ	SRX3153021	LRVFRRGREDAPSLRPGQ	Query 4 VKAKQRGKEKVSSGRPGQ 21 ++ +RG+E S RPGQ Sbjct 16 LRVFRRGREDAPSLRPGQ 69	20	0.7826	0.44	0.66	0	4019
PEP	Ancyromonadida	Ancyromonas sigmoides	VKAKQRGKEKVSSGRPGQ	SRX3153021	LRVFRRGREDAPSLRPGQ	Query 4 VKAKQRGKEKVSSGRPGQ 21 ++ +RG+E S RPGQ Sbjct 83 LRVFRRGREDAPSLRPGQ 30	20	0.7826	0.44	0.66	0	4019
PEP	Ancyromonadida	Ancyromonas sigmoides	KQRGKEKVSSGRPG	SRX3153021	RERGRDRLHRGRPG	Query 7 KQRGKEKVSSGRPG 20 ++RG++++ GRPG Sbjct 55 RERGRDRLHRGRPG 96	20	0.6087	0.43	0.85	0	4019
PEP	Ancyromonadida	Ancyromonas sigmoides	VKAKQRGKEKVSSGRPGQ	SRX3153021	LRVFRRGREDAPSLRPGQ	Query 4 VKAKQRGKEKVSSGRPGQ 21 ++ +RG+E S RPGQ Sbjct 83 LRVFRRGREDAPSLRPGQ 30	20	0.7826	0.44	0.66	0	4019
PEP	Ancyromonadida	Ancyromonas sigmoides	VKAKQRGKEKVSSGRPGQ	SRX3153021	LRVFRRGREDAPSLRPGQ	Query 4 VKAKQRGKEKVSSGRPGQ 21 ++ +RG+E S RPGQ Sbjct 1 LRVFRRGREDAPSLRPGQ 54	20	0.7826	0.44	0.66	0	4063
PEP	Ancyromonadida	Ancyromonas sigmoides	VKAKQRGKEKVSSGRPGQ	SRX3153021	LRVFRRGREDAPSLRPGQ	Query 4 VKAKQRGKEKVSSGRPGQ 21 ++ +RG+E S RPGQ Sbjct 1 LRVFRRGREDAPSLRPGQ 54	20	0.7826	0.44	0.66	0	4063
PEP	Ancyromonadida	Ancyromonas sigmoides	VKAKQRGKEKVSSGRPGQ	SRX3153021	LRVFRRGREDAPSLRPGQ	Query 4 VKAKQRGKEKVSSGRPGQ 21 ++ +RG+E S RPGQ Sbjct 1 LRVFRRGREDAPSLRPGQ 54	20	0.7826	0.44	0.66	0	4063
PEP	Ancyromonadida	Ancyromonas sigmoides	KEKVSSGRP	SRX3153021	REKVSSGRP	Query 11 KEKVSSGRP 19 +EKVSSGRP Sbjct 101 REKVSSGRP 75	20	0.3913	0.89	1	0	4063
PEP	Ancyromonadida	Ancyromonas sigmoides	VKAKQRGKEKVSSGRPGQ	SRX3153021	LRVFRRGREDAPSLRPGQ	Query 4 VKAKQRGKEKVSSGRPGQ 21 ++ +RG+E S RPGQ Sbjct 1 LRVFRRGREDAPSLRPGQ 54	20	0.7826	0.44	0.66	0	4063
PEP	Ancyromonadida	Ancyromonas sigmoides	VKAKQRGKEKVSSGRPGQ	SRX3153021	LRVFRRGREDAPSLRPGQ	Query 4 VKAKQRGKEKVSSGRPGQ 21 ++ +RG+E S RPGQ Sbjct 100 LRVFRRGREDAPSLRPGQ 47	20	0.7826	0.44	0.66	0	4063
PEP	Ancyromonadida	Ancyromonas sigmoides	VKAKQRGKEKVSSGRPGQ	SRX3153021	LRVFRRGREDAPSLRPGQ	Query 4 VKAKQRGKEKVSSGRPGQ 21 ++ +RG+E S RPGQ Sbjct 1 LRVFRRGREDAPSLRPGQ 54	20	0.7826	0.44	0.66	0	4063
PEP	Ancyromonadida	Ancyromonas sigmoides	VKAKQRGKEKVSSGRPGQ	SRX3153021	LRVFRRGREDAPSLRPGQ	Query 4 VKAKQRGKEKVSSGRPGQ 21 ++ +RG+E S RPGQ Sbjct 100 LRVFRRGREDAPSLRPGQ 47	20	0.7826	0.44	0.66	0	4063
PEP	Ancyromonadida	Ancyromonas sigmoides	VKAKQRGKEKVSSGRPGQ	SRX3153021	LRVFRRGREDAPSLRPGQ	Query 4 VKAKQRGKEKVSSGRPGQ 21 ++ +RG+E S RPGQ Sbjct 100 LRVFRRGREDAPSLRPGQ 47	20	0.7826	0.44	0.66	0	4063
PEP	Ancyromonadida	Ancyromonas sigmoides	ATKVKAKQRGKEKVSSGRPG	SRX3153021	ATSARARRRGSGQRGSSRPG	Query 1 ATKVKAKQRGKEKVSSGRPG 20 AT +A++RG + S RPG Sbjct 16 ATSARARRRGSGQRGSSRPG 75	20	0.8696	0.45	0.65	0	4243
PEP	Ancyromonadida	Ancyromonas sigmoides	VKAKQRGKEKVSSGRPGQ	SRX3153021	LRVFRRGREDAPSLRPGQ	Query 4 VKAKQRGKEKVSSGRPGQ 21 ++ +RG+E S RPGQ Sbjct 39 LRVFRRGREDAPSLRPGQ 92	20	0.7826	0.44	0.66	0	4384
PEP	Ancyromonadida	Ancyromonas sigmoides	KVKAKQRGKEKVSSGRPGQ	SRX3153021	RVALRRRGREQRLEGLPGQ	Query 3 KVKAKQRGKEKVSSGRPGQ 21 +V ++RG+E+ G PGQ Sbjct 2 RVALRRRGREQRLEGLPGQ 58	20	0.8261	0.42	0.68	0	4384
PIP	Ancyromonadida	Ancyromonas sigmoides	ASGPSRRGAGH	SRX3153021	ASGPARRGAGH	Query 1 ASGPSRRGAGH 11 ASGP+RRGAGH Sbjct 46 ASGPARRGAGH 78	22.7	1	0.91	1	0	205
PIP	Ancyromonadida	Ancyromonas sigmoides	GPSRRGAGH	SRX3153021	GPSRRGAGH	Query 3 GPSRRGAGH 11 GPSRRGAGH Sbjct 55 GPSRRGAGH 29	21.6	0.8182	1	1	0	600
PIP	Ancyromonadida	Ancyromonas sigmoides	ASGPSRRGAGH	SRX3153021	APGPSRRGPGH	Query 1 ASGPSRRGAGH 11 A GPSRRG GH Sbjct 56 APGPSRRGPGH 88	21.2	1	0.82	0.81	0	910
PIP	Ancyromonadida	Ancyromonas sigmoides	ASGPSRRGAGH	SRX3153021	AAGPSRRGAGQ	Query 1 ASGPSRRGAGH 11 A+GPSRRGAG Sbjct 53 AAGPSRRGAGQ 85	20.8	1	0.82	0.9	0	1001
PIP	Ancyromonadida	Ancyromonas sigmoides	SGPSRRGAGH	SRX3153021	SGPGRRGAGH	Query 2 SGPSRRGAGH 11 SGP RRGAGH Sbjct 63 SGPGRRGAGH 92	20.8	0.9091	0.9	0.9	0	1090
PIP	Ancyromonadida	Ancyromonas sigmoides	SGPSRRGAGH	SRX3153021	SGPSRRGAGQ	Query 2 SGPSRRGAGH 11 SGPSRRGAG Sbjct 97 SGPSRRGAGQ 68	20.8	0.9091	0.9	0.9	0	1226
PIP	Ancyromonadida	Ancyromonas sigmoides	ASGPSRRGAGH	SRX3153021	ASGPKRKGASH	Query 1 ASGPSRRGAGH 11 ASGP R+GA H Sbjct 81 ASGPKRKGASH 49	20.4	1	0.73	0.81	0	1438
PIP	Ancyromonadida	Ancyromonas sigmoides	ASGPSRRGAG	SRX3153021	ASGPARRGAG	Query 1 ASGPSRRGAG 10 ASGP+RRGAG Sbjct 39 ASGPARRGAG 68	20.4	0.9091	0.9	1	0	1600
PIP	Ancyromonadida	Ancyromonas sigmoides	ASGPSRRGAGH	SRX3153021	TSGPEKRGSGH	Query 1 ASGPSRRGAGH 11 SGP +RG+GH Sbjct 68 TSGPEKRGSGH 36	20.4	1	0.64	0.81	0	1837
PIP	Ancyromonadida	Ancyromonas sigmoides	ASGPSRRGAG	SRX3153021	ASGPKRRGAG	Query 1 ASGPSRRGAG 10 ASGP RRGAG Sbjct 59 ASGPKRRGAG 88	20	0.9091	0.9	0.9	0	1978
PIP	Ancyromonadida	Ancyromonas sigmoides	SGPSRRGAGH	SRX3153021	TGPSQRGAGH	Query 2 SGPSRRGAGH 11 +GPS+RGAGH Sbjct 25 TGPSQRGAGH 54	20	0.9091	0.8	1	0	1999
PIP	Ancyromonadida	Ancyromonas sigmoides	GPSRRGAGH	SRX3153021	GPSRRGSGH	Query 3 GPSRRGAGH 11 GPSRRG+GH Sbjct 60 GPSRRGSGH 86	20	0.8182	0.89	1	0	2042
PIP	Ancyromonadida	Ancyromonas sigmoides	ASGPSRRGAGH	SRX3153021	ASGPPRRGWGH	Query 1 ASGPSRRGAGH 11 ASGP RRG GH Sbjct 27 ASGPPRRGWGH 59	20	1	0.82	0.81	0	2042
PIP	Ancyromonadida	Ancyromonas sigmoides	ASGPSRRGAGH	SRX3153021	ASGPARRGAGR	Query 1 ASGPSRRGAGH 11 ASGP+RRGAG Sbjct 40 ASGPARRGAGR 72	20	1	0.82	0.9	0	2086
PIP	Ancyromonadida	Ancyromonas sigmoides	ASGPSRRGAGH	SRX3153021	ASGPARRGAGR	Query 1 ASGPSRRGAGH 11 ASGP+RRGAG Sbjct 40 ASGPARRGAGR 72	20	1	0.82	0.9	0	2200
PIP	Ancyromonadida	Ancyromonas sigmoides	ASGPSRRGAGH	SRX3153021	ASGPARRGAGR	Query 1 ASGPSRRGAGH 11 ASGP+RRGAG Sbjct 39 ASGPARRGAGR 71	20	1	0.82	0.9	0	2200
PIP	Ancyromonadida	Ancyromonas sigmoides	ASGPSRRGAGH	SRX3153021	ASGPARRGAGR	Query 1 ASGPSRRGAGH 11 ASGP+RRGAG Sbjct 43 ASGPARRGAGR 75	20	1	0.82	0.9	0	2295
PIP	Ancyromonadida	Ancyromonas sigmoides	GPSRRGAGH	SRX3153021	GPSRRGRGH	Query 3 GPSRRGAGH 11 GPSRRG GH Sbjct 54 GPSRRGRGH 80	20	0.8182	0.89	0.88	0	2295
PIP	Ancyromonadida	Ancyromonas sigmoides	ASGPSRRGAG	SRX3153021	ASGPARRGAG	Query 1 ASGPSRRGAG 10 ASGP+RRGAG Sbjct 47 ASGPARRGAG 76	20	0.9091	0.9	1	0	2319
PIP	Ancyromonadida	Ancyromonas sigmoides	ASGPSRRGAG	SRX3153021	ASGPARRGAG	Query 1 ASGPSRRGAG 10 ASGP+RRGAG Sbjct 40 ASGPARRGAG 69	20	0.9091	0.9	1	0	2420
PIP	Ancyromonadida	Ancyromonas sigmoides	ASGPSRRGAGH	SRX3153021	ANGPTRRGARH	Query 1 ASGPSRRGAGH 11 A+GP+RRGA H Sbjct 55 ANGPTRRGARH 87	19.6	1	0.73	0.9	0	2634
PIP	Ancyromonadida	Ancyromonas sigmoides	ASGPSRRGAG	SRX3153021	ASGPARRGAG	Query 1 ASGPSRRGAG 10 ASGP+RRGAG Sbjct 40 ASGPARRGAG 69	19.6	0.9091	0.9	1	0	2662
PIP	Ancyromonadida	Ancyromonas sigmoides	ASGPSRRGAG	SRX3153021	ASGPARRGAG	Query 1 ASGPSRRGAG 10 ASGP+RRGAG Sbjct 39 ASGPARRGAG 68	19.6	0.9091	0.9	1	0	2662
PIP	Ancyromonadida	Ancyromonas sigmoides	ASGPSRRGAG	SRX3153021	ASGPARRGAG	Query 1 ASGPSRRGAG 10 ASGP+RRGAG Sbjct 50 ASGPARRGAG 79	19.6	0.9091	0.9	1	0	2719
PIP	Ancyromonadida	Ancyromonas sigmoides	ASGPSRRGAGH	SRX3153021	ATGPAVRGVGH	Query 1 ASGPSRRGAGH 11 A+GP+ RG GH Sbjct 39 ATGPAVRGVGH 7	19.6	1	0.64	0.81	0	2719
PIP	Ancyromonadida	Ancyromonas sigmoides	ASGPSRRGAGH	SRX3153021	CTGPQRRGGGH	Query 1 ASGPSRRGAGH 11 +GP RRG GH Sbjct 63 CTGPQRRGGGH 95	19.6	1	0.64	0.72	0	2806
PIP	Ancyromonadida	Ancyromonas sigmoides	ASGPSRRGAG	SRX3153021	ASGPARRGAG	Query 1 ASGPSRRGAG 10 ASGP+RRGAG Sbjct 50 ASGPARRGAG 79	19.6	0.9091	0.9	1	0	2866
PIP	Ancyromonadida	Ancyromonas sigmoides	ASGPSRRGAGH	SRX3153021	ATGPAVRGVGH	Query 1 ASGPSRRGAGH 11 A+GP+ RG GH Sbjct 42 ATGPAVRGVGH 10	19.6	1	0.64	0.81	0	2958
PIP	Ancyromonadida	Ancyromonas sigmoides	ASGPSRRGAG	SRX3153021	ASGPARRGAG	Query 1 ASGPSRRGAG 10 ASGP+RRGAG Sbjct 47 ASGPARRGAG 76	19.6	0.9091	0.9	1	0	2990
PIP	Ancyromonadida	Ancyromonas sigmoides	ASGPSRRGAG	SRX3153021	ASGPARRGAG	Query 1 ASGPSRRGAG 10 ASGP+RRGAG Sbjct 40 ASGPARRGAG 69	19.6	0.9091	0.9	1	0	2990
PIP	Ancyromonadida	Ancyromonas sigmoides	ASGPSRRGAG	SRX3153021	APGPSRRGAG	Query 1 ASGPSRRGAG 10 A GPSRRGAG Sbjct 86 APGPSRRGAG 57	19.6	0.9091	0.9	0.9	0	3022
PIP	Ancyromonadida	Ancyromonas sigmoides	ASGPSRRGAGH	SRX3153021	CSGPSRRGSGK	Query 1 ASGPSRRGAGH 11 SGPSRRG+G Sbjct 28 CSGPSRRGSGK 60	19.6	1	0.73	0.81	0	3022
PIP	Ancyromonadida	Ancyromonas sigmoides	ASGPSRRGAGH	SRX3153021	CSGPSRRGSGK	Query 1 ASGPSRRGAGH 11 SGPSRRG+G Sbjct 28 CSGPSRRGSGK 60	19.6	1	0.73	0.81	0	3022
PIP	Ancyromonadida	Ancyromonas sigmoides	SGPSRRGAGH	SRX3153021	AGPARRGSGH	Query 2 SGPSRRGAGH 11 +GP+RRG+GH Sbjct 62 AGPARRGSGH 91	19.6	0.9091	0.7	1	0	3054
PIP	Ancyromonadida	Ancyromonas sigmoides	ASGPSRRGAGH	SRX3153021	SSGPTARGAGH	Query 1 ASGPSRRGAGH 11 +SGP+ RGAGH Sbjct 63 SSGPTARGAGH 95	19.6	1	0.73	0.9	0	3086
PIP	Ancyromonadida	Ancyromonas sigmoides	ASGPSRRGAGH	SRX3153021	ASGPRRRGAPH	Query 1 ASGPSRRGAGH 11 ASGP RRGA H Sbjct 89 ASGPRRRGAPH 57	19.6	1	0.82	0.81	0	3086
PIP	Ancyromonadida	Ancyromonas sigmoides	ASGPSRRGAGH	SRX3153021	CSGPRRRGPGH	Query 1 ASGPSRRGAGH 11 SGP RRG GH Sbjct 34 CSGPRRRGPGH 66	19.6	1	0.73	0.72	0	3152
PIP	Ancyromonadida	Ancyromonas sigmoides	GPSRRGAGH	SRX3153021	GPSRRGPGH	Query 3 GPSRRGAGH 11 GPSRRG GH Sbjct 43 GPSRRGPGH 69	19.6	0.8182	0.89	0.88	0	3186
PIP	Ancyromonadida	Ancyromonas sigmoides	ASGPSRRGAG	SRX3153021	ASGPARRGAG	Query 1 ASGPSRRGAG 10 ASGP+RRGAG Sbjct 40 ASGPARRGAG 69	19.6	0.9091	0.9	1	0	3186
PIP	Ancyromonadida	Ancyromonas sigmoides	ASGPSRRGAGH	SRX3153021	ASGPAKRGRGH	Query 1 ASGPSRRGAGH 11 ASGP++RG GH Sbjct 7 ASGPAKRGRGH 39	19.6	1	0.73	0.9	0	3219
PIP	Ancyromonadida	Ancyromonas sigmoides	ASGPSRRGAG	SRX3153021	ASGPGRRGAG	Query 1 ASGPSRRGAG 10 ASGP RRGAG Sbjct 101 ASGPGRRGAG 72	19.6	0.9091	0.9	0.9	0	3219
PIP	Ancyromonadida	Ancyromonas sigmoides	ASGPSRRGAGH	SRX3153021	ASGPAPRGAGH	Query 1 ASGPSRRGAGH 11 ASGP+ RGAGH Sbjct 36 ASGPAPRGAGH 68	19.6	1	0.82	0.9	0	3254
PIP	Ancyromonadida	Ancyromonas sigmoides	SGPSRRGAGH	SRX3153021	SGPPRRGAEH	Query 2 SGPSRRGAGH 11 SGP RRGA H Sbjct 66 SGPPRRGAEH 95	19.6	0.9091	0.8	0.8	0	3254
PIP	Ancyromonadida	Ancyromonas sigmoides	SGPSRRGAGH	SRX3153021	SGPPRRGAEH	Query 2 SGPSRRGAGH 11 SGP RRGA H Sbjct 65 SGPPRRGAEH 94	19.6	0.9091	0.8	0.8	0	3254
PIP	Ancyromonadida	Ancyromonas sigmoides	ASGPSRRGAG	SRX3153021	APGPSRRGAG	Query 1 ASGPSRRGAG 10 A GPSRRGAG Sbjct 49 APGPSRRGAG 78	19.6	0.9091	0.9	0.9	0	3394
PIP	Ancyromonadida	Ancyromonas sigmoides	ASGPSRRGAGH	SRX3153021	CSGPRRRGPGH	Query 1 ASGPSRRGAGH 11 SGP RRG GH Sbjct 49 CSGPRRRGPGH 81	19.6	1	0.73	0.72	0	3466
PIP	Ancyromonadida	Ancyromonas sigmoides	ASGPSRRGAG	SRX3153021	AGGPSRRGAG	Query 1 ASGPSRRGAG 10 A GPSRRGAG Sbjct 69 AGGPSRRGAG 98	19.6	0.9091	0.9	0.9	0	3466
PIP	Ancyromonadida	Ancyromonas sigmoides	ASGPSRRGAG	SRX3153021	ASGPARRGAG	Query 1 ASGPSRRGAG 10 ASGP+RRGAG Sbjct 48 ASGPARRGAG 77	19.6	0.9091	0.9	1	0	3503
PIP	Ancyromonadida	Ancyromonas sigmoides	SGPSRRGAGH	SRX3153021	TGPSRRGAGR	Query 2 SGPSRRGAGH 11 +GPSRRGAG Sbjct 37 TGPSRRGAGR 8	19.6	0.9091	0.8	0.9	0	3578
PIP	Ancyromonadida	Ancyromonas sigmoides	SGPSRRGAGH	SRX3153021	SGPRRRGAEH	Query 2 SGPSRRGAGH 11 SGP RRGA H Sbjct 24 SGPRRRGAEH 53	19.2	0.9091	0.8	0.8	0	3732
PIP	Ancyromonadida	Ancyromonas sigmoides	ASGPSRRGAG	SRX3153021	ARGPSRRGAG	Query 1 ASGPSRRGAG 10 A GPSRRGAG Sbjct 36 ARGPSRRGAG 65	19.2	0.9091	0.9	0.9	0	3732
PIP	Ancyromonadida	Ancyromonas sigmoides	SGPSRRGAGH	SRX3153021	SGPPRRGAEH	Query 2 SGPSRRGAGH 11 SGP RRGA H Sbjct 42 SGPPRRGAEH 71	19.2	0.9091	0.8	0.8	0	3893
PIP	Ancyromonadida	Ancyromonas sigmoides	SGPSRRGAGH	SRX3153021	SGPPRRGAEH	Query 2 SGPSRRGAGH 11 SGP RRGA H Sbjct 36 SGPPRRGAEH 65	19.2	0.9091	0.8	0.8	0	3934
PIP	Ancyromonadida	Ancyromonas sigmoides	SGPSRRGAGH	SRX3153021	SGPPRRGAEH	Query 2 SGPSRRGAGH 11 SGP RRGA H Sbjct 36 SGPPRRGAEH 65	19.2	0.9091	0.8	0.8	0	3934
PIP	Ancyromonadida	Ancyromonas sigmoides	SGPSRRGAGH	SRX3153021	SGPPRRGAEH	Query 2 SGPSRRGAGH 11 SGP RRGA H Sbjct 36 SGPPRRGAEH 65	19.2	0.9091	0.8	0.8	0	3934
PIP	Ancyromonadida	Ancyromonas sigmoides	SGPSRRGAGH	SRX3153021	SGPPRRGAEH	Query 2 SGPSRRGAGH 11 SGP RRGA H Sbjct 36 SGPPRRGAEH 65	19.2	0.9091	0.8	0.8	0	3934
PIP	Ancyromonadida	Ancyromonas sigmoides	SGPSRRGAGH	SRX3153021	SGPPRRGAEH	Query 2 SGPSRRGAGH 11 SGP RRGA H Sbjct 36 SGPPRRGAEH 65	19.2	0.9091	0.8	0.8	0	3934
PIP	Ancyromonadida	Ancyromonas sigmoides	SGPSRRGAGH	SRX3153021	SGPPRRGAEH	Query 2 SGPSRRGAGH 11 SGP RRGA H Sbjct 36 SGPPRRGAEH 65	19.2	0.9091	0.8	0.8	0	3934
PIP	Ancyromonadida	Ancyromonas sigmoides	SGPSRRGAGH	SRX3153021	SGPPRRGAEH	Query 2 SGPSRRGAGH 11 SGP RRGA H Sbjct 36 SGPPRRGAEH 65	19.2	0.9091	0.8	0.8	0	3934
PIP	Ancyromonadida	Ancyromonas sigmoides	ASGPSRRGAGH	SRX3153021	CSGPSRRGSGK	Query 1 ASGPSRRGAGH 11 SGPSRRG+G Sbjct 2 CSGPSRRGSGK 34	19.2	1	0.73	0.81	0	4018
PIP	Ancyromonadida	Ancyromonas sigmoides	ASGPSRRGAGH	SRX3153021	CSGPSRRGSGK	Query 1 ASGPSRRGAGH 11 SGPSRRG+G Sbjct 2 CSGPSRRGSGK 34	19.2	1	0.73	0.81	0	4018
PIP	Ancyromonadida	Ancyromonas sigmoides	SGPSRRGAGH	SRX3153021	SGPPRRGAEH	Query 2 SGPSRRGAGH 11 SGP RRGA H Sbjct 36 SGPPRRGAEH 65	19.2	0.9091	0.8	0.8	0	4060
PIP	Ancyromonadida	Ancyromonas sigmoides	SGPSRRGAGH	SRX3153021	SGPARAGAGH	Query 2 SGPSRRGAGH 11 SGP+R GAGH Sbjct 43 SGPARAGAGH 72	19.2	0.9091	0.8	0.9	0	4190
PIP	Ancyromonadida	Ancyromonas sigmoides	SGPSRRGAGH	SRX3153021	SGPPRRGAEH	Query 2 SGPSRRGAGH 11 SGP RRGA H Sbjct 56 SGPPRRGAEH 85	19.2	0.9091	0.8	0.8	0	4190
PIP	Ancyromonadida	Ancyromonas sigmoides	ASGPSRRGAGH	SRX3153021	VSGPRRRGAWH	Query 1 ASGPSRRGAGH 11 SGP RRGA H Sbjct 101 VSGPRRRGAWH 69	19.2	1	0.73	0.72	0	4235
PIP	Ancyromonadida	Ancyromonas sigmoides	SGPSRRGAGH	SRX3153021	AGPARRGSGH	Query 2 SGPSRRGAGH 11 +GP+RRG+GH Sbjct 100 AGPARRGSGH 71	19.2	0.9091	0.7	1	0	4235
PIP	Ancyromonadida	Ancyromonas sigmoides	SGPSRRGAGH	SRX3153021	SGPPRRGAEH	Query 2 SGPSRRGAGH 11 SGP RRGA H Sbjct 22 SGPPRRGAEH 51	19.2	0.9091	0.8	0.8	0	4235
PIP	Ancyromonadida	Ancyromonas sigmoides	SGPSRRGAGH	SRX3153021	SGPPRRGAEH	Query 2 SGPSRRGAGH 11 SGP RRGA H Sbjct 68 SGPPRRGAEH 39	19.2	0.9091	0.8	0.8	0	4279
PIP	Ancyromonadida	Ancyromonas sigmoides	SGPSRRGAGH	SRX3153021	SGPPRRGAEH	Query 2 SGPSRRGAGH 11 SGP RRGA H Sbjct 24 SGPPRRGAEH 53	19.2	0.9091	0.8	0.8	0	4279
PIP	Ancyromonadida	Ancyromonas sigmoides	SGPSRRGAGH	SRX3153021	SGPPRRGAQH	Query 2 SGPSRRGAGH 11 SGP RRGA H Sbjct 61 SGPPRRGAQH 90	19.2	0.9091	0.8	0.8	0	4325
PIP	Ancyromonadida	Ancyromonas sigmoides	SGPSRRGAGH	SRX3153021	SGPPRRGAEH	Query 2 SGPSRRGAGH 11 SGP RRGA H Sbjct 29 SGPPRRGAEH 58	19.2	0.9091	0.8	0.8	0	4371
PIP	Ancyromonadida	Ancyromonas sigmoides	SGPSRRGAGH	SRX3153021	SGPPRRGAEH	Query 2 SGPSRRGAGH 11 SGP RRGA H Sbjct 29 SGPPRRGAEH 58	19.2	0.9091	0.8	0.8	0	4371
PIP	Ancyromonadida	Ancyromonas sigmoides	SGPSRRGAGH	SRX3153021	SGPPRRGAEH	Query 2 SGPSRRGAGH 11 SGP RRGA H Sbjct 33 SGPPRRGAEH 62	19.2	0.9091	0.8	0.8	0	4371
PIP	Ancyromonadida	Ancyromonas sigmoides	SGPSRRGAGH	SRX3153021	SGPPRRGAEH	Query 2 SGPSRRGAGH 11 SGP RRGA H Sbjct 43 SGPPRRGAEH 72	19.2	0.9091	0.8	0.8	0	4417
PIP	Ancyromonadida	Ancyromonas sigmoides	ASGPSRRGAGH	SRX3153021	CSGPSRRGSGK	Query 1 ASGPSRRGAGH 11 SGPSRRG+G Sbjct 44 CSGPSRRGSGK 76	19.2	1	0.73	0.81	0	4463
PIP	Ancyromonadida	Ancyromonas sigmoides	ASGPSRRGAGH	SRX3153021	CSGPSRRGSGK	Query 1 ASGPSRRGAGH 11 SGPSRRG+G Sbjct 45 CSGPSRRGSGK 77	19.2	1	0.73	0.81	0	4463
PIP	Ancyromonadida	Ancyromonas sigmoides	ASGPSRRGAGH	SRX3153021	ATGPGRRPAGH	Query 1 ASGPSRRGAGH 11 A+GP RR AGH Sbjct 59 ATGPGRRPAGH 91	19.2	1	0.73	0.81	0	4607
PIP	Ancyromonadida	Ancyromonas sigmoides	ASGPSRRGAGH	SRX3153021	ASGPRRGGAGH	Query 1 ASGPSRRGAGH 11 ASGP R GAGH Sbjct 88 ASGPRRGGAGH 56	19.2	1	0.82	0.81	0	4655
PIP	Ancyromonadida	Ancyromonas sigmoides	ASGPSRRGAGH	SRX3153021	TSGPSRRGCGR	Query 1 ASGPSRRGAGH 11 SGPSRRG G Sbjct 67 TSGPSRRGCGR 99	19.2	1	0.73	0.72	0	4655
PIP	Ancyromonadida	Ancyromonas sigmoides	SGPSRRGAGH	SRX3153021	SGPPRRGAEH	Query 2 SGPSRRGAGH 11 SGP RRGA H Sbjct 24 SGPPRRGAEH 53	19.2	0.9091	0.8	0.8	0	4704
PIP	Ancyromonadida	Ancyromonas sigmoides	SGPSRRGAGH	SRX3153021	SGPPRRGAEH	Query 2 SGPSRRGAGH 11 SGP RRGA H Sbjct 23 SGPPRRGAEH 52	19.2	0.9091	0.8	0.8	0	4704
PIP	Ancyromonadida	Ancyromonas sigmoides	SGPSRRGAGH	SRX3153021	SGPPRRGAEH	Query 2 SGPSRRGAGH 11 SGP RRGA H Sbjct 23 SGPPRRGAEH 52	19.2	0.9091	0.8	0.8	0	4704
PIP	Ancyromonadida	Ancyromonas sigmoides	SGPSRRGAGH	SRX3153021	SGPPRRGAEH	Query 2 SGPSRRGAGH 11 SGP RRGA H Sbjct 18 SGPPRRGAEH 47	19.2	0.9091	0.8	0.8	0	4704
PIP	Ancyromonadida	Ancyromonas sigmoides	ASGPSRRGAGH	SRX3153021	VSGPRRRGAAH	Query 1 ASGPSRRGAGH 11 SGP RRGA H Sbjct 98 VSGPRRRGAAH 66	19.2	1	0.73	0.72	0	4754
PIP	Ancyromonadida	Ancyromonas sigmoides	ASGPSRRGAGH	SRX3153021	SSGPSRQGAGR	Query 1 ASGPSRRGAGH 11 +SGPSR+GAG Sbjct 79 SSGPSRQGAGR 47	19.2	1	0.73	0.9	0	4754
PIP	Ancyromonadida	Ancyromonas sigmoides	ASGPSRRGAG	SRX3153021	AAGPARRGAG	Query 1 ASGPSRRGAG 10 A+GP+RRGAG Sbjct 78 AAGPARRGAG 49	19.2	0.9091	0.8	1	0	4804
PIP	Ancyromonadida	Ancyromonas sigmoides	SGPSRRGAGH	SRX3153021	SGPPRRGAEH	Query 2 SGPSRRGAGH 11 SGP RRGA H Sbjct 42 SGPPRRGAEH 71	19.2	0.9091	0.8	0.8	0	4855
PIP	Ancyromonadida	Ancyromonas sigmoides	ASGPSRRGAGH	SRX3153021	ATGPALRGVGH	Query 1 ASGPSRRGAGH 11 A+GP+ RG GH Sbjct 43 ATGPALRGVGH 11	19.2	1	0.64	0.81	0	4906
PSK	Ancyromonadida	Ancyromonas sigmoides	RRTLAAHTDY	SRX3153021	RRTLAAHLDY	Query 6 RRTLAAHTDY 15 RRTLAAH DY Sbjct 53 RRTLAAHLDY 82	22.3	0.4348	0.9	0.9	0	525
PSK	Ancyromonadida	Ancyromonas sigmoides	MARRTLAAHTD	SRX3153021	LARRTLARHTD	Query 4 MARRTLAAHTD 14 +ARRTLA HTD Sbjct 98 LARRTLARHTD 66	21.9	0.4783	0.82	0.9	0	728
PSK	Ancyromonadida	Ancyromonas sigmoides	ECMARRTLAAHTDYIYTQEKHN	SRX3153021	EALARRTPVAEQEHRARQERHE	Query 2 ECMARRTLAAHTDYIYTQEKHN 23 E +ARRT A ++ QE+H Sbjct 22 EALARRTPVAEQEHRARQERHE 87	21.6	0.9565	0.41	0.59	0	1078
PSK	Ancyromonadida	Ancyromonas sigmoides	CMARRTLAAHTDYI	SRX3153021	CLPRRAPAAHGDRV	Query 3 CMARRTLAAHTDYI 16 C+ RR AAH D + Sbjct 44 CLPRRAPAAHGDRV 3	21.2	0.6087	0.5	0.64	0	1370
PSK	Ancyromonadida	Ancyromonas sigmoides	DECMARRTLAA	SRX3153021	EACMARRTMAA	Query 1 DECMARRTLAA 11 + CMARRT+AA Sbjct 63 EACMARRTMAA 95	21.2	0.4783	0.73	0.9	0	1511
PSK	Ancyromonadida	Ancyromonas sigmoides	DECMARRTL---AAHTDYIYTQEK	SRX3153021	PPCDSRRALGSMAAHTSVRYSEEK	Query 1 DECMARRTL---AAHTDYIYTQEK 21 C +RR L AAHT Y++EK Sbjct 72 PPCDSRRALGSMAAHTSVRYSEEK 1	21.2	1.0435	0.46	0.58	3	1666
PSK	Ancyromonadida	Ancyromonas sigmoides	DECMARRTLA	SRX3153021	EECVARRTMA	Query 1 DECMARRTLA 10 +EC+ARRT+A Sbjct 62 EECVARRTMA 91	20.8	0.4348	0.7	1	0	2492
PSK	Ancyromonadida	Ancyromonas sigmoides	DECMARRTLA	SRX3153021	EECVARRTMA	Query 1 DECMARRTLA 10 +EC+ARRT+A Sbjct 70 EECVARRTMA 99	20.8	0.4348	0.7	1	0	2547
PSK	Ancyromonadida	Ancyromonas sigmoides	DECMARRTLAA	SRX3153021	EECVARRTMAP	Query 1 DECMARRTLAA 11 +EC+ARRT+A Sbjct 43 EECVARRTMAP 75	20.4	0.4783	0.64	0.9	0	2748
PSK	Ancyromonadida	Ancyromonas sigmoides	RTLAAHTDYIYTQEKH	SRX3153021	RSLAAQPPSSFTQRRH	Query 7 RTLAAHTDYIYTQEKH 22 R+LAA +TQ +H Sbjct 54 RSLAAQPPSSFTQRRH 101	20.4	0.6957	0.44	0.62	0	2778
PSK	Ancyromonadida	Ancyromonas sigmoides	DECMARRTLAAHT	SRX3153021	EACLARRTMAAPP	Query 1 DECMARRTLAAHT 13 + C+ARRT+AA Sbjct 51 EACLARRTMAAPP 89	20.4	0.5652	0.54	0.76	0	2933
PSK	Ancyromonadida	Ancyromonas sigmoides	DECMARRTLAAH	SRX3153021	EACVARRTMATH	Query 1 DECMARRTLAAH 12 + C+ARRT+A H Sbjct 43 EACVARRTMATH 78	20.4	0.5217	0.58	0.83	0	3064
PSK	Ancyromonadida	Ancyromonas sigmoides	CMARRTLAAHTDYI	SRX3153021	CLPRRAPAAHGDRV	Query 3 CMARRTLAAHTDYI 16 C+ RR AAH D + Sbjct 71 CLPRRAPAAHGDRV 30	20.4	0.6087	0.5	0.64	0	3415
PSK	Ancyromonadida	Ancyromonas sigmoides	DECMARRTLAAHTDYIYTQEKH	SRX3153021	GEALARRTPVAEQAHRARQERH	Query 1 DECMARRTLAAHTDYIYTQEKH 22 E +ARRT A + QE+H Sbjct 19 GEALARRTPVAEQAHRARQERH 84	20.4	0.9565	0.41	0.54	0	3415
PSK	Ancyromonadida	Ancyromonas sigmoides	CMARRTLAAHTDYIYTQEKHN	SRX3153021	CLTRRPPQHHRRFPHQQQRHG	Query 3 CMARRTLAAHTDYIYTQEKHN 23 C+ RR H + + Q++H Sbjct 32 CLTRRPPQHHRRFPHQQQRHG 94	20.4	0.913	0.29	0.52	0	3725
PSK	Ancyromonadida	Ancyromonas sigmoides	CMARRTLAAHTDYIYTQEKHN	SRX3153021	CLTRRAPRHHRRFHHPQERHG	Query 3 CMARRTLAAHTDYIYTQEKHN 23 C+ RR H + + QE+H Sbjct 38 CLTRRAPRHHRRFHHPQERHG 100	20.4	0.913	0.33	0.52	0	3807
PSK	Ancyromonadida	Ancyromonas sigmoides	ECMARRTLAAHTDYIYTQEKH	SRX3153021	ECPARRPPVADQAHRARQERH	Query 2 ECMARRTLAAHTDYIYTQEKH 22 EC ARR A + QE+H Sbjct 92 ECPARRPPVADQAHRARQERH 30	20	0.913	0.43	0.52	0	4432
PSK	Ancyromonadida	Ancyromonas sigmoides	DECMARRTLAA	SRX3153021	EACLARRTMAA	Query 1 DECMARRTLAA 11 + C+ARRT+AA Sbjct 45 EACLARRTMAA 77	20	0.4783	0.64	0.9	0	4679
PSK	Ancyromonadida	Ancyromonas sigmoides	CMARRTLAAHTDYIYTQEKHN	SRX3153021	CLTRRAPGHHRRFHHQQQRHG	Query 3 CMARRTLAAHTDYIYTQEKHN 23 C+ RR H + + Q++H Sbjct 28 CLTRRAPGHHRRFHHQQQRHG 90	20	0.913	0.29	0.52	0	4940
PSY	Ancyromonadida	Ancyromonas sigmoides	DYGDPSANPKHDPGVPP	SRX3153021	DYGSPRGSPTHQPAVPP	Query 1 DYGDPSANPKHDPGVPP 17 DYG P +P H P VPP Sbjct 32 DYGSPRGSPTHQPAVPP 82	25	0.9444	0.59	0.64	0	34
PSY	Ancyromonadida	Ancyromonas sigmoides	PSANPKHDPGVPPS	SRX3153021	PAASPRHGPGVPPR	Query 5 PSANPKHDPGVPPS 18 P+A+P+H PGVPP Sbjct 72 PAASPRHGPGVPPR 31	23.5	0.7778	0.64	0.85	0	145
PSY	Ancyromonadida	Ancyromonas sigmoides	GDPSANPKHDPGVPP	SRX3153021	GDPTAGQKHAPGLAP	Query 3 GDPSANPKHDPGVPP 17 GDP+A KH PG+ P Sbjct 76 GDPTAGQKHAPGLAP 32	23.5	0.8333	0.6	0.73	0	150
PSY	Ancyromonadida	Ancyromonas sigmoides	YGDPSANPKHDPGVPP	SRX3153021	LASPAASPRHGPGVPP	Query 2 YGDPSANPKHDPGVPP 17 P+A+P+H PGVPP Sbjct 55 LASPAASPRHGPGVPP 8	23.5	0.8889	0.56	0.75	0	167
PSY	Ancyromonadida	Ancyromonas sigmoides	DYGDPSANPKHDPGVP	SRX3153021	DLGDPRKRPRHDPRRP	Query 1 DYGDPSANPKHDPGVP 16 D GDP P+HDP P Sbjct 53 DLGDPRKRPRHDPRRP 100	23.5	0.8889	0.56	0.62	0	175
PSY	Ancyromonadida	Ancyromonas sigmoides	YGDPSANPKHDPGVPPS	SRX3153021	YGDPDASPDHHPGRGPS	Query 2 YGDPSANPKHDPGVPPS 18 YGDP A+P H PG PS Sbjct 68 YGDPDASPDHHPGRGPS 18	23.1	0.9444	0.65	0.7	0	199
PSY	Ancyromonadida	Ancyromonas sigmoides	GDPSANPKHDPGVP	SRX3153021	GDPGADPGRDPGVP	Query 3 GDPSANPKHDPGVP 16 GDP A+P DPGVP Sbjct 51 GDPGADPGRDPGVP 10	23.1	0.7778	0.71	0.78	0	201
PSY	Ancyromonadida	Ancyromonas sigmoides	YGDPSANPKHDPGVPPS	SRX3153021	YGDPDAAPDHHPGRGPS	Query 2 YGDPSANPKHDPGVPPS 18 YGDP A P H PG PS Sbjct 73 YGDPDAAPDHHPGRGPS 23	23.1	0.9444	0.65	0.64	0	227
PSY	Ancyromonadida	Ancyromonas sigmoides	YGDPSANPKHDPGVPPS	SRX3153021	YGDPDAAPAHHPGRGPS	Query 2 YGDPSANPKHDPGVPPS 18 YGDP A P H PG PS Sbjct 93 YGDPDAAPAHHPGRGPS 43	23.1	0.9444	0.65	0.64	0	239
PSY	Ancyromonadida	Ancyromonas sigmoides	YGDPSANPKHDPGVPPS	SRX3153021	YGDPDAAPDHHPGRGPS	Query 2 YGDPSANPKHDPGVPPS 18 YGDP A P H PG PS Sbjct 72 YGDPDAAPDHHPGRGPS 22	23.1	0.9444	0.65	0.64	0	242
PSY	Ancyromonadida	Ancyromonas sigmoides	YGDPSANPKHDPGVPPS	SRX3153021	YGDPDAAPDHHPGRGPS	Query 2 YGDPSANPKHDPGVPPS 18 YGDP A P H PG PS Sbjct 73 YGDPDAAPDHHPGRGPS 23	23.1	0.9444	0.65	0.64	0	242
PSY	Ancyromonadida	Ancyromonas sigmoides	YGDPSANPKHDPGVPPS	SRX3153021	YGDPDAAPDHHPGRGPS	Query 2 YGDPSANPKHDPGVPPS 18 YGDP A P H PG PS Sbjct 72 YGDPDAAPDHHPGRGPS 22	23.1	0.9444	0.65	0.64	0	242
PSY	Ancyromonadida	Ancyromonas sigmoides	YGDPSANPKHDPGVPPS	SRX3153021	YGDPDAAPDHHPGRGPS	Query 2 YGDPSANPKHDPGVPPS 18 YGDP A P H PG PS Sbjct 73 YGDPDAAPDHHPGRGPS 23	23.1	0.9444	0.65	0.64	0	242
PSY	Ancyromonadida	Ancyromonas sigmoides	GDPSANPKHDPGVPP	SRX3153021	GRPSARPLHLPGVEP	Query 3 GDPSANPKHDPGVPP 17 G PSA P H PGV P Sbjct 73 GRPSARPLHLPGVEP 29	23.1	0.8333	0.67	0.66	0	250
PSY	Ancyromonadida	Ancyromonas sigmoides	YGDPSANPKHDPGVPPS	SRX3153021	YGDPDAAPDHHPGRGPS	Query 2 YGDPSANPKHDPGVPPS 18 YGDP A P H PG PS Sbjct 71 YGDPDAAPDHHPGRGPS 21	23.1	0.9444	0.65	0.64	0	253
PSY	Ancyromonadida	Ancyromonas sigmoides	YGDPSANPKHDPGVPPS	SRX3153021	YGDPDAAPDHHPGRGPS	Query 2 YGDPSANPKHDPGVPPS 18 YGDP A P H PG PS Sbjct 66 YGDPDAAPDHHPGRGPS 16	23.1	0.9444	0.65	0.64	0	253
PSY	Ancyromonadida	Ancyromonas sigmoides	YGDPSANPKHDPGVPPS	SRX3153021	YGDPDAAPDHHPGRGPS	Query 2 YGDPSANPKHDPGVPPS 18 YGDP A P H PG PS Sbjct 66 YGDPDAAPDHHPGRGPS 16	23.1	0.9444	0.65	0.64	0	253
PSY	Ancyromonadida	Ancyromonas sigmoides	YGDPSANPKHDPGVPPS	SRX3153021	YGDPDAAPDHHPGRGPS	Query 2 YGDPSANPKHDPGVPPS 18 YGDP A P H PG PS Sbjct 68 YGDPDAAPDHHPGRGPS 18	23.1	0.9444	0.65	0.64	0	253
PSY	Ancyromonadida	Ancyromonas sigmoides	YGDPSANPKHDPGVPPS	SRX3153021	YGDPDAAPDHHPGRGPS	Query 2 YGDPSANPKHDPGVPPS 18 YGDP A P H PG PS Sbjct 66 YGDPDAAPDHHPGRGPS 16	23.1	0.9444	0.65	0.64	0	253
PSY	Ancyromonadida	Ancyromonas sigmoides	YGDPSANPKHDPGVPPS	SRX3153021	YGDPDAAPDHHPGRGPS	Query 2 YGDPSANPKHDPGVPPS 18 YGDP A P H PG PS Sbjct 72 YGDPDAAPDHHPGRGPS 22	23.1	0.9444	0.65	0.64	0	255
PSY	Ancyromonadida	Ancyromonas sigmoides	YGDPSANPKHDPGVPPS	SRX3153021	YGDPDAAPAHHPGRGPS	Query 2 YGDPSANPKHDPGVPPS 18 YGDP A P H PG PS Sbjct 68 YGDPDAAPAHHPGRGPS 18	22.7	0.9444	0.65	0.64	0	258
PSY	Ancyromonadida	Ancyromonas sigmoides	YGDPSANPKHDPGVPPS	SRX3153021	YGDPDAAPDHHPGRGPS	Query 2 YGDPSANPKHDPGVPPS 18 YGDP A P H PG PS Sbjct 30 YGDPDAAPDHHPGRGPS 80	22.7	0.9444	0.65	0.64	0	276
PSY	Ancyromonadida	Ancyromonas sigmoides	YGDPSANPKHDPGVPPS	SRX3153021	YGDPDAAPDHHPGRGPS	Query 2 YGDPSANPKHDPGVPPS 18 YGDP A P H PG PS Sbjct 65 YGDPDAAPDHHPGRGPS 15	22.7	0.9444	0.65	0.64	0	279
PSY	Ancyromonadida	Ancyromonas sigmoides	YGDPSANPKHDPGVPPS	SRX3153021	YGDPDAAPDHHPGRGPS	Query 2 YGDPSANPKHDPGVPPS 18 YGDP A P H PG PS Sbjct 25 YGDPDAAPDHHPGRGPS 75	22.7	0.9444	0.65	0.64	0	282
PSY	Ancyromonadida	Ancyromonas sigmoides	GDPSANPKHDPGVPPS	SRX3153021	GTPARQPAHDPQLPPS	Query 3 GDPSANPKHDPGVPPS 18 G P+ P HDP +PPS Sbjct 49 GTPARQPAHDPQLPPS 96	22.7	0.8889	0.56	0.68	0	285
PSY	Ancyromonadida	Ancyromonas sigmoides	YGDPSANPKHDPGVPPS	SRX3153021	YGDPDAAPDHHPGRGPS	Query 2 YGDPSANPKHDPGVPPS 18 YGDP A P H PG PS Sbjct 72 YGDPDAAPDHHPGRGPS 22	22.7	0.9444	0.65	0.64	0	304
PSY	Ancyromonadida	Ancyromonas sigmoides	YGDPSANPKHDPGVPPS	SRX3153021	YGDPDAAPDHHPGRGPS	Query 2 YGDPSANPKHDPGVPPS 18 YGDP A P H PG PS Sbjct 41 YGDPDAAPDHHPGRGPS 91	22.7	0.9444	0.65	0.64	0	311
PSY	Ancyromonadida	Ancyromonas sigmoides	YGDPSANPKHDPGVPPS	SRX3153021	YGDPDAAPDHHPGRGPS	Query 2 YGDPSANPKHDPGVPPS 18 YGDP A P H PG PS Sbjct 59 YGDPDAAPDHHPGRGPS 9	22.7	0.9444	0.65	0.64	0	311
PSY	Ancyromonadida	Ancyromonas sigmoides	YGDPSANPKHDPGVPPS	SRX3153021	YGDPDAAPDHHPGRGPS	Query 2 YGDPSANPKHDPGVPPS 18 YGDP A P H PG PS Sbjct 40 YGDPDAAPDHHPGRGPS 90	22.7	0.9444	0.65	0.64	0	311
PSY	Ancyromonadida	Ancyromonas sigmoides	YGDPSANPKHDPGVPPS	SRX3153021	YGDPDAAPDHHPGRGPS	Query 2 YGDPSANPKHDPGVPPS 18 YGDP A P H PG PS Sbjct 79 YGDPDAAPDHHPGRGPS 29	22.7	0.9444	0.65	0.64	0	314
PSY	Ancyromonadida	Ancyromonas sigmoides	YGDPSANPKHDPGVPPS	SRX3153021	YGDPDAAPDHHPGRGPS	Query 2 YGDPSANPKHDPGVPPS 18 YGDP A P H PG PS Sbjct 78 YGDPDAAPDHHPGRGPS 28	22.7	0.9444	0.65	0.64	0	314
PSY	Ancyromonadida	Ancyromonas sigmoides	YGDPSANPKHDPGVPPS	SRX3153021	YGDPDAAPDHHPGRGPS	Query 2 YGDPSANPKHDPGVPPS 18 YGDP A P H PG PS Sbjct 55 YGDPDAAPDHHPGRGPS 5	22.7	0.9444	0.65	0.64	0	324
PSY	Ancyromonadida	Ancyromonas sigmoides	YGDPSANPKHDPGVPPS	SRX3153021	YGDPDAAPDHHPGRGPS	Query 2 YGDPSANPKHDPGVPPS 18 YGDP A P H PG PS Sbjct 72 YGDPDAAPDHHPGRGPS 22	22.7	0.9444	0.65	0.64	0	328
PSY	Ancyromonadida	Ancyromonas sigmoides	YGDPSANPKHDPGVPPS	SRX3153021	YGDPDAAPDHHPGRGPS	Query 2 YGDPSANPKHDPGVPPS 18 YGDP A P H PG PS Sbjct 72 YGDPDAAPDHHPGRGPS 22	22.7	0.9444	0.65	0.64	0	328
PSY	Ancyromonadida	Ancyromonas sigmoides	YGDPSANPKHDPGVPPS	SRX3153021	YGDPDAAPDHHPGRGPS	Query 2 YGDPSANPKHDPGVPPS 18 YGDP A P H PG PS Sbjct 72 YGDPDAAPDHHPGRGPS 22	22.7	0.9444	0.65	0.64	0	328
PSY	Ancyromonadida	Ancyromonas sigmoides	YGDPSANPKHDPGVPPS	SRX3153021	YGDPDAAPDHHPGRGPS	Query 2 YGDPSANPKHDPGVPPS 18 YGDP A P H PG PS Sbjct 72 YGDPDAAPDHHPGRGPS 22	22.7	0.9444	0.65	0.64	0	328
PSY	Ancyromonadida	Ancyromonas sigmoides	YGDPSANPKHDPGVPPS	SRX3153021	YGDPDAAPDHHPGRGPS	Query 2 YGDPSANPKHDPGVPPS 18 YGDP A P H PG PS Sbjct 72 YGDPDAAPDHHPGRGPS 22	22.7	0.9444	0.65	0.64	0	328
PSY	Ancyromonadida	Ancyromonas sigmoides	YGDPSANPKHDPGVPPS	SRX3153021	YGDPDAAPDHHPGRGPS	Query 2 YGDPSANPKHDPGVPPS 18 YGDP A P H PG PS Sbjct 89 YGDPDAAPDHHPGRGPS 39	22.7	0.9444	0.65	0.64	0	335
PSY	Ancyromonadida	Ancyromonas sigmoides	YGDPSANPKHDPGVPPS	SRX3153021	YGDPDAAPDHHPGRGPS	Query 2 YGDPSANPKHDPGVPPS 18 YGDP A P H PG PS Sbjct 88 YGDPDAAPDHHPGRGPS 38	22.7	0.9444	0.65	0.64	0	335
PSY	Ancyromonadida	Ancyromonas sigmoides	YGDPSANPKHDPGVPPS	SRX3153021	YGDPDAAPDHHPGRGPS	Query 2 YGDPSANPKHDPGVPPS 18 YGDP A P H PG PS Sbjct 72 YGDPDAAPDHHPGRGPS 22	22.7	0.9444	0.65	0.64	0	335
PSY	Ancyromonadida	Ancyromonas sigmoides	YGDPSANPKHDPGVPPS	SRX3153021	YGDPDAAPDHHPGRGPS	Query 2 YGDPSANPKHDPGVPPS 18 YGDP A P H PG PS Sbjct 91 YGDPDAAPDHHPGRGPS 41	22.7	0.9444	0.65	0.64	0	335
PSY	Ancyromonadida	Ancyromonas sigmoides	YGDPSANPKHDPGVPPS	SRX3153021	YGDPDAAPDHHPGRGPS	Query 2 YGDPSANPKHDPGVPPS 18 YGDP A P H PG PS Sbjct 66 YGDPDAAPDHHPGRGPS 16	22.7	0.9444	0.65	0.64	0	339
PSY	Ancyromonadida	Ancyromonas sigmoides	YGDPSANPKHDPGVPPS	SRX3153021	YGDPDAAPDHHPGRGPS	Query 2 YGDPSANPKHDPGVPPS 18 YGDP A P H PG PS Sbjct 68 YGDPDAAPDHHPGRGPS 18	22.7	0.9444	0.65	0.64	0	342
PSY	Ancyromonadida	Ancyromonas sigmoides	YGDPSANPKHDPGVPPS	SRX3153021	YGDPDAAPDHHPGRGPS	Query 2 YGDPSANPKHDPGVPPS 18 YGDP A P H PG PS Sbjct 86 YGDPDAAPDHHPGRGPS 36	22.7	0.9444	0.65	0.64	0	342
PSY	Ancyromonadida	Ancyromonas sigmoides	PSANPKHDPGVPPS	SRX3153021	PAASPRHGPGVPPR	Query 5 PSANPKHDPGVPPS 18 P+A+P+H PGVPP Sbjct 69 PAASPRHGPGVPPR 28	22.7	0.7778	0.64	0.85	0	342
PSY	Ancyromonadida	Ancyromonas sigmoides	GDPSANPKHDPGVPP	SRX3153021	ASPAAFPRHGPGVPP	Query 3 GDPSANPKHDPGVPP 17 P+A P+H PGVPP Sbjct 78 ASPAAFPRHGPGVPP 34	22.7	0.8333	0.6	0.73	0	342
PSY	Ancyromonadida	Ancyromonas sigmoides	YGDPSANPKHDPGVPPS	SRX3153021	YGDPDAAPDHHPGRGPS	Query 2 YGDPSANPKHDPGVPPS 18 YGDP A P H PG PS Sbjct 66 YGDPDAAPDHHPGRGPS 16	22.7	0.9444	0.65	0.64	0	350
PSY	Ancyromonadida	Ancyromonas sigmoides	GDPSANPKHDPGVPP	SRX3153021	GHPGARPSHAPGLPP	Query 3 GDPSANPKHDPGVPP 17 G P A P H PG+PP Sbjct 88 GHPGARPSHAPGLPP 44	22.7	0.8333	0.6	0.66	0	350
PSY	Ancyromonadida	Ancyromonas sigmoides	YGDPSANPKHDPGVPPS	SRX3153021	YGDPDAAPDHHPGRGPS	Query 2 YGDPSANPKHDPGVPPS 18 YGDP A P H PG PS Sbjct 66 YGDPDAAPDHHPGRGPS 16	22.7	0.9444	0.65	0.64	0	350
PSY	Ancyromonadida	Ancyromonas sigmoides	YGDPSANPKHDPGVPPS	SRX3153021	YGDPDAAPDHHPGRGPS	Query 2 YGDPSANPKHDPGVPPS 18 YGDP A P H PG PS Sbjct 67 YGDPDAAPDHHPGRGPS 17	22.7	0.9444	0.65	0.64	0	350
PSY	Ancyromonadida	Ancyromonas sigmoides	YGDPSANPKHDPGVPPS	SRX3153021	YGDPDAAPDHHPGRGPS	Query 2 YGDPSANPKHDPGVPPS 18 YGDP A P H PG PS Sbjct 68 YGDPDAAPDHHPGRGPS 18	22.7	0.9444	0.65	0.64	0	350
PSY	Ancyromonadida	Ancyromonas sigmoides	YGDPSANPKHDPGVPPS	SRX3153021	YGDPDAAPDHHPGRGPS	Query 2 YGDPSANPKHDPGVPPS 18 YGDP A P H PG PS Sbjct 35 YGDPDAAPDHHPGRGPS 85	22.7	0.9444	0.65	0.64	0	350
PSY	Ancyromonadida	Ancyromonas sigmoides	YGDPSANPKHDPGVPPS	SRX3153021	YGDPDAAPDHHPGRGPS	Query 2 YGDPSANPKHDPGVPPS 18 YGDP A P H PG PS Sbjct 71 YGDPDAAPDHHPGRGPS 21	22.7	0.9444	0.65	0.64	0	350
PSY	Ancyromonadida	Ancyromonas sigmoides	YGDPSANPKHDPGVPPS	SRX3153021	YGDPDAAPDHHPGRGPS	Query 2 YGDPSANPKHDPGVPPS 18 YGDP A P H PG PS Sbjct 72 YGDPDAAPDHHPGRGPS 22	22.7	0.9444	0.65	0.64	0	358
PSY	Ancyromonadida	Ancyromonas sigmoides	YGDPSANPKHDPGVPPS	SRX3153021	YGDPDAAPDHHPGRGPS	Query 2 YGDPSANPKHDPGVPPS 18 YGDP A P H PG PS Sbjct 65 YGDPDAAPDHHPGRGPS 15	22.7	0.9444	0.65	0.64	0	358
PSY	Ancyromonadida	Ancyromonas sigmoides	YGDPSANPKHDPGVPPS	SRX3153021	YGDPDAAPDHHPGRGPS	Query 2 YGDPSANPKHDPGVPPS 18 YGDP A P H PG PS Sbjct 30 YGDPDAAPDHHPGRGPS 80	22.7	0.9444	0.65	0.64	0	362
PSY	Ancyromonadida	Ancyromonas sigmoides	YGDPSANPKHDPGVPPS	SRX3153021	YGDPDAAPDHHPGRGPS	Query 2 YGDPSANPKHDPGVPPS 18 YGDP A P H PG PS Sbjct 96 YGDPDAAPDHHPGRGPS 46	22.3	0.9444	0.65	0.64	0	369
PSY	Ancyromonadida	Ancyromonas sigmoides	YGDPSANPKHDPGVPPS	SRX3153021	YGDPDAAPDHHPGRGPS	Query 2 YGDPSANPKHDPGVPPS 18 YGDP A P H PG PS Sbjct 38 YGDPDAAPDHHPGRGPS 88	22.3	0.9444	0.65	0.64	0	369
PSY	Ancyromonadida	Ancyromonas sigmoides	YGDPSANPKHDPGVPPS	SRX3153021	YGDPDAAPDHHPGRGPS	Query 2 YGDPSANPKHDPGVPPS 18 YGDP A P H PG PS Sbjct 65 YGDPDAAPDHHPGRGPS 15	22.3	0.9444	0.65	0.64	0	369
PSY	Ancyromonadida	Ancyromonas sigmoides	YGDPSANPKHDPGVPPS	SRX3153021	YGDPDAAPDHHPGRGPS	Query 2 YGDPSANPKHDPGVPPS 18 YGDP A P H PG PS Sbjct 38 YGDPDAAPDHHPGRGPS 88	22.3	0.9444	0.65	0.64	0	369
PSY	Ancyromonadida	Ancyromonas sigmoides	YGDPSANPKHDPGVPPS	SRX3153021	YGDPDAAPDHHPGRGPS	Query 2 YGDPSANPKHDPGVPPS 18 YGDP A P H PG PS Sbjct 5 YGDPDAAPDHHPGRGPS 55	22.3	0.9444	0.65	0.64	0	369
PSY	Ancyromonadida	Ancyromonas sigmoides	YGDPSANPKHDPGVPPS	SRX3153021	YGDPDAAPDHHPGRGPS	Query 2 YGDPSANPKHDPGVPPS 18 YGDP A P H PG PS Sbjct 38 YGDPDAAPDHHPGRGPS 88	22.3	0.9444	0.65	0.64	0	369
PSY	Ancyromonadida	Ancyromonas sigmoides	YGDPSANPKHDPGVPPS	SRX3153021	YGDPDAAPDHHPGRGPS	Query 2 YGDPSANPKHDPGVPPS 18 YGDP A P H PG PS Sbjct 93 YGDPDAAPDHHPGRGPS 43	22.3	0.9444	0.65	0.64	0	369
PSY	Ancyromonadida	Ancyromonas sigmoides	YGDPSANPKHDPGVPPS	SRX3153021	YGDPDAAPDHHPGRGPS	Query 2 YGDPSANPKHDPGVPPS 18 YGDP A P H PG PS Sbjct 95 YGDPDAAPDHHPGRGPS 45	22.3	0.9444	0.65	0.64	0	369
PSY	Ancyromonadida	Ancyromonas sigmoides	YGDPSANPKHDPGVPPS	SRX3153021	YGDPDAAPDHHPGRGPS	Query 2 YGDPSANPKHDPGVPPS 18 YGDP A P H PG PS Sbjct 5 YGDPDAAPDHHPGRGPS 55	22.3	0.9444	0.65	0.64	0	369
PSY	Ancyromonadida	Ancyromonas sigmoides	YGDPSANPKHDPGVPPS	SRX3153021	YGDPDAAPDHHPGRGPS	Query 2 YGDPSANPKHDPGVPPS 18 YGDP A P H PG PS Sbjct 37 YGDPDAAPDHHPGRGPS 87	22.3	0.9444	0.65	0.64	0	369
PSY	Ancyromonadida	Ancyromonas sigmoides	DYGDPSANPKHDPGVPP	SRX3153021	DYGSPTGPPAYRPGTPP	Query 1 DYGDPSANPKHDPGVPP 17 DYG P+ P + PG PP Sbjct 16 DYGSPTGPPAYRPGTPP 66	22.3	0.9444	0.53	0.64	0	374
PSY	Ancyromonadida	Ancyromonas sigmoides	YGDPSANPKHDPGVPPS	SRX3153021	YGDPDAAPDHHPGRGPS	Query 2 YGDPSANPKHDPGVPPS 18 YGDP A P H PG PS Sbjct 101 YGDPDAAPDHHPGRGPS 51	22.3	0.9444	0.65	0.64	0	382
PSY	Ancyromonadida	Ancyromonas sigmoides	DYGDPSANPKHDPGVPPS	SRX3153021	EWGRSGATPPHRPGRPPS	Query 1 DYGDPSANPKHDPGVPPS 18 ++G A P H PG PPS Sbjct 100 EWGRSGATPPHRPGRPPS 47	22.3	1	0.5	0.61	0	382
PSY	Ancyromonadida	Ancyromonas sigmoides	YGDPSANPKHDPGVPPS	SRX3153021	YGDPDAAPDHHPGRGPS	Query 2 YGDPSANPKHDPGVPPS 18 YGDP A P H PG PS Sbjct 61 YGDPDAAPDHHPGRGPS 11	22.3	0.9444	0.65	0.64	0	386
PSY	Ancyromonadida	Ancyromonas sigmoides	YGDPSANPKHDPGVPPS	SRX3153021	YGDPDAAPDHHPGRGPS	Query 2 YGDPSANPKHDPGVPPS 18 YGDP A P H PG PS Sbjct 73 YGDPDAAPDHHPGRGPS 23	22.3	0.9444	0.65	0.64	0	399
PSY	Ancyromonadida	Ancyromonas sigmoides	GDPSANPKHDPGVPP	SRX3153021	GTPARQPAHGPGVPP	Query 3 GDPSANPKHDPGVPP 17 G P+ P H PGVPP Sbjct 49 GTPARQPAHGPGVPP 93	22.3	0.8333	0.6	0.66	0	425
PSY	Ancyromonadida	Ancyromonas sigmoides	YGDPSANPKHDPGVPPS	SRX3153021	YGDPDAAPDHHPGRGPS	Query 2 YGDPSANPKHDPGVPPS 18 YGDP A P H PG PS Sbjct 79 YGDPDAAPDHHPGRGPS 29	22.3	0.9444	0.65	0.64	0	425
PSY	Ancyromonadida	Ancyromonas sigmoides	SANPKHDPGVP	SRX3153021	CANPAHDPGLP	Query 6 SANPKHDPGVP 16 ANP HDPG+P Sbjct 90 CANPAHDPGLP 58	22.3	0.6111	0.73	0.81	0	430
PSY	Ancyromonadida	Ancyromonas sigmoides	YGDPSANPKHDPGVPPS	SRX3153021	YGDPDAAPDHHPGRGPS	Query 2 YGDPSANPKHDPGVPPS 18 YGDP A P H PG PS Sbjct 79 YGDPDAAPDHHPGRGPS 29	22.3	0.9444	0.65	0.64	0	430
PSY	Ancyromonadida	Ancyromonas sigmoides	PSANPKHDPGVPPS	SRX3153021	PGARPRHDPRVPAS	Query 5 PSANPKHDPGVPPS 18 P A P+HDP VP S Sbjct 89 PGARPRHDPRVPAS 48	22.3	0.7778	0.64	0.71	0	435
PSY	Ancyromonadida	Ancyromonas sigmoides	YGDPSANPKHDPGVPPS	SRX3153021	YGDPDAAPDHHPGRGPS	Query 2 YGDPSANPKHDPGVPPS 18 YGDP A P H PG PS Sbjct 82 YGDPDAAPDHHPGRGPS 32	22.3	0.9444	0.65	0.64	0	435
PSY	Ancyromonadida	Ancyromonas sigmoides	YGDPSANPKHDPGVPPS	SRX3153021	YGDPDAAPDHHPGRGPS	Query 2 YGDPSANPKHDPGVPPS 18 YGDP A P H PG PS Sbjct 26 YGDPDAAPDHHPGRGPS 76	22.3	0.9444	0.65	0.64	0	440
PSY	Ancyromonadida	Ancyromonas sigmoides	GDPSANPKHDPGVP	SRX3153021	GTPSLGPQHDPGAP	Query 3 GDPSANPKHDPGVP 16 G PS P+HDPG P Sbjct 22 GTPSLGPQHDPGAP 63	22.3	0.7778	0.64	0.71	0	440
PSY	Ancyromonadida	Ancyromonas sigmoides	YGDPSANPKHDPGVPPS	SRX3153021	YGDPDAAPDHHPGRGPS	Query 2 YGDPSANPKHDPGVPPS 18 YGDP A P H PG PS Sbjct 79 YGDPDAAPDHHPGRGPS 29	22.3	0.9444	0.65	0.64	0	449
PSY	Ancyromonadida	Ancyromonas sigmoides	YGDPSANPKHDPGVPPS	SRX3153021	YGDPDAAPDHHPGRGPS	Query 2 YGDPSANPKHDPGVPPS 18 YGDP A P H PG PS Sbjct 79 YGDPDAAPDHHPGRGPS 29	22.3	0.9444	0.65	0.64	0	449
PSY	Ancyromonadida	Ancyromonas sigmoides	YGDPSANPKHDPGVPPS	SRX3153021	YGDPDAAPDHHPGRGPS	Query 2 YGDPSANPKHDPGVPPS 18 YGDP A P H PG PS Sbjct 79 YGDPDAAPDHHPGRGPS 29	22.3	0.9444	0.65	0.64	0	449
PSY	Ancyromonadida	Ancyromonas sigmoides	YGDPSANPKHDPGVPPS	SRX3153021	YGDPDAAPDHHPGRGPS	Query 2 YGDPSANPKHDPGVPPS 18 YGDP A P H PG PS Sbjct 78 YGDPDAAPDHHPGRGPS 28	22.3	0.9444	0.65	0.64	0	449
PSY	Ancyromonadida	Ancyromonas sigmoides	DYGDPSANPKHDPGVP	SRX3153021	DYGDPSPVPGQGPGLP	Query 1 DYGDPSANPKHDPGVP 16 DYGDPS P PG+P Sbjct 100 DYGDPSPVPGQGPGLP 53	22.3	0.8889	0.63	0.68	0	459
PSY	Ancyromonadida	Ancyromonas sigmoides	GDPSANPKHDPG	SRX3153021	GAPAAGPRHDPG	Query 3 GDPSANPKHDPG 14 G P+A P+HDPG Sbjct 60 GAPAAGPRHDPG 25	22.3	0.6667	0.67	0.83	0	464
PSY	Ancyromonadida	Ancyromonas sigmoides	PSANPKHDPGVPPS	SRX3153021	PDASPRHGPGVPPR	Query 5 PSANPKHDPGVPPS 18 P A+P+H PGVPP Sbjct 84 PDASPRHGPGVPPR 43	21.9	0.7778	0.64	0.78	0	517
PSY	Ancyromonadida	Ancyromonas sigmoides	PSANPKHDPGVPPS	SRX3153021	PAAFPRHGPGVPPR	Query 5 PSANPKHDPGVPPS 18 P+A P+H PGVPP Sbjct 60 PAAFPRHGPGVPPR 19	21.9	0.7778	0.64	0.78	0	523
PSY	Ancyromonadida	Ancyromonas sigmoides	YGDPSANPKHDPGVPPS	SRX3153021	YGDPDAAPDHHPGRGPS	Query 2 YGDPSANPKHDPGVPPS 18 YGDP A P H PG PS Sbjct 94 YGDPDAAPDHHPGRGPS 44	21.9	0.9444	0.65	0.64	0	529
PSY	Ancyromonadida	Ancyromonas sigmoides	PSANPKHDPGVPPS	SRX3153021	PGADPGRDPGVPPA	Query 5 PSANPKHDPGVPPS 18 P A+P DPGVPP+ Sbjct 99 PGADPGRDPGVPPA 58	21.9	0.7778	0.64	0.78	0	534
PSY	Ancyromonadida	Ancyromonas sigmoides	GDPSANPKHDPGVPP	SRX3153021	GDPASTPRRAPGAPP	Query 3 GDPSANPKHDPGVPP 17 GDP++ P+ PG PP Sbjct 91 GDPASTPRRAPGAPP 47	21.9	0.8333	0.53	0.73	0	540
PSY	Ancyromonadida	Ancyromonas sigmoides	YGDPSANPKHDPGVPPS	SRX3153021	YGDPDAAPDHPPGRGPS	Query 2 YGDPSANPKHDPGVPPS 18 YGDP A P H PG PS Sbjct 72 YGDPDAAPDHPPGRGPS 22	21.9	0.9444	0.65	0.64	0	564
PSY	Ancyromonadida	Ancyromonas sigmoides	YGDPSANPKHDPGVPPS	SRX3153021	YGDPDAAPDHHPGHGPS	Query 2 YGDPSANPKHDPGVPPS 18 YGDP A P H PG PS Sbjct 38 YGDPDAAPDHHPGHGPS 88	21.9	0.9444	0.65	0.64	0	576
PSY	Ancyromonadida	Ancyromonas sigmoides	PSANPKHDPGV	SRX3153021	PGANPGHDPGV	Query 5 PSANPKHDPGV 15 P ANP HDPGV Sbjct 44 PGANPGHDPGV 76	21.9	0.6111	0.82	0.81	0	583
PSY	Ancyromonadida	Ancyromonas sigmoides	DPSANPKHDPGVPPS	SRX3153021	SPSSHPSRDPGLPPS	Query 4 DPSANPKHDPGVPPS 18 PS++P DPG+PPS Sbjct 100 SPSSHPSRDPGLPPS 56	21.9	0.8333	0.6	0.8	0	589
PSY	Ancyromonadida	Ancyromonas sigmoides	GDPSANPKHDPGVPPS	SRX3153021	GTPARQPEHRPALPPS	Query 3 GDPSANPKHDPGVPPS 18 G P+ P+H P +PPS Sbjct 49 GTPARQPEHRPALPPS 96	21.9	0.8889	0.5	0.68	0	602
PSY	Ancyromonadida	Ancyromonas sigmoides	GDPSANPKHDPGVP	SRX3153021	GAAQAHPRHEPGVP	Query 3 GDPSANPKHDPGVP 16 G A+P+H+PGVP Sbjct 51 GAAQAHPRHEPGVP 92	21.9	0.7778	0.57	0.78	0	602
PSY	Ancyromonadida	Ancyromonas sigmoides	YGDPSANPKHDPGVP	SRX3153021	HADPGADPGRDPGVP	Query 2 YGDPSANPKHDPGVP 16 + DP A+P DPGVP Sbjct 79 HADPGADPGRDPGVP 35	21.9	0.8333	0.6	0.73	0	636
PSY	Ancyromonadida	Ancyromonas sigmoides	YGDPSANPKHDPGVPPS	SRX3153021	YGDPDAAPHHHPGRGPT	Query 2 YGDPSANPKHDPGVPPS 18 YGDP A P H PG P+ Sbjct 41 YGDPDAAPHHHPGRGPT 91	21.9	0.9444	0.59	0.64	0	671
PSY	Ancyromonadida	Ancyromonas sigmoides	PSANPKHDPGVPP	SRX3153021	PAGSPRHGPGVPP	Query 5 PSANPKHDPGVPP 17 P+ +P+H PGVPP Sbjct 55 PAGSPRHGPGVPP 17	21.9	0.7222	0.62	0.84	0	686
PSY	Ancyromonadida	Ancyromonas sigmoides	DPSANPKHDPGVP	SRX3153021	DPGADPGRDPGVP	Query 4 DPSANPKHDPGVP 16 DP A+P DPGVP Sbjct 100 DPGADPGRDPGVP 62	21.9	0.7222	0.69	0.76	0	701
CEP	Ancyromonadida	Fabomonas mesopelagica	PTNPGNSPGV	SRX19309166	PTNRGNSPGV	Query 4 PTNPGNSPGV 13 PTN GNSPGV Sbjct 57 PTNRGNSPGV 28	21.9	0.6667	0.9	0.9	0	2175
CEP	Ancyromonadida	Fabomonas mesopelagica	DFRPTNPGNSPGV	SRX19309166	DAGPTNRGNSPGV	Query 1 DFRPTNPGNSPGV 13 D PTN GNSPGV Sbjct 98 DAGPTNRGNSPGV 60	21.6	0.8667	0.77	0.76	0	3557
CEP	Ancyromonadida	Fabomonas mesopelagica	FRPTNPGNSPGVGH	SRX19309166	FWPSNPYRSPGVGE	Query 2 FRPTNPGNSPGVGH 15 F P+NP SPGVG Sbjct 124 FWPSNPYRSPGVGE 83	21.6	0.9333	0.64	0.71	0	3752
CEP	Ancyromonadida	Fabomonas mesopelagica	PTNPGNSPGV	SRX19309166	PTNRGNSPGV	Query 4 PTNPGNSPGV 13 PTN GNSPGV Sbjct 57 PTNRGNSPGV 28	21.6	0.6667	0.9	0.9	0	4130
CEP	Ancyromonadida	Fabomonas mesopelagica	PTNPGNSPGV	SRX19309166	PTNRGNSPGV	Query 4 PTNPGNSPGV 13 PTN GNSPGV Sbjct 89 PTNRGNSPGV 118	21.2	0.6667	0.9	0.9	0	4310
CEP	Ancyromonadida	Fabomonas mesopelagica	PTNPGNSPGV	SRX19309166	PTNRGNSPGV	Query 4 PTNPGNSPGV 13 PTN GNSPGV Sbjct 89 PTNRGNSPGV 118	21.2	0.6667	0.9	0.9	0	4310
CEP	Ancyromonadida	Fabomonas mesopelagica	PTNPGNSPGV	SRX19309166	PTNRGNSPGV	Query 4 PTNPGNSPGV 13 PTN GNSPGV Sbjct 36 PTNRGNSPGV 65	21.2	0.6667	0.9	0.9	0	4310
CEP	Ancyromonadida	Fabomonas mesopelagica	PTNPGNSPGV	SRX19309166	PTNRGNSPGV	Query 4 PTNPGNSPGV 13 PTN GNSPGV Sbjct 36 PTNRGNSPGV 65	21.2	0.6667	0.9	0.9	0	4310
CEP	Ancyromonadida	Fabomonas mesopelagica	PTNPGNSPGV	SRX19309166	PTNRGNSPGV	Query 4 PTNPGNSPGV 13 PTN GNSPGV Sbjct 89 PTNRGNSPGV 118	21.2	0.6667	0.9	0.9	0	4310
CEP	Ancyromonadida	Fabomonas mesopelagica	PTNPGNSPGV	SRX19309166	PTNRGNSPGV	Query 4 PTNPGNSPGV 13 PTN GNSPGV Sbjct 91 PTNRGNSPGV 120	21.2	0.6667	0.9	0.9	0	4310
CEP	Ancyromonadida	Fabomonas mesopelagica	DFRPTNPGNSPGVGH	SRX19309166	DYRPSVPSPNPGVGE	Query 1 DFRPTNPGNSPGVGH 15 D+RP+ P +PGVG Sbjct 145 DYRPSVPSPNPGVGE 101	21.2	1	0.53	0.73	0	4356
CEP	Ancyromonadida	Fabomonas mesopelagica	RPTNPGNSPG	SRX19309166	RPTNPGNFPG	Query 3 RPTNPGNSPG 12 RPTNPGN PG Sbjct 137 RPTNPGNFPG 108	21.2	0.6667	0.9	0.9	0	4403
CEP	Ancyromonadida	Fabomonas mesopelagica	PTNPGNSPGV	SRX19309166	PTNRGNSPGV	Query 4 PTNPGNSPGV 13 PTN GNSPGV Sbjct 113 PTNRGNSPGV 142	21.2	0.6667	0.9	0.9	0	4403
CEP	Ancyromonadida	Fabomonas mesopelagica	PTNPGNSPGV	SRX19309166	PTNRGNSPGV	Query 4 PTNPGNSPGV 13 PTN GNSPGV Sbjct 9 PTNRGNSPGV 38	21.2	0.6667	0.9	0.9	0	4403
CEP	Ancyromonadida	Fabomonas mesopelagica	PTNPGNSPGV	SRX19309166	PTNRGNSPGV	Query 4 PTNPGNSPGV 13 PTN GNSPGV Sbjct 106 PTNRGNSPGV 135	21.2	0.6667	0.9	0.9	0	4498
CEP	Ancyromonadida	Fabomonas mesopelagica	PTNPGNSPGV	SRX19309166	PTNRGNSPGV	Query 4 PTNPGNSPGV 13 PTN GNSPGV Sbjct 107 PTNRGNSPGV 136	21.2	0.6667	0.9	0.9	0	4498
CEP	Ancyromonadida	Fabomonas mesopelagica	PTNPGNSPGV	SRX19309166	PTNRGNSPGV	Query 4 PTNPGNSPGV 13 PTN GNSPGV Sbjct 47 PTNRGNSPGV 18	21.2	0.6667	0.9	0.9	0	4498
CEP	Ancyromonadida	Fabomonas mesopelagica	PTNPGNSPGV	SRX19309166	PTNRGNSPGV	Query 4 PTNPGNSPGV 13 PTN GNSPGV Sbjct 104 PTNRGNSPGV 133	21.2	0.6667	0.9	0.9	0	4546
CEP	Ancyromonadida	Fabomonas mesopelagica	PTNPGNSPGV	SRX19309166	PTNRGNSPGV	Query 4 PTNPGNSPGV 13 PTN GNSPGV Sbjct 104 PTNRGNSPGV 133	21.2	0.6667	0.9	0.9	0	4546
CEP	Ancyromonadida	Fabomonas mesopelagica	PTNPGNSPGV	SRX19309166	PTNRGNSPGV	Query 4 PTNPGNSPGV 13 PTN GNSPGV Sbjct 99 PTNRGNSPGV 128	21.2	0.6667	0.9	0.9	0	4694
CEP	Ancyromonadida	Fabomonas mesopelagica	PTNPGNSPGV	SRX19309166	PTNRGNSPGV	Query 4 PTNPGNSPGV 13 PTN GNSPGV Sbjct 57 PTNRGNSPGV 28	21.2	0.6667	0.9	0.9	0	4694
CEP	Ancyromonadida	Fabomonas mesopelagica	PTNPGNSPGV	SRX19309166	PTNRGNSPGV	Query 4 PTNPGNSPGV 13 PTN GNSPGV Sbjct 1 PTNRGNSPGV 30	21.2	0.6667	0.9	0.9	0	4744
CEP	Ancyromonadida	Fabomonas mesopelagica	PTNPGNSPGV	SRX19309166	PTNRGNSPGV	Query 4 PTNPGNSPGV 13 PTN GNSPGV Sbjct 53 PTNRGNSPGV 24	21.2	0.6667	0.9	0.9	0	4846
CEP	Ancyromonadida	Fabomonas mesopelagica	PTNPGNSPGV	SRX19309166	PTNRGNSPGV	Query 4 PTNPGNSPGV 13 PTN GNSPGV Sbjct 45 PTNRGNSPGV 74	21.2	0.6667	0.9	0.9	0	4846
CEP	Ancyromonadida	Fabomonas mesopelagica	PTNPGNSPGV	SRX19309166	PTNRGNSPGV	Query 4 PTNPGNSPGV 13 PTN GNSPGV Sbjct 79 PTNRGNSPGV 108	21.2	0.6667	0.9	0.9	0	4951
CEP	Ancyromonadida	Fabomonas mesopelagica	PTNPGNSPGV	SRX19309166	PTNRGNSPGV	Query 4 PTNPGNSPGV 13 PTN GNSPGV Sbjct 71 PTNRGNSPGV 100	21.2	0.6667	0.9	0.9	0	4951
CIF	Ancyromonadida	Fabomonas mesopelagica	SPRLERPPFKLIPN	SRX19309166	SPRLRRPPFRLLPR	Query 8 SPRLERPPFKLIPN 21 SPRL RPPF+L+P Sbjct 127 SPRLRRPPFRLLPR 86	24.6	0.6667	0.71	0.85	0	320
CIF	Ancyromonadida	Fabomonas mesopelagica	DYGNNSPSPRLER	SRX19309166	EYGNHSSTPRLER	Query 1 DYGNNSPSPRLER 13 +YGN+S +PRLER Sbjct 144 EYGNHSSTPRLER 106	24.3	0.619	0.69	0.92	0	381
CIF	Ancyromonadida	Fabomonas mesopelagica	SPSPRLERPPFKLIPN	SRX19309166	SPSPALSVPPFTVVPN	Query 6 SPSPRLERPPFKLIPN 21 SPSP L PPF ++PN Sbjct 15 SPSPALSVPPFTVVPN 62	24.3	0.7619	0.63	0.75	0	385
CIF	Ancyromonadida	Fabomonas mesopelagica	GNNSPSPRLERPPFKL	SRX19309166	GINSRAPRLARPPYRL	Query 3 GNNSPSPRLERPPFKL 18 G NS +PRL RPP++L Sbjct 62 GINSRAPRLARPPYRL 15	23.9	0.7619	0.63	0.81	0	691
CIF	Ancyromonadida	Fabomonas mesopelagica	SPSPRLERPPFKLI	SRX19309166	QPSPLLKKPPFKLI	Query 6 SPSPRLERPPFKLI 19 PSP L++PPFKLI Sbjct 151 QPSPLLKKPPFKLI 110	23.5	0.6667	0.71	0.85	0	887
CIF	Ancyromonadida	Fabomonas mesopelagica	YGNNSPSPRLERPPFKLIP	SRX19309166	YPPRPPAPSLERPPVHLIP	Query 2 YGNNSPSPRLERPPFKLIP 20 Y P+P LERPP LIP Sbjct 33 YPPRPPAPSLERPPVHLIP 89	23.5	0.9048	0.58	0.63	0	926
CIF	Ancyromonadida	Fabomonas mesopelagica	GNNSPSPRLERPPFKLI	SRX19309166	SSSPPSPELERPPLSLI	Query 3 GNNSPSPRLERPPFKLI 19 ++ PSP LERPP LI Sbjct 4 SSSPPSPELERPPLSLI 54	23.5	0.8095	0.59	0.7	0	999
CIF	Ancyromonadida	Fabomonas mesopelagica	PSPRLERPPFKLIPN	SRX19309166	PSPALSVPPFTVVPN	Query 7 PSPRLERPPFKLIPN 21 PSP L PPF ++PN Sbjct 8 PSPALSVPPFTVVPN 52	23.5	0.7143	0.6	0.73	0	1010
CIF	Ancyromonadida	Fabomonas mesopelagica	PSPRLERPPFKLIPN	SRX19309166	PSPALSVPPFTVVPN	Query 7 PSPRLERPPFKLIPN 21 PSP L PPF ++PN Sbjct 8 PSPALSVPPFTVVPN 52	23.5	0.7143	0.6	0.73	0	1010
CIF	Ancyromonadida	Fabomonas mesopelagica	PSPRLERPPFKLIPN	SRX19309166	PSPALSVPPFTVVPN	Query 7 PSPRLERPPFKLIPN 21 PSP L PPF ++PN Sbjct 8 PSPALSVPPFTVVPN 52	23.5	0.7143	0.6	0.73	0	1010
CIF	Ancyromonadida	Fabomonas mesopelagica	PSPRLERPPFKLIPN	SRX19309166	PSPALSVPPFTVVPN	Query 7 PSPRLERPPFKLIPN 21 PSP L PPF ++PN Sbjct 8 PSPALSVPPFTVVPN 52	23.5	0.7143	0.6	0.73	0	1010
CIF	Ancyromonadida	Fabomonas mesopelagica	YGNNSPSPRLERPPFK	SRX19309166	YANGTPSPRGARPVFK	Query 2 YGNNSPSPRLERPPFK 17 Y N +PSPR RP FK Sbjct 74 YANGTPSPRGARPVFK 121	23.1	0.7619	0.63	0.68	0	1368
CIF	Ancyromonadida	Fabomonas mesopelagica	GNNSPSPRLERPPFKLI	SRX19309166	GGFSPSPSLARPPLPLV	Query 3 GNNSPSPRLERPPFKLI 19 G SPSP L RPP L+ Sbjct 150 GGFSPSPSLARPPLPLV 100	23.1	0.8095	0.59	0.64	0	1413
CIF	Ancyromonadida	Fabomonas mesopelagica	SPSPRLERPPFKLIPN	SRX19309166	TPTPALSVPPFTVVPN	Query 6 SPSPRLERPPFKLIPN 21 +P+P L PPF ++PN Sbjct 59 TPTPALSVPPFTVVPN 106	23.1	0.7619	0.5	0.75	0	1428
CIF	Ancyromonadida	Fabomonas mesopelagica	DYGNNSPSPRLERPP	SRX19309166	DYGNNTPFLMIRRPP	Query 1 DYGNNSPSPRLERPP 15 DYGNN+P + RPP Sbjct 146 DYGNNTPFLMIRRPP 102	23.1	0.7143	0.6	0.73	0	1428
CIF	Ancyromonadida	Fabomonas mesopelagica	NNSPSPRLERPPFKLIPN	SRX19309166	RRCPHPRLHRPPLRLAPS	Query 4 NNSPSPRLERPPFKLIPN 21 P PRL RPP +L P+ Sbjct 147 RRCPHPRLHRPPLRLAPS 94	22.7	0.8571	0.5	0.61	0	1626
CIF	Ancyromonadida	Fabomonas mesopelagica	PSPRLERPPFKLI	SRX19309166	PSPRLHTPPFHLV	Query 7 PSPRLERPPFKLI 19 PSPRL PPF L+ Sbjct 84 PSPRLHTPPFHLV 122	22.7	0.619	0.69	0.76	0	1735
CIF	Ancyromonadida	Fabomonas mesopelagica	PSPRLERPPFKLIPN	SRX19309166	PTPALSVPPFTVVPN	Query 7 PSPRLERPPFKLIPN 21 P+P L PPF ++PN Sbjct 147 PTPALSVPPFTVVPN 103	22.7	0.7143	0.53	0.73	0	1773
CIF	Ancyromonadida	Fabomonas mesopelagica	NNSPSPRLERPPFKLI	SRX19309166	QHSPSPFLSRPPFLMI	Query 4 NNSPSPRLERPPFKLI 19 +SPSP L RPPF +I Sbjct 148 QHSPSPFLSRPPFLMI 101	22.7	0.7619	0.63	0.75	0	1812
CIF	Ancyromonadida	Fabomonas mesopelagica	SPSPRLERPPFKLI	SRX19309166	SPSPRCEKPEFKFF	Query 6 SPSPRLERPPFKLI 19 SPSPR E+P FK Sbjct 91 SPSPRCEKPEFKFF 132	22.7	0.6667	0.64	0.71	0	1831
CIF	Ancyromonadida	Fabomonas mesopelagica	NNSPSPRLERPPFKLI	SRX19309166	NNSPAPRTPSPPFVLF	Query 4 NNSPSPRLERPPFKLI 19 NNSP+PR PPF L Sbjct 97 NNSPAPRTPSPPFVLF 144	22.7	0.7619	0.63	0.68	0	1851
CIF	Ancyromonadida	Fabomonas mesopelagica	NNSPSPRLERPPF	SRX19309166	THSPSPRLTHPPF	Query 4 NNSPSPRLERPPF 16 +SPSPRL PPF Sbjct 87 THSPSPRLTHPPF 125	22.7	0.619	0.69	0.76	0	1871
CIF	Ancyromonadida	Fabomonas mesopelagica	NNSPSPRLERPPFKLIP	SRX19309166	KTHPSPPLERPPFSYLP	Query 4 NNSPSPRLERPPFKLIP 20 PSP LERPPF +P Sbjct 101 KTHPSPPLERPPFSYLP 151	22.7	0.8095	0.59	0.64	0	1871
CIF	Ancyromonadida	Fabomonas mesopelagica	PSPRLERPPFKLIP	SRX19309166	PSPRWEKPPLGVIP	Query 7 PSPRLERPPFKLIP 20 PSPR E+PP +IP Sbjct 110 PSPRWEKPPLGVIP 69	22.7	0.6667	0.64	0.78	0	1912
CIF	Ancyromonadida	Fabomonas mesopelagica	PSPRLERPPFKLIPN	SRX19309166	PTPALSVPPFTVVPN	Query 7 PSPRLERPPFKLIPN 21 P+P L PPF ++PN Sbjct 54 PTPALSVPPFTVVPN 98	22.7	0.7143	0.53	0.73	0	2085
CIF	Ancyromonadida	Fabomonas mesopelagica	PSPRLERPPFKLIPN	SRX19309166	PTPALSVPPFTVVPN	Query 7 PSPRLERPPFKLIPN 21 P+P L PPF ++PN Sbjct 140 PTPALSVPPFTVVPN 96	22.3	0.7143	0.53	0.73	0	2154
CIF	Ancyromonadida	Fabomonas mesopelagica	DYGNNSPSPRLERPPFK	SRX19309166	NWKKNNPSPRISNPPYK	Query 1 DYGNNSPSPRLERPPFK 17 ++ N+PSPR+ PP+K Sbjct 143 NWKKNNPSPRISNPPYK 93	22.3	0.8095	0.47	0.76	0	2323
CIF	Ancyromonadida	Fabomonas mesopelagica	DYGNNSPSPRLERPPFK	SRX19309166	ETSITSPLPRVERPPVK	Query 1 DYGNNSPSPRLERPPFK 17 + SP PR+ERPP K Sbjct 110 ETSITSPLPRVERPPVK 60	22.3	0.8095	0.53	0.64	0	2374
CIF	Ancyromonadida	Fabomonas mesopelagica	PSPRLERPPFKLIPN	SRX19309166	PTPALSVPPFTVVPN	Query 7 PSPRLERPPFKLIPN 21 P+P L PPF ++PN Sbjct 13 PTPALSVPPFTVVPN 57	22.3	0.7143	0.53	0.73	0	2399
CIF	Ancyromonadida	Fabomonas mesopelagica	NNSPSPRLERPPFKL	SRX19309166	RDSPSPLLERPPHRI	Query 4 NNSPSPRLERPPFKL 18 +SPSP LERPP ++ Sbjct 108 RDSPSPLLERPPHRI 64	22.3	0.7143	0.6	0.8	0	2425
CIF	Ancyromonadida	Fabomonas mesopelagica	PSPRLERPPFKLI	SRX19309166	PAPHLHRPPFLLI	Query 7 PSPRLERPPFKLI 19 P+P L RPPF LI Sbjct 149 PAPHLHRPPFLLI 111	22.3	0.619	0.69	0.76	0	2532
CIF	Ancyromonadida	Fabomonas mesopelagica	NSPSPRLERPPF-KLIP	SRX19309166	QSPSPRFRRPPYSALIP	Query 5 NSPSPRLERPPF-KLIP 20 SPSPR RPP+ LIP Sbjct 45 QSPSPRFRRPPYSALIP 95	22.3	0.8095	0.65	0.7	1	2560
CIF	Ancyromonadida	Fabomonas mesopelagica	NSPSPRLERPPF	SRX19309166	NSPSPKLKRPNF	Query 5 NSPSPRLERPPF 16 NSPSP+L+RP F Sbjct 148 NSPSPKLKRPNF 113	22.3	0.5714	0.75	0.91	0	2616
CIF	Ancyromonadida	Fabomonas mesopelagica	DYGNNSPSPRLERPPFKLI	SRX19309166	DSSNTSPTPKLHRAPVLCV	Query 1 DYGNNSPSPRLERPPFKLI 19 D N SP+P+L R P + Sbjct 61 DSSNTSPTPKLHRAPVLCV 5	22.3	0.9048	0.42	0.57	0	2616
CIF	Ancyromonadida	Fabomonas mesopelagica	SPSPRLERPPFKLI	SRX19309166	SPSPRLQRPPSPLT	Query 6 SPSPRLERPPFKLI 19 SPSPRL+RPP L Sbjct 73 SPSPRLQRPPSPLT 32	22.3	0.6667	0.71	0.78	0	2761
CIF	Ancyromonadida	Fabomonas mesopelagica	NSPSPRLERPPFKLIPN	SRX19309166	TGPHPRLHRPPLRLSPS	Query 5 NSPSPRLERPPFKLIPN 21 P PRL RPP +L P+ Sbjct 149 TGPHPRLHRPPLRLSPS 99	22.3	0.8095	0.53	0.64	0	2791
CIF	Ancyromonadida	Fabomonas mesopelagica	PSPRLERPPFKLIPN	SRX19309166	PSPALSVPPFTVVPN	Query 7 PSPRLERPPFKLIPN 21 PSP L PPF ++PN Sbjct 8 PSPALSVPPFTVVPN 52	22.3	0.7143	0.6	0.73	0	2821
CIF	Ancyromonadida	Fabomonas mesopelagica	NNSPSPRLERPPFKLIPN	SRX19309166	RRWPHPRLHRPPLRLSPS	Query 4 NNSPSPRLERPPFKLIPN 21 P PRL RPP +L P+ Sbjct 133 RRWPHPRLHRPPLRLSPS 80	22.3	0.8571	0.5	0.61	0	2914
CIF	Ancyromonadida	Fabomonas mesopelagica	SPSPRLERPPFKL	SRX19309166	APSPRLQRPPSTL	Query 6 SPSPRLERPPFKL 18 +PSPRL+RPP L Sbjct 85 APSPRLQRPPSTL 47	22.3	0.619	0.69	0.84	0	2946
CIF	Ancyromonadida	Fabomonas mesopelagica	PSPRLERPPFKLIP	SRX19309166	PSPRLCFPPFSLLP	Query 7 PSPRLERPPFKLIP 20 PSPRL PPF L+P Sbjct 142 PSPRLCFPPFSLLP 101	22.3	0.6667	0.71	0.78	0	2978
CIF	Ancyromonadida	Fabomonas mesopelagica	YGNNSPSPRLERPPFKLI	SRX19309166	YGANSPEKKQQKPPHPLI	Query 2 YGNNSPSPRLERPPFKLI 19 YG NSP + ++PP LI Sbjct 135 YGANSPEKKQQKPPHPLI 82	22.3	0.8571	0.5	0.66	0	2978
CIF	Ancyromonadida	Fabomonas mesopelagica	NSPSPRLERPPFKL	SRX19309166	NSPSPTIKRLPFRL	Query 5 NSPSPRLERPPFKL 18 NSPSP ++R PF+L Sbjct 73 NSPSPTIKRLPFRL 114	22.3	0.6667	0.64	0.85	0	3010
CIF	Ancyromonadida	Fabomonas mesopelagica	YGNNSPSPRLERPPFKLI	SRX19309166	FFNHSPAPRALLPPFLLV	Query 2 YGNNSPSPRLERPPFKLI 19 + N+SP+PR PPF L+ Sbjct 71 FFNHSPAPRALLPPFLLV 124	21.9	0.8571	0.5	0.72	0	3043
CIF	Ancyromonadida	Fabomonas mesopelagica	NNSPSPRLERPPFKLIPN	SRX19309166	RRCPRPRLHRPPLRLSPS	Query 4 NNSPSPRLERPPFKLIPN 21 P PRL RPP +L P+ Sbjct 135 RRCPRPRLHRPPLRLSPS 82	21.9	0.8571	0.5	0.61	0	3177
CIF	Ancyromonadida	Fabomonas mesopelagica	PSPRLERPPFKLIP	SRX19309166	PSPRTRHPPFTLLP	Query 7 PSPRLERPPFKLIP 20 PSPR PPF L+P Sbjct 89 PSPRTRHPPFTLLP 130	21.9	0.6667	0.64	0.71	0	3211
CIF	Ancyromonadida	Fabomonas mesopelagica	PSPRLERPPFKLIPN	SRX19309166	PSPALSVPPFTVVPN	Query 7 PSPRLERPPFKLIPN 21 PSP L PPF ++PN Sbjct 47 PSPALSVPPFTVVPN 3	21.9	0.7143	0.6	0.73	0	3246
CIF	Ancyromonadida	Fabomonas mesopelagica	SPSPRLERPPFKLIP	SRX19309166	APSPLLVAPPFSLVP	Query 6 SPSPRLERPPFKLIP 20 +PSP L PPF L+P Sbjct 99 APSPLLVAPPFSLVP 143	21.9	0.7143	0.6	0.73	0	3281
CIF	Ancyromonadida	Fabomonas mesopelagica	YGNNSPSPRLERPPFKLI	SRX19309166	YPPRSPAPSWERPPVHLI	Query 2 YGNNSPSPRLERPPFKLI 19 Y SP+P ERPP LI Sbjct 12 YPPRSPAPSWERPPVHLI 65	21.9	0.8571	0.56	0.61	0	3426
CIF	Ancyromonadida	Fabomonas mesopelagica	NNSPSPRLERPPFKLIP	SRX19309166	TSSPAPRLQAPPCQVYP	Query 4 NNSPSPRLERPPFKLIP 20 +SP+PRL+ PP ++ P Sbjct 125 TSSPAPRLQAPPCQVYP 75	21.9	0.8095	0.47	0.76	0	3539
CIF	Ancyromonadida	Fabomonas mesopelagica	GNNSPSPRLERPPFKLIPN	SRX19309166	GGGNPPPRRGKPPFGLKPN	Query 3 GNNSPSPRLERPPFKLIPN 21 G +P PR +PPF L PN Sbjct 134 GGGNPPPRRGKPPFGLKPN 78	21.9	0.9048	0.53	0.63	0	3616
CIF	Ancyromonadida	Fabomonas mesopelagica	DYGNNSPSPRLERPPFK	SRX19309166	DHRSSRPSPRLHTPPWR	Query 1 DYGNNSPSPRLERPPFK 17 D+ ++ PSPRL PP++ Sbjct 53 DHRSSRPSPRLHTPPWR 3	21.9	0.8095	0.47	0.76	0	3735
CIF	Ancyromonadida	Fabomonas mesopelagica	PSPRLERPPFKLI	SRX19309166	PSPELERPPSSFI	Query 7 PSPRLERPPFKLI 19 PSP LERPP I Sbjct 17 PSPELERPPSSFI 55	21.9	0.619	0.69	0.69	0	3775
CIF	Ancyromonadida	Fabomonas mesopelagica	PSPRLERPPFKLI	SRX19309166	PSPELERPPSSFI	Query 7 PSPRLERPPFKLI 19 PSP LERPP I Sbjct 135 PSPELERPPSSFI 97	21.9	0.619	0.69	0.69	0	3775
CIF	Ancyromonadida	Fabomonas mesopelagica	PSPRLERPPFKLI	SRX19309166	PSPELERPPSSFI	Query 7 PSPRLERPPFKLI 19 PSP LERPP I Sbjct 11 PSPELERPPSSFI 49	21.9	0.619	0.69	0.69	0	3775
CIF	Ancyromonadida	Fabomonas mesopelagica	PSPRLERPPFKLI	SRX19309166	PSPELERPPSSFI	Query 7 PSPRLERPPFKLI 19 PSP LERPP I Sbjct 16 PSPELERPPSSFI 54	21.9	0.619	0.69	0.69	0	3775
CIF	Ancyromonadida	Fabomonas mesopelagica	PSPRLERPPFKLI	SRX19309166	PSPELERPPSSFI	Query 7 PSPRLERPPFKLI 19 PSP LERPP I Sbjct 11 PSPELERPPSSFI 49	21.9	0.619	0.69	0.69	0	3775
CIF	Ancyromonadida	Fabomonas mesopelagica	NNSPSPRLERPP	SRX19309166	NSSPSPRAQRPP	Query 4 NNSPSPRLERPP 15 N+SPSPR +RPP Sbjct 105 NSSPSPRAQRPP 140	21.9	0.5714	0.75	0.91	0	3816
CIF	Ancyromonadida	Fabomonas mesopelagica	SPSPRLERPPFKL	SRX19309166	TPSPLLERPPYRI	Query 6 SPSPRLERPPFKL 18 +PSP LERPP+++ Sbjct 149 TPSPLLERPPYRI 111	21.9	0.619	0.62	0.92	0	3858
CIF	Ancyromonadida	Fabomonas mesopelagica	NSPSPRLERPPF	SRX19309166	HRPDPRLHRPPF	Query 5 NSPSPRLERPPF 16 + P PRL RPPF Sbjct 2 HRPDPRLHRPPF 37	21.9	0.5714	0.67	0.75	0	3899
CIF	Ancyromonadida	Fabomonas mesopelagica	YGNNSPSPRLERPPFKLI	SRX19309166	YPPRSPAPSWERPPVHLI	Query 2 YGNNSPSPRLERPPFKLI 19 Y SP+P ERPP LI Sbjct 102 YPPRSPAPSWERPPVHLI 49	21.9	0.8571	0.56	0.61	0	3899
CIF	Ancyromonadida	Fabomonas mesopelagica	YGNNSPSPRLERPPFKLI	SRX19309166	YPPRSPAPSWERPPVHLI	Query 2 YGNNSPSPRLERPPFKLI 19 Y SP+P ERPP LI Sbjct 101 YPPRSPAPSWERPPVHLI 48	21.9	0.8571	0.56	0.61	0	3899
CIF	Ancyromonadida	Fabomonas mesopelagica	GNNSPSPRLERPPF	SRX19309166	SSHRPDPRLHRPPF	Query 3 GNNSPSPRLERPPF 16 ++ P PRL RPPF Sbjct 4 SSHRPDPRLHRPPF 45	21.9	0.6667	0.57	0.71	0	3984
CIF	Ancyromonadida	Fabomonas mesopelagica	NNSPSPRLERPPF	SRX19309166	SHRPDPRLHRPPF	Query 4 NNSPSPRLERPPF 16 ++ P PRL RPPF Sbjct 141 SHRPDPRLHRPPF 103	21.9	0.619	0.62	0.76	0	3984
CIF	Ancyromonadida	Fabomonas mesopelagica	SPSPRLERPPF	SRX19309166	APSPRITRPPF	Query 6 SPSPRLERPPF 16 +PSPR+ RPPF Sbjct 111 APSPRITRPPF 143	21.9	0.5238	0.73	0.9	0	3984
CIF	Ancyromonadida	Fabomonas mesopelagica	NNSPSPRLERPPFKLIPN	SRX19309166	TSSPDPRLQAPPCQVYPS	Query 4 NNSPSPRLERPPFKLIPN 21 +SP PRL+ PP ++ P+ Sbjct 54 TSSPDPRLQAPPCQVYPS 107	21.9	0.8571	0.44	0.72	0	3984
CIF	Ancyromonadida	Fabomonas mesopelagica	NNSPSPRLERPPFKL	SRX19309166	TNSPPPRTSQPPFSL	Query 4 NNSPSPRLERPPFKL 18 NSP PR +PPF L Sbjct 105 TNSPPPRTSQPPFSL 149	21.9	0.7143	0.6	0.66	0	3984
CIF	Ancyromonadida	Fabomonas mesopelagica	PSPRLERPPFKLIPN	SRX19309166	PSPELERPPSSFIAT	Query 7 PSPRLERPPFKLIPN 21 PSP LERPP I Sbjct 2 PSPELERPPSSFIAT 46	21.9	0.7143	0.6	0.6	0	4028
CIF	Ancyromonadida	Fabomonas mesopelagica	PSPRLERPPFKLI	SRX19309166	PSPELERPPSSFI	Query 7 PSPRLERPPFKLI 19 PSP LERPP I Sbjct 16 PSPELERPPSSFI 54	21.9	0.619	0.69	0.69	0	4115
CIF	Ancyromonadida	Fabomonas mesopelagica	NNSPSPRLERPPFKLIPN	SRX19309166	TSSPDPRLQAPPCQVYPS	Query 4 NNSPSPRLERPPFKLIPN 21 +SP PRL+ PP ++ P+ Sbjct 108 TSSPDPRLQAPPCQVYPS 55	21.9	0.8571	0.44	0.72	0	4251
CIF	Ancyromonadida	Fabomonas mesopelagica	PSPRLERPPFKLI	SRX19309166	PSPELERPPSSFI	Query 7 PSPRLERPPFKLI 19 PSP LERPP I Sbjct 8 PSPELERPPSSFI 46	21.6	0.619	0.69	0.69	0	4297
CIF	Ancyromonadida	Fabomonas mesopelagica	NNSPSPRLERPPF	SRX19309166	SHRPDPRLHRPPF	Query 4 NNSPSPRLERPPF 16 ++ P PRL RPPF Sbjct 78 SHRPDPRLHRPPF 40	21.6	0.619	0.62	0.76	0	4534
CIF	Ancyromonadida	Fabomonas mesopelagica	NNSPSPRLERPPFKLIPN	SRX19309166	TSSPDPRLQAPPCQVYPS	Query 4 NNSPSPRLERPPFKLIPN 21 +SP PRL+ PP ++ P+ Sbjct 32 TSSPDPRLQAPPCQVYPS 85	21.6	0.8571	0.44	0.72	0	4534
CIF	Ancyromonadida	Fabomonas mesopelagica	NNSPSPRLERPPF	SRX19309166	NTSPSPEAERSPF	Query 4 NNSPSPRLERPPF 16 N SPSP ER PF Sbjct 150 NTSPSPEAERSPF 112	21.6	0.619	0.69	0.69	0	4534
CIF	Ancyromonadida	Fabomonas mesopelagica	PSPRLERPPF	SRX19309166	PDPRLHRPPF	Query 7 PSPRLERPPF 16 P PRL RPPF Sbjct 3 PDPRLHRPPF 32	21.6	0.4762	0.8	0.8	0	4584
CIF	Ancyromonadida	Fabomonas mesopelagica	NSPSPRLERPPF	SRX19309166	HRPDPRLHRPPF	Query 5 NSPSPRLERPPF 16 + P PRL RPPF Sbjct 55 HRPDPRLHRPPF 90	21.6	0.5714	0.67	0.75	0	4633
CIF	Ancyromonadida	Fabomonas mesopelagica	GNNSPSPRLERPPFKL	SRX19309166	GRNSPRYQLHRPPFRY	Query 3 GNNSPSPRLERPPFKL 18 G NSP +L RPPF+ Sbjct 56 GRNSPRYQLHRPPFRY 9	21.6	0.7619	0.56	0.68	0	4633
CIF	Ancyromonadida	Fabomonas mesopelagica	PSPRLERPPFKLIPN	SRX19309166	PSPELERPPSSFIAT	Query 7 PSPRLERPPFKLIPN 21 PSP LERPP I Sbjct 16 PSPELERPPSSFIAT 60	21.6	0.7143	0.6	0.6	0	4734
CIF	Ancyromonadida	Fabomonas mesopelagica	NNSPSPRLERPPF	SRX19309166	NKTPTPKIKKPPF	Query 4 NNSPSPRLERPPF 16 N +P+P++++PPF Sbjct 146 NKTPTPKIKKPPF 108	21.6	0.619	0.46	0.92	0	4734
CIF	Ancyromonadida	Fabomonas mesopelagica	NSPSPRLERP	SRX19309166	NTPSPRIERP	Query 5 NSPSPRLERP 14 N+PSPR+ERP Sbjct 95 NTPSPRIERP 66	21.6	0.4762	0.8	1	0	4837
CIF	Ancyromonadida	Fabomonas mesopelagica	NNSPSPRLERPPF	SRX19309166	SHRPDPRLHRPPF	Query 4 NNSPSPRLERPPF 16 ++ P PRL RPPF Sbjct 68 SHRPDPRLHRPPF 30	21.6	0.619	0.62	0.76	0	4837
CIF	Ancyromonadida	Fabomonas mesopelagica	SPSPRLERPPFKL	SRX19309166	SPTPRLNVPPFRL	Query 6 SPSPRLERPPFKL 18 SP+PRL PPF+L Sbjct 86 SPTPRLNVPPFRL 124	21.6	0.619	0.69	0.84	0	4943
CIF	Ancyromonadida	Fabomonas mesopelagica	NSPSPRLERPPFKLI	SRX19309166	HRPDPRLHRPPFLVV	Query 5 NSPSPRLERPPFKLI 19 + P PRL RPPF ++ Sbjct 46 HRPDPRLHRPPFLVV 2	21.6	0.7143	0.53	0.73	0	4943
CIF	Ancyromonadida	Fabomonas mesopelagica	NSPSPRLERPPF	SRX19309166	NSPTPRITLPPF	Query 5 NSPSPRLERPPF 16 NSP+PR+ PPF Sbjct 95 NSPTPRITLPPF 130	21.6	0.5714	0.67	0.83	0	4943
CIF	Ancyromonadida	Fabomonas mesopelagica	NNSPSPRLERPPFK	SRX19309166	KNTPFPREKRPPFK	Query 4 NNSPSPRLERPPFK 17 N+P PR +RPPFK Sbjct 123 KNTPFPREKRPPFK 82	21.6	0.6667	0.64	0.78	0	4996
CLE-CLV3	Ancyromonadida	Fabomonas mesopelagica	RLVPSGPNPLH	SRX19309166	RLVPAGPTPVH	Query 1 RLVPSGPNPLH 11 RLVP+GP P+H Sbjct 149 RLVPAGPTPVH 117	23.1	0.9167	0.73	0.9	0	795
CLE-CLV3	Ancyromonadida	Fabomonas mesopelagica	RLVPSGPNPLH	SRX19309166	RLVPAGPTPVH	Query 1 RLVPSGPNPLH 11 RLVP+GP P+H Sbjct 120 RLVPAGPTPVH 88	23.1	0.9167	0.73	0.9	0	839
CLE-CLV3	Ancyromonadida	Fabomonas mesopelagica	RLVPSGPNPLH	SRX19309166	RLVPAGPTPVH	Query 1 RLVPSGPNPLH 11 RLVP+GP P+H Sbjct 100 RLVPAGPTPVH 68	22.7	0.9167	0.73	0.9	0	1120
CLE-CLV3	Ancyromonadida	Fabomonas mesopelagica	LVPSGPNPLH	SRX19309166	LVPAGPTPVH	Query 2 LVPSGPNPLH 11 LVP+GP P+H Sbjct 146 LVPAGPTPVH 117	21.2	0.8333	0.7	0.9	0	3573
CLE-CLV3	Ancyromonadida	Fabomonas mesopelagica	LVPSGPNPLH	SRX19309166	LVPAGPTPVH	Query 2 LVPSGPNPLH 11 LVP+GP P+H Sbjct 146 LVPAGPTPVH 117	21.2	0.8333	0.7	0.9	0	3573
CLE-CLV3	Ancyromonadida	Fabomonas mesopelagica	LVPSGPNPLHN	SRX19309166	LIPSGPSPVHD	Query 2 LVPSGPNPLHN 12 L+PSGP+P+H+ Sbjct 150 LIPSGPSPVHD 118	21.2	0.9167	0.64	1	0	3768
CLE-CLV3	Ancyromonadida	Fabomonas mesopelagica	LVPSGPNPLH	SRX19309166	LVPAGPTPVH	Query 2 LVPSGPNPLH 11 LVP+GP P+H Sbjct 135 LVPAGPTPVH 106	21.2	0.8333	0.7	0.9	0	4015
CLE-CLV3	Ancyromonadida	Fabomonas mesopelagica	LVPSGPNPLH	SRX19309166	LVPAGPTPVH	Query 2 LVPSGPNPLH 11 LVP+GP P+H Sbjct 2 LVPAGPTPVH 31	21.2	0.8333	0.7	0.9	0	4279
CLE-CLV3	Ancyromonadida	Fabomonas mesopelagica	LVPSGPNPLH	SRX19309166	LVPAGPTPVH	Query 2 LVPSGPNPLH 11 LVP+GP P+H Sbjct 8 LVPAGPTPVH 37	21.2	0.8333	0.7	0.9	0	4464
CLE-CLV3	Ancyromonadida	Fabomonas mesopelagica	LVPSGPNPLH	SRX19309166	LVPAGPTPVH	Query 2 LVPSGPNPLH 11 LVP+GP P+H Sbjct 146 LVPAGPTPVH 117	21.2	0.8333	0.7	0.9	0	4511
CLE-CLV3	Ancyromonadida	Fabomonas mesopelagica	LVPSGPNPLHN	SRX19309166	LLPSGPDPVHD	Query 2 LVPSGPNPLHN 12 L+PSGP+P+H+ Sbjct 95 LLPSGPDPVHD 127	21.2	0.9167	0.64	1	0	4511
CLE-CLV3	Ancyromonadida	Fabomonas mesopelagica	LVPSGPNPLH	SRX19309166	LVPAGPTPVH	Query 2 LVPSGPNPLH 11 LVP+GP P+H Sbjct 129 LVPAGPTPVH 100	21.2	0.8333	0.7	0.9	0	4559
CLE-CLV3	Ancyromonadida	Fabomonas mesopelagica	LVPSGPNPLH	SRX19309166	LVPAGPTPVH	Query 2 LVPSGPNPLH 11 LVP+GP P+H Sbjct 129 LVPAGPTPVH 100	21.2	0.8333	0.7	0.9	0	4559
CLE-CLV3	Ancyromonadida	Fabomonas mesopelagica	LVPSGPNPLH	SRX19309166	LVPAGPTPVH	Query 2 LVPSGPNPLH 11 LVP+GP P+H Sbjct 129 LVPAGPTPVH 100	21.2	0.8333	0.7	0.9	0	4559
CLE-CLV3	Ancyromonadida	Fabomonas mesopelagica	LVPSGPNPLH	SRX19309166	LVPAGPTPVH	Query 2 LVPSGPNPLH 11 LVP+GP P+H Sbjct 102 LVPAGPTPVH 73	21.2	0.8333	0.7	0.9	0	4559
CLE-CLV3	Ancyromonadida	Fabomonas mesopelagica	LVPSGPNPLH	SRX19309166	LVPAGPTPVH	Query 2 LVPSGPNPLH 11 LVP+GP P+H Sbjct 102 LVPAGPTPVH 73	21.2	0.8333	0.7	0.9	0	4559
CLE-CLV3	Ancyromonadida	Fabomonas mesopelagica	LVPSGPNPLH	SRX19309166	LVPAGPTPVH	Query 2 LVPSGPNPLH 11 LVP+GP P+H Sbjct 129 LVPAGPTPVH 100	21.2	0.8333	0.7	0.9	0	4559
CLE-CLV3	Ancyromonadida	Fabomonas mesopelagica	LVPSGPNPLH	SRX19309166	LVPAGPTPVH	Query 2 LVPSGPNPLH 11 LVP+GP P+H Sbjct 4 LVPAGPTPVH 33	21.2	0.8333	0.7	0.9	0	4559
CLE-CLV3	Ancyromonadida	Fabomonas mesopelagica	LVPSGPNPLH	SRX19309166	LVPAGPTPVH	Query 2 LVPSGPNPLH 11 LVP+GP P+H Sbjct 2 LVPAGPTPVH 31	21.2	0.8333	0.7	0.9	0	4559
CLE-CLV3	Ancyromonadida	Fabomonas mesopelagica	LVPSGPNPLH	SRX19309166	LVPAGPTPVH	Query 2 LVPSGPNPLH 11 LVP+GP P+H Sbjct 130 LVPAGPTPVH 101	21.2	0.8333	0.7	0.9	0	4559
CLE-CLV3	Ancyromonadida	Fabomonas mesopelagica	LVPSGPNPLH	SRX19309166	LVPAGPTPVH	Query 2 LVPSGPNPLH 11 LVP+GP P+H Sbjct 130 LVPAGPTPVH 101	21.2	0.8333	0.7	0.9	0	4559
CLE-CLV3	Ancyromonadida	Fabomonas mesopelagica	LVPSGPNPLH	SRX19309166	LVPAGPTPVH	Query 2 LVPSGPNPLH 11 LVP+GP P+H Sbjct 24 LVPAGPTPVH 53	21.2	0.8333	0.7	0.9	0	4608
CLE-CLV3	Ancyromonadida	Fabomonas mesopelagica	LVPSGPNPLH	SRX19309166	LVPAGPTPVH	Query 2 LVPSGPNPLH 11 LVP+GP P+H Sbjct 24 LVPAGPTPVH 53	21.2	0.8333	0.7	0.9	0	4608
CLE-CLV3	Ancyromonadida	Fabomonas mesopelagica	RLVPSGPNPLHN	SRX19309166	RLLPSSPAPVHN	Query 1 RLVPSGPNPLHN 12 RL+PS P P+HN Sbjct 92 RLLPSSPAPVHN 57	21.2	1	0.67	0.83	0	4706
CLE-CLV3	Ancyromonadida	Fabomonas mesopelagica	LVPSGPNPLHN	SRX19309166	LLPSGPDPVHD	Query 2 LVPSGPNPLHN 12 L+PSGP+P+H+ Sbjct 9 LLPSGPDPVHD 41	21.2	0.9167	0.64	1	0	4706
CLE-CLV3	Ancyromonadida	Fabomonas mesopelagica	LVPSGPNPLHN	SRX19309166	LLPSGPDPVHD	Query 2 LVPSGPNPLHN 12 L+PSGP+P+H+ Sbjct 93 LLPSGPDPVHD 125	21.2	0.9167	0.64	1	0	4706
CLE-CLV3	Ancyromonadida	Fabomonas mesopelagica	LVPSGPNPLH	SRX19309166	LVPAGPTPVH	Query 2 LVPSGPNPLH 11 LVP+GP P+H Sbjct 146 LVPAGPTPVH 117	21.2	0.8333	0.7	0.9	0	4756
CLE-CLV3	Ancyromonadida	Fabomonas mesopelagica	LVPSGPNPLH	SRX19309166	LVPAGPTPVH	Query 2 LVPSGPNPLH 11 LVP+GP P+H Sbjct 146 LVPAGPTPVH 117	21.2	0.8333	0.7	0.9	0	4756
CLE-CLV3	Ancyromonadida	Fabomonas mesopelagica	LVPSGPNPLH	SRX19309166	LVPAGPTPVH	Query 2 LVPSGPNPLH 11 LVP+GP P+H Sbjct 146 LVPAGPTPVH 117	21.2	0.8333	0.7	0.9	0	4756
CLE-CLV3	Ancyromonadida	Fabomonas mesopelagica	LVPSGPNPLH	SRX19309166	LVPAGPTPVH	Query 2 LVPSGPNPLH 11 LVP+GP P+H Sbjct 146 LVPAGPTPVH 117	21.2	0.8333	0.7	0.9	0	4756
CLE-CLV3	Ancyromonadida	Fabomonas mesopelagica	LVPSGPNPLH	SRX19309166	LVPAGPTPVH	Query 2 LVPSGPNPLH 11 LVP+GP P+H Sbjct 146 LVPAGPTPVH 117	21.2	0.8333	0.7	0.9	0	4756
CLE-CLV3	Ancyromonadida	Fabomonas mesopelagica	LVPSGPNPLH	SRX19309166	LVPAGPTPVH	Query 2 LVPSGPNPLH 11 LVP+GP P+H Sbjct 146 LVPAGPTPVH 117	21.2	0.8333	0.7	0.9	0	4756
CLE-CLV3	Ancyromonadida	Fabomonas mesopelagica	LVPSGPNPLH	SRX19309166	LVPAGPTPVH	Query 2 LVPSGPNPLH 11 LVP+GP P+H Sbjct 146 LVPAGPTPVH 117	21.2	0.8333	0.7	0.9	0	4756
CLE-CLV3	Ancyromonadida	Fabomonas mesopelagica	LVPSGPNPLH	SRX19309166	LVPAGPTPVH	Query 2 LVPSGPNPLH 11 LVP+GP P+H Sbjct 146 LVPAGPTPVH 117	21.2	0.8333	0.7	0.9	0	4756
CLE-CLV3	Ancyromonadida	Fabomonas mesopelagica	LVPSGPNPLH	SRX19309166	LVPAGPTPVH	Query 2 LVPSGPNPLH 11 LVP+GP P+H Sbjct 146 LVPAGPTPVH 117	21.2	0.8333	0.7	0.9	0	4756
CLE-CLV3	Ancyromonadida	Fabomonas mesopelagica	LVPSGPNPLH	SRX19309166	LVPAGPTPVH	Query 2 LVPSGPNPLH 11 LVP+GP P+H Sbjct 146 LVPAGPTPVH 117	21.2	0.8333	0.7	0.9	0	4756
CLE-CLV3	Ancyromonadida	Fabomonas mesopelagica	LVPSGPNPLH	SRX19309166	LVPAGPTPVH	Query 2 LVPSGPNPLH 11 LVP+GP P+H Sbjct 146 LVPAGPTPVH 117	21.2	0.8333	0.7	0.9	0	4756
CLE-CLV3	Ancyromonadida	Fabomonas mesopelagica	LVPSGPNPLH	SRX19309166	LVPAGPTPVH	Query 2 LVPSGPNPLH 11 LVP+GP P+H Sbjct 146 LVPAGPTPVH 117	21.2	0.8333	0.7	0.9	0	4756
CLE-CLV3	Ancyromonadida	Fabomonas mesopelagica	LVPSGPNPLH	SRX19309166	LVPAGPTPVH	Query 2 LVPSGPNPLH 11 LVP+GP P+H Sbjct 146 LVPAGPTPVH 117	21.2	0.8333	0.7	0.9	0	4756
CLE-CLV3	Ancyromonadida	Fabomonas mesopelagica	LVPSGPNPLH	SRX19309166	LVPAGPTPVH	Query 2 LVPSGPNPLH 11 LVP+GP P+H Sbjct 146 LVPAGPTPVH 117	21.2	0.8333	0.7	0.9	0	4756
CLE-CLV3	Ancyromonadida	Fabomonas mesopelagica	LVPSGPNPLH	SRX19309166	LVPAGPTPVH	Query 2 LVPSGPNPLH 11 LVP+GP P+H Sbjct 146 LVPAGPTPVH 117	21.2	0.8333	0.7	0.9	0	4756
CLE-CLV3	Ancyromonadida	Fabomonas mesopelagica	LVPSGPNPLH	SRX19309166	LVPAGPTPVH	Query 2 LVPSGPNPLH 11 LVP+GP P+H Sbjct 146 LVPAGPTPVH 117	21.2	0.8333	0.7	0.9	0	4756
CLE-CLV3	Ancyromonadida	Fabomonas mesopelagica	LVPSGPNPLH	SRX19309166	LVPAGPTPVH	Query 2 LVPSGPNPLH 11 LVP+GP P+H Sbjct 146 LVPAGPTPVH 117	21.2	0.8333	0.7	0.9	0	4756
CLE-CLV3	Ancyromonadida	Fabomonas mesopelagica	LVPSGPNPLH	SRX19309166	LVPAGPTPVH	Query 2 LVPSGPNPLH 11 LVP+GP P+H Sbjct 146 LVPAGPTPVH 117	21.2	0.8333	0.7	0.9	0	4756
CLE-CLV3	Ancyromonadida	Fabomonas mesopelagica	LVPSGPNPLH	SRX19309166	LVPAGPTPVH	Query 2 LVPSGPNPLH 11 LVP+GP P+H Sbjct 146 LVPAGPTPVH 117	21.2	0.8333	0.7	0.9	0	4756
CLE-CLV3	Ancyromonadida	Fabomonas mesopelagica	LVPSGPNPLH	SRX19309166	LVPAGPTPVH	Query 2 LVPSGPNPLH 11 LVP+GP P+H Sbjct 146 LVPAGPTPVH 117	21.2	0.8333	0.7	0.9	0	4756
CLE-CLV3	Ancyromonadida	Fabomonas mesopelagica	LVPSGPNPLH	SRX19309166	LVPAGPTPVH	Query 2 LVPSGPNPLH 11 LVP+GP P+H Sbjct 146 LVPAGPTPVH 117	21.2	0.8333	0.7	0.9	0	4756
CLE-CLV3	Ancyromonadida	Fabomonas mesopelagica	LVPSGPNPLH	SRX19309166	LVPAGPTPVH	Query 2 LVPSGPNPLH 11 LVP+GP P+H Sbjct 146 LVPAGPTPVH 117	21.2	0.8333	0.7	0.9	0	4756
CLE-CLV3	Ancyromonadida	Fabomonas mesopelagica	LVPSGPNPLH	SRX19309166	LVPAGPTPVH	Query 2 LVPSGPNPLH 11 LVP+GP P+H Sbjct 146 LVPAGPTPVH 117	21.2	0.8333	0.7	0.9	0	4756
CLE-CLV3	Ancyromonadida	Fabomonas mesopelagica	LVPSGPNPLH	SRX19309166	LVPAGPTPVH	Query 2 LVPSGPNPLH 11 LVP+GP P+H Sbjct 146 LVPAGPTPVH 117	21.2	0.8333	0.7	0.9	0	4756
CLE-CLV3	Ancyromonadida	Fabomonas mesopelagica	LVPSGPNPLH	SRX19309166	LVPAGPTPVH	Query 2 LVPSGPNPLH 11 LVP+GP P+H Sbjct 146 LVPAGPTPVH 117	21.2	0.8333	0.7	0.9	0	4756
CLE-CLV3	Ancyromonadida	Fabomonas mesopelagica	LVPSGPNPLH	SRX19309166	LVPAGPTPVH	Query 2 LVPSGPNPLH 11 LVP+GP P+H Sbjct 146 LVPAGPTPVH 117	21.2	0.8333	0.7	0.9	0	4756
CLE-CLV3	Ancyromonadida	Fabomonas mesopelagica	LVPSGPNPLH	SRX19309166	LVPAGPTPVH	Query 2 LVPSGPNPLH 11 LVP+GP P+H Sbjct 146 LVPAGPTPVH 117	21.2	0.8333	0.7	0.9	0	4756
CLE-CLV3	Ancyromonadida	Fabomonas mesopelagica	LVPSGPNPLH	SRX19309166	LVPAGPTPVH	Query 2 LVPSGPNPLH 11 LVP+GP P+H Sbjct 135 LVPAGPTPVH 106	21.2	0.8333	0.7	0.9	0	4807
CLE-CLV3	Ancyromonadida	Fabomonas mesopelagica	LVPSGPNPLH	SRX19309166	LVPAGPTPVH	Query 2 LVPSGPNPLH 11 LVP+GP P+H Sbjct 135 LVPAGPTPVH 106	21.2	0.8333	0.7	0.9	0	4807
CLE-CLV3	Ancyromonadida	Fabomonas mesopelagica	LVPSGPNPLH	SRX19309166	LVPAGPTPVH	Query 2 LVPSGPNPLH 11 LVP+GP P+H Sbjct 19 LVPAGPTPVH 48	21.2	0.8333	0.7	0.9	0	4807
CLE-CLV3	Ancyromonadida	Fabomonas mesopelagica	LVPSGPNPLH	SRX19309166	LVPAGPTPVH	Query 2 LVPSGPNPLH 11 LVP+GP P+H Sbjct 135 LVPAGPTPVH 106	21.2	0.8333	0.7	0.9	0	4807
CLE-CLV3	Ancyromonadida	Fabomonas mesopelagica	LVPSGPNPLH	SRX19309166	LVPAGPTPVH	Query 2 LVPSGPNPLH 11 LVP+GP P+H Sbjct 135 LVPAGPTPVH 106	21.2	0.8333	0.7	0.9	0	4807
CLE-CLV3	Ancyromonadida	Fabomonas mesopelagica	LVPSGPNPLH	SRX19309166	LVPAGPTPVH	Query 2 LVPSGPNPLH 11 LVP+GP P+H Sbjct 135 LVPAGPTPVH 106	21.2	0.8333	0.7	0.9	0	4807
CLE-CLV3	Ancyromonadida	Fabomonas mesopelagica	LVPSGPNPLH	SRX19309166	LVPAGPTPVH	Query 2 LVPSGPNPLH 11 LVP+GP P+H Sbjct 136 LVPAGPTPVH 107	21.2	0.8333	0.7	0.9	0	4807
CLE-CLV3	Ancyromonadida	Fabomonas mesopelagica	LVPSGPNPLH	SRX19309166	LVPAGPTPVH	Query 2 LVPSGPNPLH 11 LVP+GP P+H Sbjct 135 LVPAGPTPVH 106	21.2	0.8333	0.7	0.9	0	4807
CLE-CLV3	Ancyromonadida	Fabomonas mesopelagica	LVPSGPNPLH	SRX19309166	LVPAGPTPVH	Query 2 LVPSGPNPLH 11 LVP+GP P+H Sbjct 135 LVPAGPTPVH 106	21.2	0.8333	0.7	0.9	0	4807
CLE-CLV3	Ancyromonadida	Fabomonas mesopelagica	LVPSGPNPLH	SRX19309166	LVPAGPTPVH	Query 2 LVPSGPNPLH 11 LVP+GP P+H Sbjct 135 LVPAGPTPVH 106	21.2	0.8333	0.7	0.9	0	4807
CLE-CLV3	Ancyromonadida	Fabomonas mesopelagica	LVPSGPNPLH	SRX19309166	LVPAGPTPVH	Query 2 LVPSGPNPLH 11 LVP+GP P+H Sbjct 136 LVPAGPTPVH 107	21.2	0.8333	0.7	0.9	0	4807
CLE-CLV3	Ancyromonadida	Fabomonas mesopelagica	LVPSGPNPLH	SRX19309166	LVPAGPTPVH	Query 2 LVPSGPNPLH 11 LVP+GP P+H Sbjct 16 LVPAGPTPVH 45	21.2	0.8333	0.7	0.9	0	4807
CLE-CLV3	Ancyromonadida	Fabomonas mesopelagica	LVPSGPNPLH	SRX19309166	LVPAGPTPVH	Query 2 LVPSGPNPLH 11 LVP+GP P+H Sbjct 135 LVPAGPTPVH 106	21.2	0.8333	0.7	0.9	0	4807
CLE-CLV3	Ancyromonadida	Fabomonas mesopelagica	LVPSGPNPLH	SRX19309166	LVPAGPTPVH	Query 2 LVPSGPNPLH 11 LVP+GP P+H Sbjct 135 LVPAGPTPVH 106	21.2	0.8333	0.7	0.9	0	4807
CLE-CLV3	Ancyromonadida	Fabomonas mesopelagica	LVPSGPNPLH	SRX19309166	LVPAGPTPVH	Query 2 LVPSGPNPLH 11 LVP+GP P+H Sbjct 135 LVPAGPTPVH 106	21.2	0.8333	0.7	0.9	0	4807
CLE-CLV3	Ancyromonadida	Fabomonas mesopelagica	LVPSGPNPLH	SRX19309166	LVPAGPTPVH	Query 2 LVPSGPNPLH 11 LVP+GP P+H Sbjct 135 LVPAGPTPVH 106	21.2	0.8333	0.7	0.9	0	4807
CLE-CLV3	Ancyromonadida	Fabomonas mesopelagica	LVPSGPNPLH	SRX19309166	LVPAGPTPVH	Query 2 LVPSGPNPLH 11 LVP+GP P+H Sbjct 135 LVPAGPTPVH 106	21.2	0.8333	0.7	0.9	0	4807
CLE-CLV3	Ancyromonadida	Fabomonas mesopelagica	LVPSGPNPLH	SRX19309166	LVPAGPTPVH	Query 2 LVPSGPNPLH 11 LVP+GP P+H Sbjct 146 LVPAGPTPVH 117	21.2	0.8333	0.7	0.9	0	4858
CLE-CLV3	Ancyromonadida	Fabomonas mesopelagica	LVPSGPNPLH	SRX19309166	LVPAGPTPVH	Query 2 LVPSGPNPLH 11 LVP+GP P+H Sbjct 129 LVPAGPTPVH 100	21.2	0.8333	0.7	0.9	0	4858
CLE-CLV3	Ancyromonadida	Fabomonas mesopelagica	LVPSGPNPLH	SRX19309166	LVPAGPTPVH	Query 2 LVPSGPNPLH 11 LVP+GP P+H Sbjct 27 LVPAGPTPVH 56	21.2	0.8333	0.7	0.9	0	4910
CLE-CLV3	Ancyromonadida	Fabomonas mesopelagica	LVPSGPNPLH	SRX19309166	LVPAGPTPVH	Query 2 LVPSGPNPLH 11 LVP+GP P+H Sbjct 26 LVPAGPTPVH 55	20.8	0.8333	0.7	0.9	0	4962
CLE-TDIF	Ancyromonadida	Fabomonas mesopelagica	EVPSGPNPIS	SRX19309166	QVPQGPNPVS	Query 2 EVPSGPNPIS 11 +VP GPNP+S Sbjct 106 QVPQGPNPVS 135	22.3	0.8333	0.7	0.9	0	1627
CLE-TDIF	Ancyromonadida	Fabomonas mesopelagica	HEVPSGPNPIS	SRX19309166	HQVPSGPAPVS	Query 1 HEVPSGPNPIS 11 H+VPSGP P+S Sbjct 85 HQVPSGPAPVS 117	21.9	0.9167	0.73	0.9	0	2263
CLE-TDIF	Ancyromonadida	Fabomonas mesopelagica	HEVPSGPNPIS	SRX19309166	HEIPAGPQPLS	Query 1 HEVPSGPNPIS 11 HE+P+GP P+S Sbjct 36 HEIPAGPQPLS 68	21.6	0.9167	0.64	0.9	0	2712
CLE-TDIF	Ancyromonadida	Fabomonas mesopelagica	HEVPSGPNPISN	SRX19309166	HEIPAGPQPTSD	Query 1 HEVPSGPNPISN 12 HE+P+GP P S+ Sbjct 26 HEIPAGPQPTSD 61	21.6	1	0.58	0.83	0	2890
CLE-TDIF	Ancyromonadida	Fabomonas mesopelagica	HEVPSGPNPISN	SRX19309166	HEIPAGPQPTSD	Query 1 HEVPSGPNPISN 12 HE+P+GP P S+ Sbjct 126 HEIPAGPQPTSD 91	21.6	1	0.58	0.83	0	2890
CLE-TDIF	Ancyromonadida	Fabomonas mesopelagica	HEVPSGPNPISN	SRX19309166	HEIPAGPQPTSD	Query 1 HEVPSGPNPISN 12 HE+P+GP P S+ Sbjct 107 HEIPAGPQPTSD 142	21.6	1	0.58	0.83	0	2921
CLE-TDIF	Ancyromonadida	Fabomonas mesopelagica	HEVPSGPNP	SRX19309166	HEIPAGPQP	Query 1 HEVPSGPNP 9 HE+P+GP P Sbjct 36 HEIPAGPQP 62	21.6	0.75	0.67	0.88	0	2952
CLE-TDIF	Ancyromonadida	Fabomonas mesopelagica	HEVPSGPNPIS	SRX19309166	HQVPSGPAPVS	Query 1 HEVPSGPNPIS 11 H+VPSGP P+S Sbjct 119 HQVPSGPAPVS 151	21.6	0.9167	0.73	0.9	0	2952
CLE-TDIF	Ancyromonadida	Fabomonas mesopelagica	HEVPSGPNPIS	SRX19309166	HEIPAGPQPTS	Query 1 HEVPSGPNPIS 11 HE+P+GP P S Sbjct 42 HEIPAGPQPTS 74	21.6	0.9167	0.64	0.81	0	3214
CLE-TDIF	Ancyromonadida	Fabomonas mesopelagica	HEVPSGPNPISN	SRX19309166	KEVPSGPQPVSK	Query 1 HEVPSGPNPISN 12 EVPSGP P+S Sbjct 83 KEVPSGPQPVSK 48	21.2	1	0.67	0.75	0	4706
CLEL	Ancyromonadida	Fabomonas mesopelagica	YSNPGHHPPRHN	SRX19309166	YTAPPHHPPRHN	Query 2 YSNPGHHPPRHN 13 Y+ P HHPPRHN Sbjct 150 YTAPPHHPPRHN 115	23.5	0.9231	0.75	0.83	0	674
CLEL	Ancyromonadida	Fabomonas mesopelagica	YSNPGHHPPRH	SRX19309166	YTSPAHEPPLH	Query 2 YSNPGHHPPRH 12 Y++P H PP H Sbjct 68 YTSPAHEPPLH 100	22.7	0.8462	0.55	0.72	0	1229
CLEL	Ancyromonadida	Fabomonas mesopelagica	DYSNPGHHPPRHN	SRX19309166	DFTTPGHRPKKHN	Query 1 DYSNPGHHPPRHN 13 D++ PGH P +HN Sbjct 140 DFTTPGHRPKKHN 102	21.9	1	0.54	0.76	0	2165
CLEL	Ancyromonadida	Fabomonas mesopelagica	YSNPGHHPPRH	SRX19309166	YTSPGHHPPPH	Query 2 YSNPGHHPPRH 12 Y++PGHHPP H Sbjct 77 YTSPGHHPPPH 109	21.6	0.8462	0.73	0.9	0	2826
CLEL	Ancyromonadida	Fabomonas mesopelagica	SNPGHHPPRH	SRX19309166	TQPTHHPPRH	Query 3 SNPGHHPPRH 12 + P HHPPRH Sbjct 147 TQPTHHPPRH 118	21.6	0.7692	0.7	0.8	0	3013
CLEL	Ancyromonadida	Fabomonas mesopelagica	YSNPGHHPPR	SRX19309166	YINPGNHPPR	Query 2 YSNPGHHPPR 11 Y NPG+HPPR Sbjct 53 YINPGNHPPR 24	21.6	0.7692	0.8	0.9	0	3178
CLEL	Ancyromonadida	Fabomonas mesopelagica	YSNPGHHPPR	SRX19309166	WENPGQHPPR	Query 2 YSNPGHHPPR 11 + NPG HPPR Sbjct 129 WENPGQHPPR 100	21.6	0.7692	0.7	0.8	0	3610
CLEL	Ancyromonadida	Fabomonas mesopelagica	DYSNPGHHPPRHN	SRX19309166	DFSTPEHPPPKHN	Query 1 DYSNPGHHPPRHN 13 D+S P H PP+HN Sbjct 138 DFSTPEHPPPKHN 100	21.6	1	0.62	0.76	0	3688
CLEL	Ancyromonadida	Fabomonas mesopelagica	SNPGHHPPRHN	SRX19309166	SNPGRHPTRHD	Query 3 SNPGHHPPRHN 13 SNPG HP RH+ Sbjct 25 SNPGRHPTRHD 57	21.2	0.8462	0.73	0.81	0	3767
CLEL	Ancyromonadida	Fabomonas mesopelagica	YSNPGHHPPRHN	SRX19309166	YKRPGDHPPRLN	Query 2 YSNPGHHPPRHN 13 Y PG HPPR N Sbjct 88 YKRPGDHPPRLN 53	21.2	0.9231	0.67	0.66	0	3848
CLEL	Ancyromonadida	Fabomonas mesopelagica	SNPGHHPPRHN	SRX19309166	SNPGRHPTRHD	Query 3 SNPGHHPPRHN 13 SNPG HP RH+ Sbjct 92 SNPGRHPTRHD 60	21.2	0.8462	0.73	0.81	0	3889
CLEL	Ancyromonadida	Fabomonas mesopelagica	SNPGHHPPRHN	SRX19309166	SNPGRHPTRHD	Query 3 SNPGHHPPRHN 13 SNPG HP RH+ Sbjct 57 SNPGRHPTRHD 89	21.2	0.8462	0.73	0.81	0	4189
CLEL	Ancyromonadida	Fabomonas mesopelagica	DYSNPGHHPPR	SRX19309166	NFSNPGVHPPK	Query 1 DYSNPGHHPPR 11 ++SNPG HPP+ Sbjct 145 NFSNPGVHPPK 113	21.2	0.8462	0.64	0.9	0	4417
CLEL	Ancyromonadida	Fabomonas mesopelagica	YSNPGHHPPRH	SRX19309166	YTPPGHHPPSH	Query 2 YSNPGHHPPRH 12 Y+ PGHHPP H Sbjct 106 YTPPGHHPPSH 138	21.2	0.8462	0.73	0.81	0	4708
CLEL	Ancyromonadida	Fabomonas mesopelagica	YSNPGHHPPRHN	SRX19309166	YSTPPHHPPQNN	Query 2 YSNPGHHPPRHN 13 YS P HHPP++N Sbjct 95 YSTPPHHPPQNN 60	21.2	0.9231	0.67	0.83	0	4809
IDA	Ancyromonadida	Fabomonas mesopelagica	PIPPSAPSKRHN	SRX19309166	PMPPATTSKRHN	Query 1 PIPPSAPSKRHN 12 P+PP+ SKRHN Sbjct 107 PMPPATTSKRHN 72	22.3	1	0.67	0.83	0	1559
IDA	Ancyromonadida	Fabomonas mesopelagica	PIPPSAPSKRHN	SRX19309166	PIPPSAPSPRHT	Query 1 PIPPSAPSKRHN 12 PIPPSAPS RH Sbjct 101 PIPPSAPSPRHT 66	21.9	1	0.83	0.83	0	2438
IDA	Ancyromonadida	Fabomonas mesopelagica	PIPPSAPSKRHN	SRX19309166	PIPPSAPSPRHT	Query 1 PIPPSAPSKRHN 12 PIPPSAPS RH Sbjct 70 PIPPSAPSPRHT 35	21.9	1	0.83	0.83	0	2438
IDA	Ancyromonadida	Fabomonas mesopelagica	IPPSAPSKRHN	SRX19309166	IPPSFPIKRHN	Query 2 IPPSAPSKRHN 12 IPPS P KRHN Sbjct 45 IPPSFPIKRHN 13	21.2	0.9167	0.82	0.81	0	4464
PEP	Ancyromonadida	Fabomonas mesopelagica	KQRGKEKVSSGRPGQHN	SRX19309166	KRRGEEKVFGTAPGEYN	Query 7 KQRGKEKVSSGRPGQHN 23 K+RG+EKV PG++N Sbjct 143 KRRGEEKVFGTAPGEYN 93	23.1	0.7391	0.53	0.76	0	1626
PEP	Ancyromonadida	Fabomonas mesopelagica	KQRGKEKVSSGRP	SRX19309166	RQRGKSLLSSGRP	Query 7 KQRGKEKVSSGRP 19 +QRGK +SSGRP Sbjct 108 RQRGKSLLSSGRP 70	22.7	0.5652	0.69	0.84	0	1812
PEP	Ancyromonadida	Fabomonas mesopelagica	ATKVKAKQRGKEKVSSGRPG	SRX19309166	ASDVYKRQAIRERVSSGSPG	Query 1 ATKVKAKQRGKEKVSSGRPG 20 A+ V +Q +E+VSSG PG Sbjct 63 ASDVYKRQAIRERVSSGSPG 4	22.7	0.8696	0.5	0.7	0	2063
PEP	Ancyromonadida	Fabomonas mesopelagica	ATKVKAKQRGKEKVSSGRPG	SRX19309166	ASDVYKRQAIRERVSSGSPG	Query 1 ATKVKAKQRGKEKVSSGRPG 20 A+ V +Q +E+VSSG PG Sbjct 98 ASDVYKRQAIRERVSSGSPG 39	22.7	0.8696	0.5	0.7	0	2299
PEP	Ancyromonadida	Fabomonas mesopelagica	ATKVKAKQRGKEKVSSGRPG	SRX19309166	ASDVYKRQAIRERVSSGSPG	Query 1 ATKVKAKQRGKEKVSSGRPG 20 A+ V +Q +E+VSSG PG Sbjct 63 ASDVYKRQAIRERVSSGSPG 4	22.3	0.8696	0.5	0.7	0	2917
PEP	Ancyromonadida	Fabomonas mesopelagica	VKAKQRGKEKVSSGRPG	SRX19309166	VSFFQRGEEETDGGRPG	Query 4 VKAKQRGKEKVSSGRPG 20 V QRG+E+ GRPG Sbjct 139 VSFFQRGEEETDGGRPG 89	22.3	0.7391	0.53	0.64	0	3113
PEP	Ancyromonadida	Fabomonas mesopelagica	ATKVKAKQRGKEKVSSGRPG	SRX19309166	ASDVYKRQAIRERVSSGSPG	Query 1 ATKVKAKQRGKEKVSSGRPG 20 A+ V +Q +E+VSSG PG Sbjct 75 ASDVYKRQAIRERVSSGSPG 16	21.9	0.8696	0.5	0.7	0	3782
PSK	Ancyromonadida	Fabomonas mesopelagica	CMARRTLAAHTDYIYTQEKH	SRX19309166	CVEGRFISAHTRYAYSEENH	Query 3 CMARRTLAAHTDYIYTQEKH 22 C+ R ++AHT Y Y++E H Sbjct 65 CVEGRFISAHTRYAYSEENH 6	25	0.8696	0.45	0.7	0	271
PSK	Ancyromonadida	Fabomonas mesopelagica	RTLAAHTDYIYTQEKH	SRX19309166	RSISAHTRYAYSEENH	Query 7 RTLAAHTDYIYTQEKH 22 R+++AHT Y Y++E H Sbjct 90 RSISAHTRYAYSEENH 43	23.9	0.6957	0.5	0.81	0	721
PSK	Ancyromonadida	Fabomonas mesopelagica	MARRTLAAHTDYI	SRX19309166	LARRSLSKHSDFI	Query 4 MARRTLAAHTDYI 16 +ARR+L+ H+D+I Sbjct 102 LARRSLSKHSDFI 140	23.5	0.5652	0.54	0.92	0	1137
PSK	Ancyromonadida	Fabomonas mesopelagica	DECMARRTLAAHTDYIY	SRX19309166	DECGAGAFMAAHTDRLY	Query 1 DECMARRTLAAHTDYIY 17 DEC A +AAHTD +Y Sbjct 89 DECGAGAFMAAHTDRLY 139	23.5	0.7391	0.59	0.7	0	1137
PSK	Ancyromonadida	Fabomonas mesopelagica	DECMARRTLAAHTDYIY	SRX19309166	DRTIGKKTLAAHTEYCF	Query 1 DECMARRTLAAHTDYIY 17 D + ++TLAAHT+Y + Sbjct 110 DRTIGKKTLAAHTEYCF 60	23.1	0.7391	0.47	0.76	0	1213
PSK	Ancyromonadida	Fabomonas mesopelagica	DECMARRTLAAHTDYIY	SRX19309166	DECGAGVFMAAHTDHQY	Query 1 DECMARRTLAAHTDYIY 17 DEC A +AAHTD+ Y Sbjct 101 DECGAGVFMAAHTDHQY 51	23.1	0.7391	0.59	0.7	0	1367
PSK	Ancyromonadida	Fabomonas mesopelagica	DECMARRTLAAHTDYIY	SRX19309166	DQCCARVFMAAHTDRQY	Query 1 DECMARRTLAAHTDYIY 17 D+C AR +AAHTD Y Sbjct 103 DQCCARVFMAAHTDRQY 53	23.1	0.7391	0.59	0.7	0	1491
PSK	Ancyromonadida	Fabomonas mesopelagica	RTLAAHTDYIYTQEKH	SRX19309166	RFISAHTRYAYSEENH	Query 7 RTLAAHTDYIYTQEKH 22 R ++AHT Y Y++E H Sbjct 114 RFISAHTRYAYSEENH 67	22.7	0.6957	0.5	0.75	0	1852
PSK	Ancyromonadida	Fabomonas mesopelagica	ECMARRTLAAHTDYIYTQEKH	SRX19309166	QCLKRRACGAESRTIRTRQKH	Query 2 ECMARRTLAAHTDYIYTQEKH 22 +C+ RR A + I T++KH Sbjct 148 QCLKRRACGAESRTIRTRQKH 86	22.7	0.913	0.38	0.61	0	1872
PSK	Ancyromonadida	Fabomonas mesopelagica	ECMARRTLAAHTDYIYTQEKH	SRX19309166	QCLKRRACGAESRTIRTRQKH	Query 2 ECMARRTLAAHTDYIYTQEKH 22 +C+ RR A + I T++KH Sbjct 109 QCLKRRACGAESRTIRTRQKH 47	22.7	0.913	0.38	0.61	0	1955
PSK	Ancyromonadida	Fabomonas mesopelagica	RTLAAHTDYIYTQEKH	SRX19309166	RFISAHTRYAYSEENH	Query 7 RTLAAHTDYIYTQEKH 22 R ++AHT Y Y++E H Sbjct 105 RFISAHTRYAYSEENH 58	22.7	0.6957	0.5	0.75	0	2041
PSK	Ancyromonadida	Fabomonas mesopelagica	RTLAAHTDYIYTQEKH	SRX19309166	RFISAHTRYAYSEENH	Query 7 RTLAAHTDYIYTQEKH 22 R ++AHT Y Y++E H Sbjct 133 RFISAHTRYAYSEENH 86	22.7	0.6957	0.5	0.75	0	2202
PSK	Ancyromonadida	Fabomonas mesopelagica	ECMARRTLAAHTDYIY	SRX19309166	QTIGKKTLAAHTEYCF	Query 2 ECMARRTLAAHTDYIY 17 + + ++TLAAHT+Y + Sbjct 93 QTIGKKTLAAHTEYCF 140	22.7	0.6957	0.44	0.81	0	2275
PSK	Ancyromonadida	Fabomonas mesopelagica	DECMARRTLAAHTDYIY	SRX19309166	DECGAGGFMAAHTDRQY	Query 1 DECMARRTLAAHTDYIY 17 DEC A +AAHTD Y Sbjct 111 DECGAGGFMAAHTDRQY 61	22.7	0.7391	0.59	0.64	0	2350
PSK	Ancyromonadida	Fabomonas mesopelagica	ECMARRTLAAHTDYIY	SRX19309166	QTIGKKTLAAHTEYCF	Query 2 ECMARRTLAAHTDYIY 17 + + ++TLAAHT+Y + Sbjct 109 QTIGKKTLAAHTEYCF 62	22.7	0.6957	0.44	0.81	0	2350
PSK	Ancyromonadida	Fabomonas mesopelagica	DECMARRTLAAHTDYIY	SRX19309166	DECGAGVFLAAHTDRQY	Query 1 DECMARRTLAAHTDYIY 17 DEC A LAAHTD Y Sbjct 84 DECGAGVFLAAHTDRQY 134	22.3	0.7391	0.65	0.64	0	2427
PSK	Ancyromonadida	Fabomonas mesopelagica	DECMARRTLAAHTDYIY	SRX19309166	DECGARVFMAAHKDRQY	Query 1 DECMARRTLAAHTDYIY 17 DEC AR +AAH D Y Sbjct 51 DECGARVFMAAHKDRQY 1	22.3	0.7391	0.59	0.64	0	2507
PSK	Ancyromonadida	Fabomonas mesopelagica	ECMARRTLAAHTDYIY	SRX19309166	QTIGKKTLAAHTEYCF	Query 2 ECMARRTLAAHTDYIY 17 + + ++TLAAHT+Y + Sbjct 75 QTIGKKTLAAHTEYCF 122	22.3	0.6957	0.44	0.81	0	2535
PSK	Ancyromonadida	Fabomonas mesopelagica	ECMARRTLAAHTDYIYTQ	SRX19309166	QCLQRWPLCGNTVYIYTE	Query 2 ECMARRTLAAHTDYIYTQ 19 +C+ R L +T YIYT+ Sbjct 81 QCLQRWPLCGNTVYIYTE 28	22.3	0.7826	0.44	0.66	0	2562
PSK	Ancyromonadida	Fabomonas mesopelagica	MARRTLAAHTDYIYT	SRX19309166	IGKKTLAAHTEYCFV	Query 4 MARRTLAAHTDYIYT 18 + ++TLAAHT+Y + Sbjct 149 IGKKTLAAHTEYCFV 105	22.3	0.6522	0.47	0.8	0	2855
PSK	Ancyromonadida	Fabomonas mesopelagica	CMARRTLAAHTDYIYTQEK	SRX19309166	CLKKKMRQDHIDYVLVQEK	Query 3 CMARRTLAAHTDYIYTQEK 21 C+ ++ H DY+ QEK Sbjct 93 CLKKKMRQDHIDYVLVQEK 149	22.3	0.8261	0.37	0.57	0	2981
PSK	Ancyromonadida	Fabomonas mesopelagica	DECMARRTLAAHTDYI	SRX19309166	DTELARRSFSKHSDFI	Query 1 DECMARRTLAAHTDYI 16 D +ARR+ + H+D+I Sbjct 98 DTELARRSFSKHSDFI 145	22.3	0.6957	0.44	0.75	0	3014
PSK	Ancyromonadida	Fabomonas mesopelagica	DECMARRTLAAHTD	SRX19309166	SECLTKRIFSAHTD	Query 1 DECMARRTLAAHTD 14 EC+ +R +AHTD Sbjct 12 SECLTKRIFSAHTD 53	22.3	0.6087	0.5	0.71	0	3014
PSK	Ancyromonadida	Fabomonas mesopelagica	MARRTLAAHTDYIY	SRX19309166	IGKKTLAAHTEYCF	Query 4 MARRTLAAHTDYIY 17 + ++TLAAHT+Y + Sbjct 5 IGKKTLAAHTEYCF 46	22.3	0.6087	0.5	0.85	0	3147
PSK	Ancyromonadida	Fabomonas mesopelagica	DECMARRTLAAHTDYIY	SRX19309166	DECGARVFMAAHKDRQY	Query 1 DECMARRTLAAHTDYIY 17 DEC AR +AAH D Y Sbjct 116 DECGARVFMAAHKDRQY 66	21.9	0.7391	0.59	0.64	0	3394
PSK	Ancyromonadida	Fabomonas mesopelagica	DECMARRTLAAHTDYIYT	SRX19309166	DECGARVFMAAHKDRQYC	Query 1 DECMARRTLAAHTDYIYT 18 DEC AR +AAH D Y Sbjct 64 DECGARVFMAAHKDRQYC 11	21.9	0.7826	0.56	0.61	0	3622
PSK	Ancyromonadida	Fabomonas mesopelagica	ARRTLAAHTDYIYTQEK	SRX19309166	GRRIIKKHSDYGYSRQK	Query 5 ARRTLAAHTDYIYTQEK 21 RR + H+DY Y+++K Sbjct 93 GRRIIKKHSDYGYSRQK 143	21.9	0.7391	0.41	0.7	0	3701
PSK	Ancyromonadida	Fabomonas mesopelagica	DECMARRTLAAHTDYIY	SRX19309166	DECGARVFMAAHKDRQY	Query 1 DECMARRTLAAHTDYIY 17 DEC AR +AAH D Y Sbjct 121 DECGARVFMAAHKDRQY 71	21.9	0.7391	0.59	0.64	0	3823
PSK	Ancyromonadida	Fabomonas mesopelagica	DECMARRTLAAHTDYIYTQEKH	SRX19309166	DECGAGVFMAAHKDRQYCGKSH	Query 1 DECMARRTLAAHTDYIYTQEKH 22 DEC A +AAH D Y + H Sbjct 75 DECGAGVFMAAHKDRQYCGKSH 140	21.9	0.9565	0.45	0.54	0	3823
PSK	Ancyromonadida	Fabomonas mesopelagica	DECMARRTLAAHTDYIYT	SRX19309166	DECGAGVFMAAHKDVSYT	Query 1 DECMARRTLAAHTDYIYT 18 DEC A +AAH D YT Sbjct 72 DECGAGVFMAAHKDVSYT 125	21.9	0.7826	0.56	0.61	0	3865
PSK	Ancyromonadida	Fabomonas mesopelagica	DECMARRTLAAHTDYIY	SRX19309166	DECGARVFMAAHKDRQY	Query 1 DECMARRTLAAHTDYIY 17 DEC AR +AAH D Y Sbjct 135 DECGARVFMAAHKDRQY 85	21.9	0.7391	0.59	0.64	0	3907
PSK	Ancyromonadida	Fabomonas mesopelagica	ECMARRTLAAHTDYIYT	SRX19309166	QCAARTTVVGYSSYIYV	Query 2 ECMARRTLAAHTDYIYT 18 +C AR T+ ++ YIY Sbjct 149 QCAARTTVVGYSSYIYV 99	21.9	0.7391	0.41	0.64	0	4079
PSK	Ancyromonadida	Fabomonas mesopelagica	DECMARRTLAAHTDY	SRX19309166	DQCLAPSVLCAHSSY	Query 1 DECMARRTLAAHTDY 15 D+C+A L AH+ Y Sbjct 131 DQCLAPSVLCAHSSY 87	21.9	0.6522	0.47	0.66	0	4168
PSK	Ancyromonadida	Fabomonas mesopelagica	DECMARRTLAAHTDYIYTQE	SRX19309166	DECGAGVFMAAHKDRLYCGK	Query 1 DECMARRTLAAHTDYIYTQE 20 DEC A +AAH D +Y + Sbjct 69 DECGAGVFMAAHKDRLYCGK 10	21.9	0.8696	0.45	0.6	0	4352
PSK	Ancyromonadida	Fabomonas mesopelagica	DECMARRTLAAHTDYIYTQE	SRX19309166	DECGAGGFMAAHKDRRYCGE	Query 1 DECMARRTLAAHTDYIYTQE 20 DEC A +AAH D Y E Sbjct 38 DECGAGGFMAAHKDRRYCGE 97	21.9	0.8696	0.5	0.55	0	4644
PSK	Ancyromonadida	Fabomonas mesopelagica	ECMARRTLAAHTDYIYTQEKH	SRX19309166	QCLKRRACGGESRTIRTRQKH	Query 2 ECMARRTLAAHTDYIYTQEKH 22 +C+ RR + I T++KH Sbjct 134 QCLKRRACGGESRTIRTRQKH 72	21.6	0.913	0.33	0.57	0	4849
PSK	Ancyromonadida	Fabomonas mesopelagica	DECMARRTLAAHTDYIY	SRX19309166	DECGAGVFMAAHTDRQY	Query 1 DECMARRTLAAHTDYIY 17 DEC A +AAHTD Y Sbjct 51 DECGAGVFMAAHTDRQY 1	21.6	0.7391	0.59	0.64	0	4849
PSK	Ancyromonadida	Fabomonas mesopelagica	DECMARRTLAAHTDYIY	SRX19309166	DECGAGGFLAAHKDREY	Query 1 DECMARRTLAAHTDYIY 17 DEC A LAAH D Y Sbjct 101 DECGAGGFLAAHKDREY 51	21.6	0.7391	0.59	0.58	0	4955
PSY	Ancyromonadida	Fabomonas mesopelagica	PSANPKHDPGVP	SRX19309166	PRANPKHNPGIP	Query 5 PSANPKHDPGVP 16 P ANPKH+PG+P Sbjct 14 PRANPKHNPGIP 49	25	0.6667	0.75	0.91	0	219
PSY	Ancyromonadida	Fabomonas mesopelagica	DYGDPSANPKHDPG	SRX19309166	EYGEPAVRPRHEMG	Query 1 DYGDPSANPKHDPG 14 +YG+P+ P+H+ G Sbjct 11 EYGEPAVRPRHEMG 52	22.7	0.7778	0.43	0.78	0	1582
PSY	Ancyromonadida	Fabomonas mesopelagica	SANPKHDPGVPPS	SRX19309166	NENPRHNPGVPPT	Query 6 SANPKHDPGVPPS 18 + NP+H+PGVPP+ Sbjct 118 NENPRHNPGVPPT 80	22.7	0.7222	0.62	0.92	0	1687
PSY	Ancyromonadida	Fabomonas mesopelagica	DYGDPSANPKHDPGVP	SRX19309166	DLDRPSPKPKHNPGIP	Query 1 DYGDPSANPKHDPGVP 16 D PS PKH+PG+P Sbjct 33 DLDRPSPKPKHNPGIP 80	22.7	0.8889	0.56	0.68	0	1781
PSY	Ancyromonadida	Fabomonas mesopelagica	DYGDPSANPKHDPG	SRX19309166	EYGEPAVRPRHEMG	Query 1 DYGDPSANPKHDPG 14 +YG+P+ P+H+ G Sbjct 83 EYGEPAVRPRHEMG 42	22.3	0.7778	0.43	0.78	0	2433
PSY	Ancyromonadida	Fabomonas mesopelagica	YGDPSANPKHDPG	SRX19309166	YGDPQIQPTHYPG	Query 2 YGDPSANPKHDPG 14 YGDP P H PG Sbjct 129 YGDPQIQPTHYPG 91	21.9	0.7222	0.62	0.61	0	2652
PSY	Ancyromonadida	Fabomonas mesopelagica	DYGDPSANPKHDPG	SRX19309166	EYGEPAVRPRHEMG	Query 1 DYGDPSANPKHDPG 14 +YG+P+ P+H+ G Sbjct 13 EYGEPAVRPRHEMG 54	21.9	0.7778	0.43	0.78	0	2709
PSY	Ancyromonadida	Fabomonas mesopelagica	DYGDPSANPKHDPG	SRX19309166	EYGEPAVRPRHEMG	Query 1 DYGDPSANPKHDPG 14 +YG+P+ P+H+ G Sbjct 13 EYGEPAVRPRHEMG 54	21.9	0.7778	0.43	0.78	0	2709
PSY	Ancyromonadida	Fabomonas mesopelagica	DYGDPSANPKHDPGV	SRX19309166	EYSDPSTSLRHDPDV	Query 1 DYGDPSANPKHDPGV 15 +Y DPS + +HDP V Sbjct 88 EYSDPSTSLRHDPDV 132	21.9	0.8333	0.53	0.73	0	2890
PSY	Ancyromonadida	Fabomonas mesopelagica	YGDPSANPKHDPG	SRX19309166	YGDPRIQPTHKPG	Query 2 YGDPSANPKHDPG 14 YGDP P H PG Sbjct 113 YGDPRIQPTHKPG 75	21.9	0.7222	0.62	0.61	0	3506
PSY	Ancyromonadida	Fabomonas mesopelagica	YGDPSANPKH	SRX19309166	YGDPSWDPKH	Query 2 YGDPSANPKH 11 YGDPS +PKH Sbjct 150 YGDPSWDPKH 121	21.6	0.5556	0.8	0.9	0	3904
PSY	Ancyromonadida	Fabomonas mesopelagica	YGDPSANPKHDPGVPPS	SRX19309166	YGHPAAHPAFWGGVPPA	Query 2 YGDPSANPKHDPGVPPS 18 YG P+A+P GVPP+ Sbjct 134 YGHPAAHPAFWGGVPPA 84	21.6	0.9444	0.53	0.7	0	3988
PSY	Ancyromonadida	Fabomonas mesopelagica	YGDPSANPKHDPGVPPS	SRX19309166	WCRPSATPKSLPGCPPA	Query 2 YGDPSANPKHDPGVPPS 18 + PSA PK PG PP+ Sbjct 128 WCRPSATPKSLPGCPPA 78	21.6	0.9444	0.53	0.64	0	4163
PSY	Ancyromonadida	Fabomonas mesopelagica	YGDPSANPKHDPGVPPS	SRX19309166	YGHPAAHPAFGGGVPPA	Query 2 YGDPSANPKHDPGVPPS 18 YG P+A+P GVPP+ Sbjct 98 YGHPAAHPAFGGGVPPA 148	21.6	0.9444	0.53	0.7	0	4536
PSY	Ancyromonadida	Fabomonas mesopelagica	GDPSANPKHDPGVPPS	SRX19309166	GRPAANPAFSVGVPPS	Query 3 GDPSANPKHDPGVPPS 18 G P+ANP GVPPS Sbjct 103 GRPAANPAFSVGVPPS 56	21.6	0.8889	0.63	0.68	0	4685
PSY	Ancyromonadida	Fabomonas mesopelagica	YGDPSANPKHDPGVPPS	SRX19309166	YGHPAAHPAFWGGVPPA	Query 2 YGDPSANPKHDPGVPPS 18 YG P+A+P GVPP+ Sbjct 83 YGHPAAHPAFWGGVPPA 133	21.6	0.9444	0.53	0.7	0	4943
CEP	Archaeoplastida	Chlamydomonas reinhardtii	DFRPTNPGNSPGV	DRX019850	DARPTRPGAAPGV	Query 1 DFRPTNPGNSPGV 13 D RPT PG +PGV Sbjct 80 DARPTRPGAAPGV 42	22.3	0.8667	0.69	0.76	0	176
CEP	Archaeoplastida	Chlamydomonas reinhardtii	DFRPTNPGNSPGVGH	DRX019850	DARPCSPANTPGLPH	Query 1 DFRPTNPGNSPGVGH 15 D RP +P N+PG+ H Sbjct 14 DARPCSPANTPGLPH 58	21.9	1	0.53	0.73	0	260
CEP	Archaeoplastida	Chlamydomonas reinhardtii	DFRPTNPGNSPGVG	DRX019850	DFRATPLGQSPGFG	Query 1 DFRPTNPGNSPGVG 14 DFR T G SPG G Sbjct 46 DFRATPLGQSPGFG 87	21.2	0.9333	0.64	0.64	0	564
CEP	Archaeoplastida	Chlamydomonas reinhardtii	DFRPTNPGNSPGV	DRX019850	DLRPTNPPNSASV	Query 1 DFRPTNPGNSPGV 13 D RPTNP NS V Sbjct 89 DLRPTNPPNSASV 51	21.2	0.8667	0.69	0.69	0	595
CEP	Archaeoplastida	Chlamydomonas reinhardtii	DFRPTNPGNSPG	DRX019850	DARPSSPANTPG	Query 1 DFRPTNPGNSPG 12 D RP++P N+PG Sbjct 9 DARPSSPANTPG 44	20.8	0.8	0.58	0.83	0	935
CEP	Archaeoplastida	Chlamydomonas reinhardtii	NPGNSPGVGH	DRX019850	DPGNSPAVAH	Query 6 NPGNSPGVGH 15 +PGNSP V H Sbjct 72 DPGNSPAVAH 43	20.4	0.6667	0.7	0.8	0	1052
CEP	Archaeoplastida	Chlamydomonas reinhardtii	DFRPTNPGNSPG	DRX019850	DARPSSPANTPG	Query 1 DFRPTNPGNSPG 12 D RP++P N+PG Sbjct 4 DARPSSPANTPG 39	20.4	0.8	0.58	0.83	0	1064
CEP	Archaeoplastida	Chlamydomonas reinhardtii	DFRPTNPGNSPG	DRX019850	DARPSSPANTPG	Query 1 DFRPTNPGNSPG 12 D RP++P N+PG Sbjct 4 DARPSSPANTPG 39	20.4	0.8	0.58	0.83	0	1064
CEP	Archaeoplastida	Chlamydomonas reinhardtii	DFRPTNPGNSPG	DRX019850	DARPSSPANTPG	Query 1 DFRPTNPGNSPG 12 D RP++P N+PG Sbjct 5 DARPSSPANTPG 40	20.4	0.8	0.58	0.83	0	1159
CEP	Archaeoplastida	Chlamydomonas reinhardtii	DFRPTNPGNSPG	DRX019850	DARPSSPANTPG	Query 1 DFRPTNPGNSPG 12 D RP++P N+PG Sbjct 88 DARPSSPANTPG 53	20.4	0.8	0.58	0.83	0	1159
CEP	Archaeoplastida	Chlamydomonas reinhardtii	DFRPTNPGNSPG	DRX019850	DARPSSPANTPG	Query 1 DFRPTNPGNSPG 12 D RP++P N+PG Sbjct 5 DARPSSPANTPG 40	20.4	0.8	0.58	0.83	0	1159
CEP	Archaeoplastida	Chlamydomonas reinhardtii	DFRPTNPGNSPG	DRX019850	DARPSSPANTPG	Query 1 DFRPTNPGNSPG 12 D RP++P N+PG Sbjct 5 DARPSSPANTPG 40	20.4	0.8	0.58	0.83	0	1159
CEP	Archaeoplastida	Chlamydomonas reinhardtii	DFRPTNPGNSPG	DRX019850	DARPSSPANTPG	Query 1 DFRPTNPGNSPG 12 D RP++P N+PG Sbjct 5 DARPSSPANTPG 40	20.4	0.8	0.58	0.83	0	1159
CEP	Archaeoplastida	Chlamydomonas reinhardtii	DFRPTNPGNSPG	DRX019850	DARPSSPANTPG	Query 1 DFRPTNPGNSPG 12 D RP++P N+PG Sbjct 84 DARPSSPANTPG 49	20.4	0.8	0.58	0.83	0	1184
CEP	Archaeoplastida	Chlamydomonas reinhardtii	DFRPTNPGNSPG	DRX019850	DARPSSPANTPG	Query 1 DFRPTNPGNSPG 12 D RP++P N+PG Sbjct 14 DARPSSPANTPG 49	20.4	0.8	0.58	0.83	0	1197
CEP	Archaeoplastida	Chlamydomonas reinhardtii	PTNPGNSPGVGH	DRX019850	PAHPGHHPGTGH	Query 4 PTNPGNSPGVGH 15 P +PG+ PG GH Sbjct 16 PAHPGHHPGTGH 51	20.4	0.8	0.58	0.75	0	1304
CEP	Archaeoplastida	Chlamydomonas reinhardtii	DFRPTNPGNSPG	DRX019850	DARPSSPANTPG	Query 1 DFRPTNPGNSPG 12 D RP++P N+PG Sbjct 13 DARPSSPANTPG 48	20	0.8	0.58	0.83	0	1332
CEP	Archaeoplastida	Chlamydomonas reinhardtii	DFRPTNPGNSPG	DRX019850	DARPSSPANTPG	Query 1 DFRPTNPGNSPG 12 D RP++P N+PG Sbjct 11 DARPSSPANTPG 46	20	0.8	0.58	0.83	0	1361
CEP	Archaeoplastida	Chlamydomonas reinhardtii	DFRPTNPGNSPG	DRX019850	DARPSSPANTPG	Query 1 DFRPTNPGNSPG 12 D RP++P N+PG Sbjct 11 DARPSSPANTPG 46	20	0.8	0.58	0.83	0	1361
CEP	Archaeoplastida	Chlamydomonas reinhardtii	DFRPTNPGNSPG	DRX019850	DARPSSPANTPG	Query 1 DFRPTNPGNSPG 12 D RP++P N+PG Sbjct 12 DARPSSPANTPG 47	20	0.8	0.58	0.83	0	1361
CEP	Archaeoplastida	Chlamydomonas reinhardtii	DFRPTNPGNSPG	DRX019850	DARPSSPANTPG	Query 1 DFRPTNPGNSPG 12 D RP++P N+PG Sbjct 12 DARPSSPANTPG 47	20	0.8	0.58	0.83	0	1361
CEP	Archaeoplastida	Chlamydomonas reinhardtii	DFRPTNPGNSPG	DRX019850	DARPSSPANTPG	Query 1 DFRPTNPGNSPG 12 D RP++P N+PG Sbjct 12 DARPSSPANTPG 47	20	0.8	0.58	0.83	0	1361
CEP	Archaeoplastida	Chlamydomonas reinhardtii	DFRPTNPGNSPG	DRX019850	DARPSSPANTPG	Query 1 DFRPTNPGNSPG 12 D RP++P N+PG Sbjct 80 DARPSSPANTPG 45	20	0.8	0.58	0.83	0	1361
CEP	Archaeoplastida	Chlamydomonas reinhardtii	DFRPTNPGNSPG	DRX019850	DARPSSPANTPG	Query 1 DFRPTNPGNSPG 12 D RP++P N+PG Sbjct 15 DARPSSPANTPG 50	20	0.8	0.58	0.83	0	1421
CEP	Archaeoplastida	Chlamydomonas reinhardtii	DFRPTNPGNSPG	DRX019850	DARPSSPANTPG	Query 1 DFRPTNPGNSPG 12 D RP++P N+PG Sbjct 76 DARPSSPANTPG 41	20	0.8	0.58	0.83	0	1421
CEP	Archaeoplastida	Chlamydomonas reinhardtii	RPTNPGNSPG	DRX019850	RPSSPGRSPG	Query 3 RPTNPGNSPG 12 RP++PG SPG Sbjct 78 RPSSPGRSPG 49	20	0.6667	0.7	0.9	0	1499
CEP	Archaeoplastida	Chlamydomonas reinhardtii	RPTNPGNSPG	DRX019850	RPSSPGRSPG	Query 3 RPTNPGNSPG 12 RP++PG SPG Sbjct 80 RPSSPGRSPG 51	20	0.6667	0.7	0.9	0	1532
CEP	Archaeoplastida	Chlamydomonas reinhardtii	DFRPTNPGNSPG	DRX019850	DARPSSPANTPG	Query 1 DFRPTNPGNSPG 12 D RP++P N+PG Sbjct 13 DARPSSPANTPG 48	20	0.8	0.58	0.83	0	1565
CEP	Archaeoplastida	Chlamydomonas reinhardtii	DFRPTNPGNSP	DRX019850	DFKPSRPGSTP	Query 1 DFRPTNPGNSP 11 DF+P+ PG++P Sbjct 52 DFKPSRPGSTP 84	20	0.7333	0.55	0.9	0	1633
CEP	Archaeoplastida	Chlamydomonas reinhardtii	DFRPTNPGNSPG	DRX019850	DARPSSPANTPG	Query 1 DFRPTNPGNSPG 12 D RP++P N+PG Sbjct 72 DARPSSPANTPG 37	20	0.8	0.58	0.83	0	1633
CEP	Archaeoplastida	Chlamydomonas reinhardtii	DFRPTNPGNSPG	DRX019850	DARPSSPANTPG	Query 1 DFRPTNPGNSPG 12 D RP++P N+PG Sbjct 17 DARPSSPANTPG 52	20	0.8	0.58	0.83	0	1633
CEP	Archaeoplastida	Chlamydomonas reinhardtii	DFRPTNPGNSPG	DRX019850	DARPSSPANTPG	Query 1 DFRPTNPGNSPG 12 D RP++P N+PG Sbjct 38 DARPSSPANTPG 3	20	0.8	0.58	0.83	0	1723
CEP	Archaeoplastida	Chlamydomonas reinhardtii	DFRPTNPGNSPG	DRX019850	DARPSSPANTPG	Query 1 DFRPTNPGNSPG 12 D RP++P N+PG Sbjct 40 DARPSSPANTPG 5	20	0.8	0.58	0.83	0	1779
CEP	Archaeoplastida	Chlamydomonas reinhardtii	DFRPTNPGNSPG	DRX019850	DARPSSPANTPG	Query 1 DFRPTNPGNSPG 12 D RP++P N+PG Sbjct 40 DARPSSPANTPG 5	20	0.8	0.58	0.83	0	1779
CEP	Archaeoplastida	Chlamydomonas reinhardtii	DFRPTNPGNSPG	DRX019850	DARPSSPANTPG	Query 1 DFRPTNPGNSPG 12 D RP++P N+PG Sbjct 70 DARPSSPANTPG 35	20	0.8	0.58	0.83	0	1837
CEP	Archaeoplastida	Chlamydomonas reinhardtii	DFRPTNPGNSPG	DRX019850	DARPSSPANTPG	Query 1 DFRPTNPGNSPG 12 D RP++P N+PG Sbjct 67 DARPSSPANTPG 32	20	0.8	0.58	0.83	0	1857
CEP	Archaeoplastida	Chlamydomonas reinhardtii	DFRPTNPGNSPG	DRX019850	DARPSSPANTPG	Query 1 DFRPTNPGNSPG 12 D RP++P N+PG Sbjct 23 DARPSSPANTPG 58	20	0.8	0.58	0.83	0	1857
CEP	Archaeoplastida	Chlamydomonas reinhardtii	DFRPTNPGNSPG	DRX019850	DARPSSPANTPG	Query 1 DFRPTNPGNSPG 12 D RP++P N+PG Sbjct 67 DARPSSPANTPG 32	20	0.8	0.58	0.83	0	1857
CEP	Archaeoplastida	Chlamydomonas reinhardtii	DFRPTNPGNSP	DRX019850	EFRPVDPKNTP	Query 1 DFRPTNPGNSP 11 +FRP +P N+P Sbjct 43 EFRPVDPKNTP 75	19.6	0.7333	0.55	0.81	0	1917
CEP	Archaeoplastida	Chlamydomonas reinhardtii	DFRPTNPGNSPG	DRX019850	DARPSSPANTPG	Query 1 DFRPTNPGNSPG 12 D RP++P N+PG Sbjct 56 DARPSSPANTPG 21	19.6	0.8	0.58	0.83	0	1959
CEP	Archaeoplastida	Chlamydomonas reinhardtii	DFRPTNPGNSPG	DRX019850	DARPSSPANTPG	Query 1 DFRPTNPGNSPG 12 D RP++P N+PG Sbjct 42 DARPSSPANTPG 7	19.6	0.8	0.58	0.83	0	2001
CEP	Archaeoplastida	Chlamydomonas reinhardtii	RPTNPGNSPGVG	DRX019850	QPTDPAFTPGVG	Query 3 RPTNPGNSPGVG 14 +PT+P +PGVG Sbjct 69 QPTDPAFTPGVG 34	19.6	0.8	0.58	0.83	0	2001
CEP	Archaeoplastida	Chlamydomonas reinhardtii	DFRPTNPGNSPG	DRX019850	DARPSSPANTPG	Query 1 DFRPTNPGNSPG 12 D RP++P N+PG Sbjct 42 DARPSSPANTPG 7	19.6	0.8	0.58	0.83	0	2001
CEP	Archaeoplastida	Chlamydomonas reinhardtii	DFRPTNPGNSPG	DRX019850	DARPSSPANTPG	Query 1 DFRPTNPGNSPG 12 D RP++P N+PG Sbjct 60 DARPSSPANTPG 25	19.6	0.8	0.58	0.83	0	2023
CEP	Archaeoplastida	Chlamydomonas reinhardtii	DFRPTNPGNSPG	DRX019850	DARPSSPANTPG	Query 1 DFRPTNPGNSPG 12 D RP++P N+PG Sbjct 31 DARPSSPANTPG 66	19.6	0.8	0.58	0.83	0	2023
CEP	Archaeoplastida	Chlamydomonas reinhardtii	DFRPTNPGNSPG	DRX019850	DARPSSPANTPG	Query 1 DFRPTNPGNSPG 12 D RP++P N+PG Sbjct 31 DARPSSPANTPG 66	19.6	0.8	0.58	0.83	0	2023
CEP	Archaeoplastida	Chlamydomonas reinhardtii	DFRPTNPGNSPG	DRX019850	DARPSSPANTPG	Query 1 DFRPTNPGNSPG 12 D RP++P N+PG Sbjct 36 DARPSSPANTPG 71	19.6	0.8	0.58	0.83	0	2088
CEP	Archaeoplastida	Chlamydomonas reinhardtii	DFRPTNPGNSPG	DRX019850	DARPSSPANTPG	Query 1 DFRPTNPGNSPG 12 D RP++P N+PG Sbjct 58 DARPSSPANTPG 23	19.6	0.8	0.58	0.83	0	2111
CEP	Archaeoplastida	Chlamydomonas reinhardtii	DFRPTNPGNSPG	DRX019850	DARPSSPANTPG	Query 1 DFRPTNPGNSPG 12 D RP++P N+PG Sbjct 33 DARPSSPANTPG 68	19.6	0.8	0.58	0.83	0	2111
CEP	Archaeoplastida	Chlamydomonas reinhardtii	DFRPTNPGNSPG	DRX019850	DARPSSPSNTPG	Query 1 DFRPTNPGNSPG 12 D RP++P N+PG Sbjct 11 DARPSSPSNTPG 46	19.6	0.8	0.58	0.83	0	2180
CEP	Archaeoplastida	Chlamydomonas reinhardtii	FRPTNPGNSPG	DRX019850	FRPSAPGHQPG	Query 2 FRPTNPGNSPG 12 FRP+ PG+ PG Sbjct 23 FRPSAPGHQPG 55	19.6	0.7333	0.64	0.81	0	2180
CEP	Archaeoplastida	Chlamydomonas reinhardtii	DFRPTNPGNSPG	DRX019850	DARPSSPANTPG	Query 1 DFRPTNPGNSPG 12 D RP++P N+PG Sbjct 26 DARPSSPANTPG 61	19.6	0.8	0.58	0.83	0	2203
CEP	Archaeoplastida	Chlamydomonas reinhardtii	PTNPGNSPGV	DRX019850	PTSPGTSPGI	Query 4 PTNPGNSPGV 13 PT+PG SPG+ Sbjct 17 PTSPGTSPGI 46	19.6	0.6667	0.7	0.9	0	2203
CEP	Archaeoplastida	Chlamydomonas reinhardtii	DFRPTNPGNSPG	DRX019850	DARPSSPANTPG	Query 1 DFRPTNPGNSPG 12 D RP++P N+PG Sbjct 26 DARPSSPANTPG 61	19.6	0.8	0.58	0.83	0	2203
CEP	Archaeoplastida	Chlamydomonas reinhardtii	DFRPTNPGNSPG	DRX019850	DRRPCHPGNSSG	Query 1 DFRPTNPGNSPG 12 D RP +PGNS G Sbjct 9 DRRPCHPGNSSG 44	19.6	0.8	0.67	0.75	0	2227
CEP	Archaeoplastida	Chlamydomonas reinhardtii	DFRPTNPGNSPG	DRX019850	DFRATPLGQSPG	Query 1 DFRPTNPGNSPG 12 DFR T G SPG Sbjct 37 DFRATPLGQSPG 2	19.6	0.8	0.67	0.66	0	2275
CEP	Archaeoplastida	Chlamydomonas reinhardtii	RPTNPGNSPGVG	DRX019850	RPDHPGTRPGIG	Query 3 RPTNPGNSPGVG 14 RP +PG PG+G Sbjct 55 RPDHPGTRPGIG 20	19.6	0.8	0.58	0.75	0	2275
CEP	Archaeoplastida	Chlamydomonas reinhardtii	RPTNPGNSPGVG	DRX019850	RPDHPGTRPGIG	Query 3 RPTNPGNSPGVG 14 RP +PG PG+G Sbjct 55 RPDHPGTRPGIG 20	19.6	0.8	0.58	0.75	0	2275
CEP	Archaeoplastida	Chlamydomonas reinhardtii	RPTNPGNSPGVG	DRX019850	RPDHPGTRPGIG	Query 3 RPTNPGNSPGVG 14 RP +PG PG+G Sbjct 55 RPDHPGTRPGIG 20	19.6	0.8	0.58	0.75	0	2275
CEP	Archaeoplastida	Chlamydomonas reinhardtii	RPTNPGNSPGVG	DRX019850	RPDHPGTRPGIG	Query 3 RPTNPGNSPGVG 14 RP +PG PG+G Sbjct 55 RPDHPGTRPGIG 20	19.6	0.8	0.58	0.75	0	2275
CEP	Archaeoplastida	Chlamydomonas reinhardtii	RPTNPGNSPGVG	DRX019850	RPDHPGTRPGIG	Query 3 RPTNPGNSPGVG 14 RP +PG PG+G Sbjct 55 RPDHPGTRPGIG 20	19.6	0.8	0.58	0.75	0	2275
CEP	Archaeoplastida	Chlamydomonas reinhardtii	RPTNPGNSPGVG	DRX019850	RPDHPGTRPGIG	Query 3 RPTNPGNSPGVG 14 RP +PG PG+G Sbjct 56 RPDHPGTRPGIG 21	19.6	0.8	0.58	0.75	0	2275
CEP	Archaeoplastida	Chlamydomonas reinhardtii	RPTNPGNSPGVG	DRX019850	RPDHPGTRPGIG	Query 3 RPTNPGNSPGVG 14 RP +PG PG+G Sbjct 55 RPDHPGTRPGIG 20	19.6	0.8	0.58	0.75	0	2275
CEP	Archaeoplastida	Chlamydomonas reinhardtii	RPTNPGNSPGVG	DRX019850	RPDHPGTRPGIG	Query 3 RPTNPGNSPGVG 14 RP +PG PG+G Sbjct 55 RPDHPGTRPGIG 20	19.6	0.8	0.58	0.75	0	2275
CEP	Archaeoplastida	Chlamydomonas reinhardtii	DFRPTNPGNSPG	DRX019850	DFRATPLGQSPG	Query 1 DFRPTNPGNSPG 12 DFR T G SPG Sbjct 37 DFRATPLGQSPG 2	19.6	0.8	0.67	0.66	0	2275
CEP	Archaeoplastida	Chlamydomonas reinhardtii	RPTNPGNSPGVG	DRX019850	RPDHPGTRPGIG	Query 3 RPTNPGNSPGVG 14 RP +PG PG+G Sbjct 55 RPDHPGTRPGIG 20	19.6	0.8	0.58	0.75	0	2275
CEP	Archaeoplastida	Chlamydomonas reinhardtii	RPTNPGNSPGVG	DRX019850	RPDHPGTRPGIG	Query 3 RPTNPGNSPGVG 14 RP +PG PG+G Sbjct 70 RPDHPGTRPGIG 35	19.6	0.8	0.58	0.75	0	2275
CEP	Archaeoplastida	Chlamydomonas reinhardtii	RPTNPGNSPGVG	DRX019850	RPDHPGTRPGIG	Query 3 RPTNPGNSPGVG 14 RP +PG PG+G Sbjct 55 RPDHPGTRPGIG 20	19.6	0.8	0.58	0.75	0	2275
CEP	Archaeoplastida	Chlamydomonas reinhardtii	RPTNPGNSPGVG	DRX019850	RPDHPGTRPGIG	Query 3 RPTNPGNSPGVG 14 RP +PG PG+G Sbjct 36 RPDHPGTRPGIG 71	19.6	0.8	0.58	0.75	0	2275
CEP	Archaeoplastida	Chlamydomonas reinhardtii	RPTNPGNSPGVG	DRX019850	RPDHPGTRPGIG	Query 3 RPTNPGNSPGVG 14 RP +PG PG+G Sbjct 55 RPDHPGTRPGIG 20	19.6	0.8	0.58	0.75	0	2275
CEP	Archaeoplastida	Chlamydomonas reinhardtii	RPTNPGNSPGVG	DRX019850	RPDHPGTRPGIG	Query 3 RPTNPGNSPGVG 14 RP +PG PG+G Sbjct 55 RPDHPGTRPGIG 20	19.6	0.8	0.58	0.75	0	2275
CEP	Archaeoplastida	Chlamydomonas reinhardtii	RPTNPGNSPGVG	DRX019850	RPDHPGTRPGIG	Query 3 RPTNPGNSPGVG 14 RP +PG PG+G Sbjct 55 RPDHPGTRPGIG 20	19.6	0.8	0.58	0.75	0	2275
CEP	Archaeoplastida	Chlamydomonas reinhardtii	RPTNPGNSPGVG	DRX019850	RPDHPGTRPGIG	Query 3 RPTNPGNSPGVG 14 RP +PG PG+G Sbjct 56 RPDHPGTRPGIG 21	19.6	0.8	0.58	0.75	0	2275
CEP	Archaeoplastida	Chlamydomonas reinhardtii	RPTNPGNSPGVG	DRX019850	RPDHPGTRPGIG	Query 3 RPTNPGNSPGVG 14 RP +PG PG+G Sbjct 56 RPDHPGTRPGIG 21	19.6	0.8	0.58	0.75	0	2275
CEP	Archaeoplastida	Chlamydomonas reinhardtii	RPTNPGNSPGVG	DRX019850	RPDHPGTRPGIG	Query 3 RPTNPGNSPGVG 14 RP +PG PG+G Sbjct 55 RPDHPGTRPGIG 20	19.6	0.8	0.58	0.75	0	2275
CEP	Archaeoplastida	Chlamydomonas reinhardtii	RPTNPGNSPGVG	DRX019850	RPDHPGTRPGIG	Query 3 RPTNPGNSPGVG 14 RP +PG PG+G Sbjct 56 RPDHPGTRPGIG 21	19.6	0.8	0.58	0.75	0	2275
CEP	Archaeoplastida	Chlamydomonas reinhardtii	RPTNPGNSPGVG	DRX019850	RPDHPGTRPGIG	Query 3 RPTNPGNSPGVG 14 RP +PG PG+G Sbjct 55 RPDHPGTRPGIG 20	19.6	0.8	0.58	0.75	0	2275
CEP	Archaeoplastida	Chlamydomonas reinhardtii	RPTNPGNSPGVG	DRX019850	RPDHPGTRPGIG	Query 3 RPTNPGNSPGVG 14 RP +PG PG+G Sbjct 55 RPDHPGTRPGIG 20	19.6	0.8	0.58	0.75	0	2275
CEP	Archaeoplastida	Chlamydomonas reinhardtii	RPTNPGNSPGVG	DRX019850	RPDHPGTRPGIG	Query 3 RPTNPGNSPGVG 14 RP +PG PG+G Sbjct 55 RPDHPGTRPGIG 20	19.6	0.8	0.58	0.75	0	2275
CEP	Archaeoplastida	Chlamydomonas reinhardtii	RPTNPGNSPGVG	DRX019850	RPDHPGTRPGIG	Query 3 RPTNPGNSPGVG 14 RP +PG PG+G Sbjct 56 RPDHPGTRPGIG 21	19.6	0.8	0.58	0.75	0	2275
CEP	Archaeoplastida	Chlamydomonas reinhardtii	DFRPTNPGNSPGVGH	DRX019850	DARPLHPQRRPGAAH	Query 1 DFRPTNPGNSPGVGH 15 D RP +P PG H Sbjct 7 DARPLHPQRRPGAAH 51	19.6	1	0.47	0.53	0	2275
CEP	Archaeoplastida	Chlamydomonas reinhardtii	RPTNPGNSPGVG	DRX019850	RPDHPGTRPGIG	Query 3 RPTNPGNSPGVG 14 RP +PG PG+G Sbjct 36 RPDHPGTRPGIG 71	19.6	0.8	0.58	0.75	0	2275
CEP	Archaeoplastida	Chlamydomonas reinhardtii	RPTNPGNSPGVG	DRX019850	RPDHPGTRPGIG	Query 3 RPTNPGNSPGVG 14 RP +PG PG+G Sbjct 56 RPDHPGTRPGIG 21	19.6	0.8	0.58	0.75	0	2275
CEP	Archaeoplastida	Chlamydomonas reinhardtii	RPTNPGNSPGVG	DRX019850	RPDHPGTRPGIG	Query 3 RPTNPGNSPGVG 14 RP +PG PG+G Sbjct 56 RPDHPGTRPGIG 21	19.6	0.8	0.58	0.75	0	2275
CEP	Archaeoplastida	Chlamydomonas reinhardtii	RPTNPGNSPGVG	DRX019850	RPDHPGTRPGIG	Query 3 RPTNPGNSPGVG 14 RP +PG PG+G Sbjct 56 RPDHPGTRPGIG 21	19.6	0.8	0.58	0.75	0	2275
CEP	Archaeoplastida	Chlamydomonas reinhardtii	RPTNPGNSPGVG	DRX019850	RPDHPGTRPGIG	Query 3 RPTNPGNSPGVG 14 RP +PG PG+G Sbjct 40 RPDHPGTRPGIG 75	19.6	0.8	0.58	0.75	0	2299
CEP	Archaeoplastida	Chlamydomonas reinhardtii	RPTNPGNSPGVG	DRX019850	RPDHPGTRPGIG	Query 3 RPTNPGNSPGVG 14 RP +PG PG+G Sbjct 53 RPDHPGTRPGIG 18	19.6	0.8	0.58	0.75	0	2349
CEP	Archaeoplastida	Chlamydomonas reinhardtii	DFRPTNPGNSPG	DRX019850	DARPSSPANTPG	Query 1 DFRPTNPGNSPG 12 D RP++P N+PG Sbjct 44 DARPSSPANTPG 79	19.6	0.8	0.58	0.83	0	2349
CEP	Archaeoplastida	Chlamydomonas reinhardtii	DFRPTNPGNSPG	DRX019850	DARPSSPANTPG	Query 1 DFRPTNPGNSPG 12 D RP++P N+PG Sbjct 46 DARPSSPANTPG 11	19.6	0.8	0.58	0.83	0	2349
CEP	Archaeoplastida	Chlamydomonas reinhardtii	DFRPTNPGNSPG	DRX019850	DARPSSPANTPG	Query 1 DFRPTNPGNSPG 12 D RP++P N+PG Sbjct 52 DARPSSPANTPG 17	19.6	0.8	0.58	0.83	0	2399
CEP	Archaeoplastida	Chlamydomonas reinhardtii	RPTNPGNSPGVG	DRX019850	RPDHPGTRPGIG	Query 3 RPTNPGNSPGVG 14 RP +PG PG+G Sbjct 48 RPDHPGTRPGIG 13	19.6	0.8	0.58	0.75	0	2451
CEP	Archaeoplastida	Chlamydomonas reinhardtii	RPTNPGNSPGVG	DRX019850	RPDHPGTRPGIG	Query 3 RPTNPGNSPGVG 14 RP +PG PG+G Sbjct 48 RPDHPGTRPGIG 13	19.6	0.8	0.58	0.75	0	2451
CEP	Archaeoplastida	Chlamydomonas reinhardtii	RPTNPGNSPGVG	DRX019850	RPDHPGTRPGIG	Query 3 RPTNPGNSPGVG 14 RP +PG PG+G Sbjct 45 RPDHPGTRPGIG 10	19.6	0.8	0.58	0.75	0	2451
CEP	Archaeoplastida	Chlamydomonas reinhardtii	DFRPTNPGNSPG	DRX019850	DFRATPLGQSPG	Query 1 DFRPTNPGNSPG 12 DFR T G SPG Sbjct 46 DFRATPLGQSPG 81	19.6	0.8	0.67	0.66	0	2477
CEP	Archaeoplastida	Chlamydomonas reinhardtii	RPTNPGNSPGVG	DRX019850	RPDHPGTRPGIG	Query 3 RPTNPGNSPGVG 14 RP +PG PG+G Sbjct 45 RPDHPGTRPGIG 80	19.6	0.8	0.58	0.75	0	2477
CEP	Archaeoplastida	Chlamydomonas reinhardtii	DFRPTNPGNSPG	DRX019850	DFRATPLGQSPG	Query 1 DFRPTNPGNSPG 12 DFR T G SPG Sbjct 48 DFRATPLGQSPG 13	19.6	0.8	0.67	0.66	0	2504
CEP	Archaeoplastida	Chlamydomonas reinhardtii	DFRPTNPGNSPG	DRX019850	DFRATPLGQSPG	Query 1 DFRPTNPGNSPG 12 DFR T G SPG Sbjct 48 DFRATPLGQSPG 13	19.6	0.8	0.67	0.66	0	2504
CEP	Archaeoplastida	Chlamydomonas reinhardtii	RPTNPGNSPGVG	DRX019850	RPDHPGTRPGIG	Query 3 RPTNPGNSPGVG 14 RP +PG PG+G Sbjct 40 RPDHPGTRPGIG 75	19.6	0.8	0.58	0.75	0	2531
CEP	Archaeoplastida	Chlamydomonas reinhardtii	RPTNPGNSPGVG	DRX019850	RPDHPGTRPGIG	Query 3 RPTNPGNSPGVG 14 RP +PG PG+G Sbjct 40 RPDHPGTRPGIG 75	19.6	0.8	0.58	0.75	0	2531
CEP	Archaeoplastida	Chlamydomonas reinhardtii	DFRPTNPGNSPG	DRX019850	DFRATPLGQSPG	Query 1 DFRPTNPGNSPG 12 DFR T G SPG Sbjct 49 DFRATPLGQSPG 14	19.6	0.8	0.67	0.66	0	2531
CIF	Archaeoplastida	Chlamydomonas reinhardtii	NNSPSPRLERPPFKLI	DRX019850	NGAPLPRLERPPAQVM	Query 4 NNSPSPRLERPPFKLI 19 N +P PRLERPP +++ Sbjct 73 NGAPLPRLERPPAQVM 26	23.5	0.7619	0.56	0.81	0	91
CIF	Archaeoplastida	Chlamydomonas reinhardtii	NNSPSPRLERPPFKLI	DRX019850	NGAPLPRLERPPAQVM	Query 4 NNSPSPRLERPPFKLI 19 N +P PRLERPP +++ Sbjct 20 NGAPLPRLERPPAQVM 67	23.5	0.7619	0.56	0.81	0	94
CIF	Archaeoplastida	Chlamydomonas reinhardtii	NNSPSPRLERPPFKLI	DRX019850	NGAPLPRLERPPAQVM	Query 4 NNSPSPRLERPPFKLI 19 N +P PRLERPP +++ Sbjct 52 NGAPLPRLERPPAQVM 5	23.5	0.7619	0.56	0.81	0	99
CIF	Archaeoplastida	Chlamydomonas reinhardtii	NNSPSPRLERPPFKLI	DRX019850	NGAPLPRLERPPAQVM	Query 4 NNSPSPRLERPPFKLI 19 N +P PRLERPP +++ Sbjct 52 NGAPLPRLERPPAQVM 5	23.5	0.7619	0.56	0.81	0	99
CIF	Archaeoplastida	Chlamydomonas reinhardtii	NSPSPRLERPPFKLIP	DRX019850	GGPSPRLTRPPLRLRP	Query 5 NSPSPRLERPPFKLIP 20 PSPRL RPP +L P Sbjct 80 GGPSPRLTRPPLRLRP 33	23.5	0.7619	0.63	0.68	0	104
CIF	Archaeoplastida	Chlamydomonas reinhardtii	NNSPSPRLERPPFKLI	DRX019850	NGAPLPRLERPPAQVM	Query 4 NNSPSPRLERPPFKLI 19 N +P PRLERPP +++ Sbjct 40 NGAPLPRLERPPAQVM 87	23.5	0.7619	0.56	0.81	0	112
CIF	Archaeoplastida	Chlamydomonas reinhardtii	NNSPSPRLERPPFKLI	DRX019850	NGAPLPRLERPPAQVM	Query 4 NNSPSPRLERPPFKLI 19 N +P PRLERPP +++ Sbjct 40 NGAPLPRLERPPAQVM 87	23.5	0.7619	0.56	0.81	0	112
CIF	Archaeoplastida	Chlamydomonas reinhardtii	PSPRLERPPFKLIP	DRX019850	PSPRLARPPLRLRP	Query 7 PSPRLERPPFKLIP 20 PSPRL RPP +L P Sbjct 85 PSPRLARPPLRLRP 44	22.7	0.6667	0.71	0.78	0	220
CIF	Archaeoplastida	Chlamydomonas reinhardtii	DYGNNSPSPRLERPP	DRX019850	QYWDEAPAPRLTRPP	Query 1 DYGNNSPSPRLERPP 15 Y + +P+PRL RPP Sbjct 46 QYWDEAPAPRLTRPP 90	22.3	0.7143	0.53	0.73	0	240
CIF	Archaeoplastida	Chlamydomonas reinhardtii	DYGNNSPSPRLERPP	DRX019850	QYWDEAPAPRLTRPP	Query 1 DYGNNSPSPRLERPP 15 Y + +P+PRL RPP Sbjct 35 QYWDEAPAPRLTRPP 79	22.3	0.7143	0.53	0.73	0	259
CIF	Archaeoplastida	Chlamydomonas reinhardtii	YGNNSPSPRLERPP	DRX019850	YWDEAPAPRLTRPP	Query 2 YGNNSPSPRLERPP 15 Y + +P+PRL RPP Sbjct 71 YWDEAPAPRLTRPP 30	22.3	0.6667	0.57	0.78	0	285
CIF	Archaeoplastida	Chlamydomonas reinhardtii	NNSPSPRLERPPFKLI	DRX019850	TGAPLPRLERPPAQVM	Query 4 NNSPSPRLERPPFKLI 19 +P PRLERPP +++ Sbjct 76 TGAPLPRLERPPAQVM 29	22.3	0.7619	0.5	0.75	0	288
CIF	Archaeoplastida	Chlamydomonas reinhardtii	DYGNNSPSPRLERPP	DRX019850	QYWDEAPAPRLTRPP	Query 1 DYGNNSPSPRLERPP 15 Y + +P+PRL RPP Sbjct 75 QYWDEAPAPRLTRPP 31	22.3	0.7143	0.53	0.73	0	318
CIF	Archaeoplastida	Chlamydomonas reinhardtii	YGNNSPSPRLERPP	DRX019850	YWDEAPAPRLTRPP	Query 2 YGNNSPSPRLERPP 15 Y + +P+PRL RPP Sbjct 90 YWDEAPAPRLTRPP 49	21.9	0.6667	0.57	0.78	0	366
CIF	Archaeoplastida	Chlamydomonas reinhardtii	DYGNNSPSPRLERPPFKLIP	DRX019850	GVGLATPSPRLCLPPMQLQP	Query 1 DYGNNSPSPRLERPPFKLIP 20 G +PSPRL PP +L P Sbjct 23 GVGLATPSPRLCLPPMQLQP 82	21.9	0.9524	0.5	0.6	0	374
CIF	Archaeoplastida	Chlamydomonas reinhardtii	NNSPSPRLERPP	DRX019850	NGAPLPRLERPP	Query 4 NNSPSPRLERPP 15 N +P PRLERPP Sbjct 29 NGAPLPRLERPP 64	21.9	0.5714	0.75	0.83	0	383
CIF	Archaeoplastida	Chlamydomonas reinhardtii	DYGNNSPSPRLERPP	DRX019850	QYWDEAPAPRLTRPP	Query 1 DYGNNSPSPRLERPP 15 Y + +P+PRL RPP Sbjct 10 QYWDEAPAPRLTRPP 54	21.9	0.7143	0.53	0.73	0	431
CIF	Archaeoplastida	Chlamydomonas reinhardtii	NNSPSPRLERPPFKLIP	DRX019850	SGGPSPRLTRPPLLLRP	Query 4 NNSPSPRLERPPFKLIP 20 + PSPRL RPP L P Sbjct 81 SGGPSPRLTRPPLLLRP 31	21.9	0.8095	0.59	0.64	0	446
CIF	Archaeoplastida	Chlamydomonas reinhardtii	NNSPSPRLERPPFK	DRX019850	NGAPLPRLERPPAQ	Query 4 NNSPSPRLERPPFK 17 N +P PRLERPP + Sbjct 42 NGAPLPRLERPPAQ 1	21.9	0.6667	0.64	0.78	0	450
CIF	Archaeoplastida	Chlamydomonas reinhardtii	NSPSPRLERPPF	DRX019850	RSPSPRLARPPY	Query 5 NSPSPRLERPPF 16 SPSPRL RPP+ Sbjct 43 RSPSPRLARPPY 8	21.6	0.5714	0.75	0.83	0	508
CIF	Archaeoplastida	Chlamydomonas reinhardtii	NNSPSPRLERPPFKLI	DRX019850	NVSPAPRLTRPPSLLC	Query 4 NNSPSPRLERPPFKLI 19 N SP+PRL RPP L Sbjct 60 NVSPAPRLTRPPSLLC 13	21.6	0.7619	0.63	0.68	0	585
CIF	Archaeoplastida	Chlamydomonas reinhardtii	GNNSPSPRLERPPF	DRX019850	GCCAPEPRLPRPPF	Query 3 GNNSPSPRLERPPF 16 G +P PRL RPPF Sbjct 49 GCCAPEPRLPRPPF 90	21.6	0.6667	0.64	0.71	0	591
CIF	Archaeoplastida	Chlamydomonas reinhardtii	NNSPSPRLERPP	DRX019850	NVSPAPRLTRPP	Query 4 NNSPSPRLERPP 15 N SP+PRL RPP Sbjct 49 NVSPAPRLTRPP 14	21.6	0.5714	0.75	0.83	0	591
CIF	Archaeoplastida	Chlamydomonas reinhardtii	GNNSPSPRLERPPFKLIP	DRX019850	GLATPSPRLGLPPMQLQP	Query 3 GNNSPSPRLERPPFKLIP 20 G +PSPRL PP +L P Sbjct 10 GLATPSPRLGLPPMQLQP 63	21.6	0.8571	0.56	0.66	0	638
CIF	Archaeoplastida	Chlamydomonas reinhardtii	YGNNSPSPRLERPP	DRX019850	HGLAAPSPRLPRPP	Query 2 YGNNSPSPRLERPP 15 +G +PSPRL RPP Sbjct 48 HGLAAPSPRLPRPP 7	21.2	0.6667	0.64	0.78	0	681
CIF	Archaeoplastida	Chlamydomonas reinhardtii	NNSPSPRLERPP	DRX019850	NGAPLPRLERPP	Query 4 NNSPSPRLERPP 15 N +P PRLERPP Sbjct 37 NGAPLPRLERPP 2	21.2	0.5714	0.75	0.83	0	688
CIF	Archaeoplastida	Chlamydomonas reinhardtii	SPSPRLERPPFKLI	DRX019850	APLPRLERPPAQVM	Query 6 SPSPRLERPPFKLI 19 +P PRLERPP +++ Sbjct 89 APLPRLERPPAQVM 48	21.2	0.6667	0.57	0.85	0	696
CIF	Archaeoplastida	Chlamydomonas reinhardtii	GNNSPSPRLERPPFKLIP	DRX019850	GLATPSPRLGLPPMQLQP	Query 3 GNNSPSPRLERPPFKLIP 20 G +PSPRL PP +L P Sbjct 4 GLATPSPRLGLPPMQLQP 57	21.2	0.8571	0.56	0.66	0	767
CIF	Archaeoplastida	Chlamydomonas reinhardtii	SPSPRLERPPFK	DRX019850	SPTPRCRRPPWK	Query 6 SPSPRLERPPFK 17 SP+PR RPP+K Sbjct 83 SPTPRCRRPPWK 48	21.2	0.5714	0.67	0.83	0	864
CIF	Archaeoplastida	Chlamydomonas reinhardtii	NSPSPRLERPP	DRX019850	RSPSPRLARPP	Query 5 NSPSPRLERPP 15 SPSPRL RPP Sbjct 68 RSPSPRLARPP 36	21.2	0.5238	0.82	0.81	0	922
CIF	Archaeoplastida	Chlamydomonas reinhardtii	SPSPRLERPP	DRX019850	SPSPRLARPP	Query 6 SPSPRLERPP 15 SPSPRL RPP Sbjct 65 SPSPRLARPP 36	20.8	0.4762	0.9	0.9	0	1017
CIF	Archaeoplastida	Chlamydomonas reinhardtii	NSPSPRLERPP	DRX019850	RSPSPRLARPP	Query 5 NSPSPRLERPP 15 SPSPRL RPP Sbjct 68 RSPSPRLARPP 36	20.8	0.5238	0.82	0.81	0	1085
CIF	Archaeoplastida	Chlamydomonas reinhardtii	NNSPSPRLERPP	DRX019850	HSTPSPRMRRPP	Query 4 NNSPSPRLERPP 15 +++PSPR+ RPP Sbjct 55 HSTPSPRMRRPP 90	20.8	0.5714	0.58	0.91	0	1109
CIF	Archaeoplastida	Chlamydomonas reinhardtii	NNSPSPRLERPPFKLIP	DRX019850	KHGPQPRLEQPPQGLRP	Query 4 NNSPSPRLERPPFKLIP 20 + P PRLE+PP L P Sbjct 39 KHGPQPRLEQPPQGLRP 89	20.8	0.8095	0.53	0.64	0	1121
CIF	Archaeoplastida	Chlamydomonas reinhardtii	SPSPRLERPP	DRX019850	SPSPRLARPP	Query 6 SPSPRLERPP 15 SPSPRL RPP Sbjct 62 SPSPRLARPP 33	20.8	0.4762	0.9	0.9	0	1133
CIF	Archaeoplastida	Chlamydomonas reinhardtii	DYGNNSPSPRLERPPFKLI	DRX019850	SYGNASPSSARAISPFNLV	Query 1 DYGNNSPSPRLERPPFKLI 19 YGN SPS PF L+ Sbjct 32 SYGNASPSSARAISPFNLV 88	20.8	0.9048	0.47	0.52	0	1158
CIF	Archaeoplastida	Chlamydomonas reinhardtii	NSPSPRLERPPFK	DRX019850	TSPSPRSTRPPWR	Query 5 NSPSPRLERPPFK 17 SPSPR RPP++ Sbjct 41 TSPSPRSTRPPWR 3	20.8	0.619	0.62	0.76	0	1197
CIF	Archaeoplastida	Chlamydomonas reinhardtii	NSPSPRLERPPFK	DRX019850	TSPSPRSTRPPWR	Query 5 NSPSPRLERPPFK 17 SPSPR RPP++ Sbjct 40 TSPSPRSTRPPWR 2	20.8	0.619	0.62	0.76	0	1197
CIF	Archaeoplastida	Chlamydomonas reinhardtii	NSPSPRLERPPFK	DRX019850	TSPSPRSTRPPWR	Query 5 NSPSPRLERPPFK 17 SPSPR RPP++ Sbjct 51 TSPSPRSTRPPWR 89	20.8	0.619	0.62	0.76	0	1197
CIF	Archaeoplastida	Chlamydomonas reinhardtii	NSPSPRLERPPFK	DRX019850	TSPSPRSTRPPWR	Query 5 NSPSPRLERPPFK 17 SPSPR RPP++ Sbjct 41 TSPSPRSTRPPWR 3	20.8	0.619	0.62	0.76	0	1197
CIF	Archaeoplastida	Chlamydomonas reinhardtii	NSPSPRLERPPFK	DRX019850	TSPSPRSTRPPWR	Query 5 NSPSPRLERPPFK 17 SPSPR RPP++ Sbjct 51 TSPSPRSTRPPWR 89	20.8	0.619	0.62	0.76	0	1197
CIF	Archaeoplastida	Chlamydomonas reinhardtii	NSPSPRLERPPFK	DRX019850	TSPSPRSTRPPWR	Query 5 NSPSPRLERPPFK 17 SPSPR RPP++ Sbjct 51 TSPSPRSTRPPWR 89	20.8	0.619	0.62	0.76	0	1197
CIF	Archaeoplastida	Chlamydomonas reinhardtii	NSPSPRLERPP	DRX019850	RSPSPRLARPP	Query 5 NSPSPRLERPP 15 SPSPRL RPP Sbjct 60 RSPSPRLARPP 28	20.8	0.5238	0.82	0.81	0	1210
CIF	Archaeoplastida	Chlamydomonas reinhardtii	NSPSPRLERPP	DRX019850	RSPSPRLARPP	Query 5 NSPSPRLERPP 15 SPSPRL RPP Sbjct 62 RSPSPRLARPP 30	20.8	0.5238	0.82	0.81	0	1210
CIF	Archaeoplastida	Chlamydomonas reinhardtii	NSPSPRLERPPFK	DRX019850	TSPSPRSTRPPWR	Query 5 NSPSPRLERPPFK 17 SPSPR RPP++ Sbjct 40 TSPSPRSTRPPWR 78	20.8	0.619	0.62	0.76	0	1263
CIF	Archaeoplastida	Chlamydomonas reinhardtii	NSPSPRLERPPFK	DRX019850	TSPSPRSTRPPWR	Query 5 NSPSPRLERPPFK 17 SPSPR RPP++ Sbjct 40 TSPSPRSTRPPWR 78	20.8	0.619	0.62	0.76	0	1263
CIF	Archaeoplastida	Chlamydomonas reinhardtii	NSPSPRLERPPFK	DRX019850	TSPSPRSTRPPWR	Query 5 NSPSPRLERPPFK 17 SPSPR RPP++ Sbjct 40 TSPSPRSTRPPWR 78	20.8	0.619	0.62	0.76	0	1263
CIF	Archaeoplastida	Chlamydomonas reinhardtii	NSPSPRLERPPFK	DRX019850	TSPSPRSTRPPWR	Query 5 NSPSPRLERPPFK 17 SPSPR RPP++ Sbjct 40 TSPSPRSTRPPWR 78	20.8	0.619	0.62	0.76	0	1263
CIF	Archaeoplastida	Chlamydomonas reinhardtii	NSPSPRLERPPFK	DRX019850	TSPSPRSTRPPWR	Query 5 NSPSPRLERPPFK 17 SPSPR RPP++ Sbjct 40 TSPSPRSTRPPWR 78	20.8	0.619	0.62	0.76	0	1263
CIF	Archaeoplastida	Chlamydomonas reinhardtii	NSPSPRLERPPFK	DRX019850	TSPSPRSTRPPWR	Query 5 NSPSPRLERPPFK 17 SPSPR RPP++ Sbjct 52 TSPSPRSTRPPWR 90	20.8	0.619	0.62	0.76	0	1291
CIF	Archaeoplastida	Chlamydomonas reinhardtii	NSPSPRLERPPFK	DRX019850	TSPSPRSTRPPWR	Query 5 NSPSPRLERPPFK 17 SPSPR RPP++ Sbjct 39 TSPSPRSTRPPWR 1	20.8	0.619	0.62	0.76	0	1291
CIF	Archaeoplastida	Chlamydomonas reinhardtii	NSPSPRLERPPFK	DRX019850	TSPSPRSTRPPWR	Query 5 NSPSPRLERPPFK 17 SPSPR RPP++ Sbjct 52 TSPSPRSTRPPWR 90	20.8	0.619	0.62	0.76	0	1291
CIF	Archaeoplastida	Chlamydomonas reinhardtii	NSPSPRLERPPFK	DRX019850	TSPSPRSTRPPWR	Query 5 NSPSPRLERPPFK 17 SPSPR RPP++ Sbjct 39 TSPSPRSTRPPWR 1	20.8	0.619	0.62	0.76	0	1291
CIF	Archaeoplastida	Chlamydomonas reinhardtii	NSPSPRLERPPFK	DRX019850	TSPSPRSTRPPWR	Query 5 NSPSPRLERPPFK 17 SPSPR RPP++ Sbjct 44 TSPSPRSTRPPWR 6	20.8	0.619	0.62	0.76	0	1305
CIF	Archaeoplastida	Chlamydomonas reinhardtii	LERPPFKLIPN	DRX019850	LDRPPLSLVPN	Query 11 LERPPFKLIPN 21 L+RPP L+PN Sbjct 47 LDRPPLSLVPN 15	20.4	0.5238	0.64	0.81	0	1378
CIF	Archaeoplastida	Chlamydomonas reinhardtii	NSPSPRLERPPFK	DRX019850	TSPSPRSTRPPWR	Query 5 NSPSPRLERPPFK 17 SPSPR RPP++ Sbjct 52 TSPSPRSTRPPWR 14	20.4	0.619	0.62	0.76	0	1393
CIF	Archaeoplastida	Chlamydomonas reinhardtii	NSPSPRLERPPFK	DRX019850	TSPSPRSTRPPWR	Query 5 NSPSPRLERPPFK 17 SPSPR RPP++ Sbjct 52 TSPSPRSTRPPWR 14	20.4	0.619	0.62	0.76	0	1393
CIF	Archaeoplastida	Chlamydomonas reinhardtii	NSPSPRLERPPFK	DRX019850	TSPSPRSTRPPWR	Query 5 NSPSPRLERPPFK 17 SPSPR RPP++ Sbjct 52 TSPSPRSTRPPWR 14	20.4	0.619	0.62	0.76	0	1393
CIF	Archaeoplastida	Chlamydomonas reinhardtii	NSPSPRLERPPFK	DRX019850	TSPSPRSTRPPWR	Query 5 NSPSPRLERPPFK 17 SPSPR RPP++ Sbjct 39 TSPSPRSTRPPWR 77	20.4	0.619	0.62	0.76	0	1393
CIF	Archaeoplastida	Chlamydomonas reinhardtii	NSPSPRLERPPFK	DRX019850	TSPSPRSTRPPWR	Query 5 NSPSPRLERPPFK 17 SPSPR RPP++ Sbjct 38 TSPSPRSTRPPWR 76	20.4	0.619	0.62	0.76	0	1393
CIF	Archaeoplastida	Chlamydomonas reinhardtii	NSPSPRLERPPFK	DRX019850	TSPSPRSTRPPWR	Query 5 NSPSPRLERPPFK 17 SPSPR RPP++ Sbjct 53 TSPSPRSTRPPWR 15	20.4	0.619	0.62	0.76	0	1393
CIF	Archaeoplastida	Chlamydomonas reinhardtii	NSPSPRLERPPFK	DRX019850	TSPSPRSTRPPWR	Query 5 NSPSPRLERPPFK 17 SPSPR RPP++ Sbjct 52 TSPSPRSTRPPWR 14	20.4	0.619	0.62	0.76	0	1393
CIF	Archaeoplastida	Chlamydomonas reinhardtii	NSPSPRLERPPFK	DRX019850	TSPSPRSTRPPWR	Query 5 NSPSPRLERPPFK 17 SPSPR RPP++ Sbjct 53 TSPSPRSTRPPWR 15	20.4	0.619	0.62	0.76	0	1393
CIF	Archaeoplastida	Chlamydomonas reinhardtii	NSPSPRLERPPFK	DRX019850	TSPSPRSTRPPWR	Query 5 NSPSPRLERPPFK 17 SPSPR RPP++ Sbjct 52 TSPSPRSTRPPWR 14	20.4	0.619	0.62	0.76	0	1393
CIF	Archaeoplastida	Chlamydomonas reinhardtii	NSPSPRLERPPFK	DRX019850	TSPSPRSTRPPWR	Query 5 NSPSPRLERPPFK 17 SPSPR RPP++ Sbjct 52 TSPSPRSTRPPWR 14	20.4	0.619	0.62	0.76	0	1393
CIF	Archaeoplastida	Chlamydomonas reinhardtii	NSPSPRLERPPFK	DRX019850	TSPSPRSTRPPWR	Query 5 NSPSPRLERPPFK 17 SPSPR RPP++ Sbjct 52 TSPSPRSTRPPWR 14	20.4	0.619	0.62	0.76	0	1393
CIF	Archaeoplastida	Chlamydomonas reinhardtii	NSPSPRLERPPFK	DRX019850	TSPSPRSTRPPWR	Query 5 NSPSPRLERPPFK 17 SPSPR RPP++ Sbjct 53 TSPSPRSTRPPWR 15	20.4	0.619	0.62	0.76	0	1393
CIF	Archaeoplastida	Chlamydomonas reinhardtii	NSPSPRLERPPFK	DRX019850	TSPSPRSTRPPWR	Query 5 NSPSPRLERPPFK 17 SPSPR RPP++ Sbjct 41 TSPSPRSTRPPWR 79	20.4	0.619	0.62	0.76	0	1408
CIF	Archaeoplastida	Chlamydomonas reinhardtii	NSPSPRLERPPFK	DRX019850	TSPSPRSTRPPWR	Query 5 NSPSPRLERPPFK 17 SPSPR RPP++ Sbjct 50 TSPSPRSTRPPWR 12	20.4	0.619	0.62	0.76	0	1408
CIF	Archaeoplastida	Chlamydomonas reinhardtii	NSPSPRLERPPFK	DRX019850	TSPSPRSTRPPWR	Query 5 NSPSPRLERPPFK 17 SPSPR RPP++ Sbjct 49 TSPSPRSTRPPWR 11	20.4	0.619	0.62	0.76	0	1408
CIF	Archaeoplastida	Chlamydomonas reinhardtii	NSPSPRLERPPFK	DRX019850	TSPSPRSTRPPWR	Query 5 NSPSPRLERPPFK 17 SPSPR RPP++ Sbjct 41 TSPSPRSTRPPWR 79	20.4	0.619	0.62	0.76	0	1408
CIF	Archaeoplastida	Chlamydomonas reinhardtii	NSPSPRLERPPFK	DRX019850	TSPSPRSTRPPWR	Query 5 NSPSPRLERPPFK 17 SPSPR RPP++ Sbjct 41 TSPSPRSTRPPWR 79	20.4	0.619	0.62	0.76	0	1408
CIF	Archaeoplastida	Chlamydomonas reinhardtii	NSPSPRLERPPFK	DRX019850	TSPSPRSTRPPWR	Query 5 NSPSPRLERPPFK 17 SPSPR RPP++ Sbjct 42 TSPSPRSTRPPWR 80	20.4	0.619	0.62	0.76	0	1408
CIF	Archaeoplastida	Chlamydomonas reinhardtii	NSPSPRLERPPFK	DRX019850	TSPSPRSTRPPWR	Query 5 NSPSPRLERPPFK 17 SPSPR RPP++ Sbjct 41 TSPSPRSTRPPWR 79	20.4	0.619	0.62	0.76	0	1408
CIF	Archaeoplastida	Chlamydomonas reinhardtii	NSPSPRLERPPFK	DRX019850	TSPSPRSTRPPWR	Query 5 NSPSPRLERPPFK 17 SPSPR RPP++ Sbjct 41 TSPSPRSTRPPWR 79	20.4	0.619	0.62	0.76	0	1408
CIF	Archaeoplastida	Chlamydomonas reinhardtii	NSPSPRLERPPFK	DRX019850	TSPSPRSTRPPWR	Query 5 NSPSPRLERPPFK 17 SPSPR RPP++ Sbjct 41 TSPSPRSTRPPWR 79	20.4	0.619	0.62	0.76	0	1408
CIF	Archaeoplastida	Chlamydomonas reinhardtii	NSPSPRLERPPFK	DRX019850	TSPSPRSTRPPWR	Query 5 NSPSPRLERPPFK 17 SPSPR RPP++ Sbjct 50 TSPSPRSTRPPWR 12	20.4	0.619	0.62	0.76	0	1408
CIF	Archaeoplastida	Chlamydomonas reinhardtii	NSPSPRLERPPFK	DRX019850	TSPSPRSTRPPWR	Query 5 NSPSPRLERPPFK 17 SPSPR RPP++ Sbjct 42 TSPSPRSTRPPWR 80	20.4	0.619	0.62	0.76	0	1408
CIF	Archaeoplastida	Chlamydomonas reinhardtii	NSPSPRLERPPFK	DRX019850	TSPSPRSTRPPWR	Query 5 NSPSPRLERPPFK 17 SPSPR RPP++ Sbjct 46 TSPSPRSTRPPWR 84	20.4	0.619	0.62	0.76	0	1408
CIF	Archaeoplastida	Chlamydomonas reinhardtii	NSPSPRLERPPFK	DRX019850	TSPSPRSTRPPWR	Query 5 NSPSPRLERPPFK 17 SPSPR RPP++ Sbjct 45 TSPSPRSTRPPWR 7	20.4	0.619	0.62	0.76	0	1408
CIF	Archaeoplastida	Chlamydomonas reinhardtii	NSPSPRLERPPFK	DRX019850	TSPSPRSTRPPWR	Query 5 NSPSPRLERPPFK 17 SPSPR RPP++ Sbjct 41 TSPSPRSTRPPWR 79	20.4	0.619	0.62	0.76	0	1408
CIF	Archaeoplastida	Chlamydomonas reinhardtii	NSPSPRLERPPFK	DRX019850	TSPSPRSTRPPWR	Query 5 NSPSPRLERPPFK 17 SPSPR RPP++ Sbjct 41 TSPSPRSTRPPWR 79	20.4	0.619	0.62	0.76	0	1408
CIF	Archaeoplastida	Chlamydomonas reinhardtii	NSPSPRLERPPFK	DRX019850	TSPSPRSTRPPWR	Query 5 NSPSPRLERPPFK 17 SPSPR RPP++ Sbjct 49 TSPSPRSTRPPWR 11	20.4	0.619	0.62	0.76	0	1408
CIF	Archaeoplastida	Chlamydomonas reinhardtii	NSPSPRLERPPFK	DRX019850	TSPSPRSTRPPWR	Query 5 NSPSPRLERPPFK 17 SPSPR RPP++ Sbjct 42 TSPSPRSTRPPWR 80	20.4	0.619	0.62	0.76	0	1408
CIF	Archaeoplastida	Chlamydomonas reinhardtii	NSPSPRLERPPFK	DRX019850	TSPSPRSTRPPWR	Query 5 NSPSPRLERPPFK 17 SPSPR RPP++ Sbjct 49 TSPSPRSTRPPWR 87	20.4	0.619	0.62	0.76	0	1408
CIF	Archaeoplastida	Chlamydomonas reinhardtii	NSPSPRLERPPFK	DRX019850	TSPSPRSTRPPWR	Query 5 NSPSPRLERPPFK 17 SPSPR RPP++ Sbjct 41 TSPSPRSTRPPWR 79	20.4	0.619	0.62	0.76	0	1408
CIF	Archaeoplastida	Chlamydomonas reinhardtii	NSPSPRLERPPFK	DRX019850	TSPSPRSTRPPWR	Query 5 NSPSPRLERPPFK 17 SPSPR RPP++ Sbjct 49 TSPSPRSTRPPWR 11	20.4	0.619	0.62	0.76	0	1408
CIF	Archaeoplastida	Chlamydomonas reinhardtii	NSPSPRLERPPFK	DRX019850	TSPSPRSTRPPWR	Query 5 NSPSPRLERPPFK 17 SPSPR RPP++ Sbjct 49 TSPSPRSTRPPWR 87	20.4	0.619	0.62	0.76	0	1408
CIF	Archaeoplastida	Chlamydomonas reinhardtii	NSPSPRLERPPFK	DRX019850	TSPSPRSTRPPWR	Query 5 NSPSPRLERPPFK 17 SPSPR RPP++ Sbjct 41 TSPSPRSTRPPWR 79	20.4	0.619	0.62	0.76	0	1408
CIF	Archaeoplastida	Chlamydomonas reinhardtii	NSPSPRLERPPFK	DRX019850	TSPSPRSTRPPWR	Query 5 NSPSPRLERPPFK 17 SPSPR RPP++ Sbjct 45 TSPSPRSTRPPWR 7	20.4	0.619	0.62	0.76	0	1408
CIF	Archaeoplastida	Chlamydomonas reinhardtii	NSPSPRLERPPFK	DRX019850	TSPSPRSTRPPWR	Query 5 NSPSPRLERPPFK 17 SPSPR RPP++ Sbjct 49 TSPSPRSTRPPWR 11	20.4	0.619	0.62	0.76	0	1408
CIF	Archaeoplastida	Chlamydomonas reinhardtii	NSPSPRLERPPFK	DRX019850	TSPSPRSTRPPWR	Query 5 NSPSPRLERPPFK 17 SPSPR RPP++ Sbjct 49 TSPSPRSTRPPWR 11	20.4	0.619	0.62	0.76	0	1408
CIF	Archaeoplastida	Chlamydomonas reinhardtii	NSPSPRLERPPFK	DRX019850	TSPSPRSTRPPWR	Query 5 NSPSPRLERPPFK 17 SPSPR RPP++ Sbjct 47 TSPSPRSTRPPWR 85	20.4	0.619	0.62	0.76	0	1423
CIF	Archaeoplastida	Chlamydomonas reinhardtii	NSPSPRLERPPFK	DRX019850	TSPSPRSTRPPWR	Query 5 NSPSPRLERPPFK 17 SPSPR RPP++ Sbjct 44 TSPSPRSTRPPWR 6	20.4	0.619	0.62	0.76	0	1423
CIF	Archaeoplastida	Chlamydomonas reinhardtii	NSPSPRLERPPFK	DRX019850	TSPSPRSTRPPWR	Query 5 NSPSPRLERPPFK 17 SPSPR RPP++ Sbjct 47 TSPSPRSTRPPWR 85	20.4	0.619	0.62	0.76	0	1423
CIF	Archaeoplastida	Chlamydomonas reinhardtii	NSPSPRLERPPFK	DRX019850	TSPSPRSTRPPWR	Query 5 NSPSPRLERPPFK 17 SPSPR RPP++ Sbjct 47 TSPSPRSTRPPWR 85	20.4	0.619	0.62	0.76	0	1423
CIF	Archaeoplastida	Chlamydomonas reinhardtii	NSPSPRLERPPFK	DRX019850	TSPSPRSTRPPWR	Query 5 NSPSPRLERPPFK 17 SPSPR RPP++ Sbjct 47 TSPSPRSTRPPWR 85	20.4	0.619	0.62	0.76	0	1423
CIF	Archaeoplastida	Chlamydomonas reinhardtii	NSPSPRLERPPFK	DRX019850	TSPSPRSTRPPWR	Query 5 NSPSPRLERPPFK 17 SPSPR RPP++ Sbjct 44 TSPSPRSTRPPWR 6	20.4	0.619	0.62	0.76	0	1423
CIF	Archaeoplastida	Chlamydomonas reinhardtii	NSPSPRLERPPFK	DRX019850	TSPSPRSTRPPWR	Query 5 NSPSPRLERPPFK 17 SPSPR RPP++ Sbjct 48 TSPSPRSTRPPWR 86	20.4	0.619	0.62	0.76	0	1423
CIF	Archaeoplastida	Chlamydomonas reinhardtii	NSPSPRLERPPFK	DRX019850	TSPSPRSTRPPWR	Query 5 NSPSPRLERPPFK 17 SPSPR RPP++ Sbjct 44 TSPSPRSTRPPWR 6	20.4	0.619	0.62	0.76	0	1423
CLE-CLV3	Archaeoplastida	Chlamydomonas reinhardtii	RLVPSGPNPLH	DRX019850	RPLPAGPNPLH	Query 1 RLVPSGPNPLH 11 R +P+GPNPLH Sbjct 88 RPLPAGPNPLH 56	20.8	0.9167	0.73	0.9	0	733
CLE-CLV3	Archaeoplastida	Chlamydomonas reinhardtii	VPSGPNPLHN	DRX019850	VPSGPNPISN	Query 3 VPSGPNPLHN 12 VPSGPNP+ N Sbjct 49 VPSGPNPISN 78	20.8	0.8333	0.8	0.9	0	757
CLE-CLV3	Archaeoplastida	Chlamydomonas reinhardtii	RLVPSGPNPLH	DRX019850	RIVPSQPNPNH	Query 1 RLVPSGPNPLH 11 R+VPS PNP H Sbjct 7 RIVPSQPNPNH 39	20.4	0.9167	0.73	0.81	0	958
CLE-CLV3	Archaeoplastida	Chlamydomonas reinhardtii	RLVPSGPNPLH	DRX019850	RIVPSQPNPNH	Query 1 RLVPSGPNPLH 11 R+VPS PNP H Sbjct 85 RIVPSQPNPNH 53	20.4	0.9167	0.73	0.81	0	1077
CLE-CLV3	Archaeoplastida	Chlamydomonas reinhardtii	RLVPSGPNPLH	DRX019850	RIVPSQPNPNH	Query 1 RLVPSGPNPLH 11 R+VPS PNP H Sbjct 1 RIVPSQPNPNH 33	20	0.9167	0.73	0.81	0	1123
CLE-CLV3	Archaeoplastida	Chlamydomonas reinhardtii	RLVPSGPNPLH	DRX019850	RIVPSQPNPNH	Query 1 RLVPSGPNPLH 11 R+VPS PNP H Sbjct 62 RIVPSQPNPNH 30	20	0.9167	0.73	0.81	0	1210
CLE-CLV3	Archaeoplastida	Chlamydomonas reinhardtii	VPSGPNPLH	DRX019850	TPTGPNPLH	Query 3 VPSGPNPLH 11 P+GPNPLH Sbjct 15 TPTGPNPLH 41	20	0.75	0.78	0.88	0	1210
CLE-CLV3	Archaeoplastida	Chlamydomonas reinhardtii	RLVPSGPNPLH	DRX019850	RIVPSQPNPNH	Query 1 RLVPSGPNPLH 11 R+VPS PNP H Sbjct 6 RIVPSQPNPNH 38	20	0.9167	0.73	0.81	0	1236
CLE-CLV3	Archaeoplastida	Chlamydomonas reinhardtii	RLVPSGPNPLH	DRX019850	RIVPSQPNPNH	Query 1 RLVPSGPNPLH 11 R+VPS PNP H Sbjct 22 RIVPSQPNPNH 54	20	0.9167	0.73	0.81	0	1290
CLE-CLV3	Archaeoplastida	Chlamydomonas reinhardtii	VPSGPNPLHN	DRX019850	VPRGPAPLHN	Query 3 VPSGPNPLHN 12 VP GP PLHN Sbjct 49 VPRGPAPLHN 78	19.6	0.8333	0.8	0.8	0	1578
CLE-CLV3	Archaeoplastida	Chlamydomonas reinhardtii	LVPSGPNPLH	DRX019850	LLPSGPPPLH	Query 2 LVPSGPNPLH 11 L+PSGP PLH Sbjct 33 LLPSGPPPLH 4	19.2	0.8333	0.8	0.9	0	2650
CLE-CLV3	Archaeoplastida	Chlamydomonas reinhardtii	LVPSGPNPLHN	DRX019850	LAPTGPDPTHH	Query 2 LVPSGPNPLHN 12 L P+GP+P H+ Sbjct 11 LAPTGPDPTHH 43	19.2	0.9167	0.55	0.81	0	2914
[truncated: 5,037 more rows]
