# Supplementary material for: Pan-eukaryotic distribution and deep homology of plant small secreted peptides and their receptors
Source: iScience. 2026 Mar 30;29(5):115540. doi: 10.1016/j.isci.2026.115540 (PMC13091385; doi:10.1016/j.isci.2026.115540)
Supplement: Table S3. Candidate small secreted peptides (SSPs) identified from Eukprot in pan-eukaryotic species [file mmc4.xlsx]

## Sheet: TableS4
SSP Family	Eukprot ID	Identity	Coverage	Motif_start	Motif_end	Motif_seq	BLAST_evalue	BLAST_score	Seq_length	Motif_position	Species	Species_type	Species_type2	Hmmer3 evalue	Hmmer_type	Hmmer_find	SignalP	SignalP_prob	SignalP_cleavage_site	Amino acid seq	PANTHER.V1	PANTHER.V5	PANTHER.V6	PANTHER.V7	PANTHER.V8	PANTHER.V9	PANTHER.V12	PANTHER.V13	Pfam.V1	Pfam.V2	Pfam.V3	Pfam.V4	Pfam.V5	Pfam.V6	Pfam.V7	Pfam.V8
CEP	EP00963_Diacronema_lutheri_P013681	91.667	80	261	272	FRPTNPGNSPGL	17	28.1	419	0.638820638820639	EP00963	Haptophyta	Haptista	0.00017	CEP_align	TRUE	OTHER	0.003695		MIWCAYPVACFEQSSVRELVTTDSEILGRTQLRERRREAITTGHDAAKKREGAQANAGCSTLDLWRARKAVVYTWTVVVGWLGAGCEATGGRTTAQVLLQSVREGRWTHGLLLETSTPHEMEGVSSSLGRRTSRWRERRPSPSWLGGASFGTWRDLERCFSGAESADGSRKSVGEAPWTSWGQASSHLLHARERLMVTCCLRHPSDGQDSAPKPIESSTQHLHPSYPLLESSRGFGPGGSVESGSSSLWVGRSESGSPRLFRPTNPGNSPGLTRLTGRLSGSCPPTAPGTLRAWLHRRARPTRRYSFWHFACKEGSALSWEVRRTIAYLELRLGRSLGGSGALANGEDPFCWGSRAAGALLAVRSSRAEPRDWGTLDRVPFILGPRGRDRSLYRDRGFN…	NA	NA	NA	NA	NA	NA	NA	NA	NA	NA	NA	NA	NA	NA	NA	NA
CEP	EP00963_Diacronema_lutheri_P008505	83.333	80	55	66	FRPTNPGISPGL	387	24.3	85	0.73972602739726	EP00963	Haptophyta	Haptista	0.00022	CEP_align	TRUE	OTHER	0.003014		MVTCCLRHPSDGQDSVPKPTESSTQHLHPSCPLLESSRGFGPGVDRSGSGSPGLFRPTNPGISPGLTRLTGRLSGSCPPLLLEL*	NA	NA	NA	NA	NA	NA	NA	NA	NA	NA	NA	NA	NA	NA	NA	NA
CEP	EP00883_Tetradesmus_obliquus_P001228	88.889	60	201	209	PTTPGNSPG	681	23.9	537	0.378787878787879	EP00883	Chloroplastida	Archaeplastida	0.0016	CEP_align	TRUE	OTHER	0.003957		MTAGALAQDPPTPAPTPAAACDPGSAGTELIDLLDPIGTLACKVPRSVQLADVMGKLTGTLGALTAEQLRKLPELIQATITVQPTALEPFFALSAKELNAALPLLTEVSADTLKVVFPLLAQQPEGTMDKMLKFLSLISYEQLQRVDPAFSRITQGQLNILVKALNTLPAASWDALIKMVQGLGPVTDVVVAAHQMTGQLPTTPGNSPGESNAVIQWKPIKSLINMNANANANAQKSVQGGSRKMLQTAAEEDAAAAALAAAAMSIASQEASAAPAAPAPAGPPPVGYCKTSDEVQAAGAEVGVGLLGGFGDVGAEVGVGLLGGFGAVVCKFGAEELRPTMTKLLAILNEQSEATLGNLPAFTDALTRLDPSAFEAFFKIPVPTLTTLIPVLEGVDQKV…	NA	NA	NA	NA	NA	NA	NA	NA	NA	NA	NA	NA	NA	NA	NA	NA
CEP	EP01127_Copromyxa_protea_P020302	69.231	86.6667	773	785	NFRFTNTGNSPGI	209	25	1216	0.641729010806318	EP01127	Amoebozoa	Amoebozoa	0.016	CEP_align	TRUE	OTHER	0.000468		MSQEEKNINKRLVTALEAVAGSIGDPDYQKIKGHITLAISSENEGLKAKSRRQVRLALEEAEYHRETSNKVKPLVVLLKQKMSESKPLPVFERPGICFLEQKKVYYYESEMPPVQTSQVLTGFVSHRVKETTTFKLNSLYVQCVRCILASVKPFGDKNKMLENLEQRFSAEQEFHEKTLEEEKSYSEQGLVHLFRTQIEEIEQHPFYAADSFYSQSDFQRWKKGVLSRLEGFLEKLPKVEPKDEYEVTFFGANEEGFTWLLQLFVSLGTTDRTDPAITNEYNSVMKRLQKFFYTHVENKIAYSDNLDLSEFTSGKVDTRVLLRLSTFSEWLISEFGFRSGISHLYERITYLKYATISTPMQPTLHNFMLAHILLHQLLASFRDPKTLCNKGEVKYFSRT…	NA	NA	NA	NA	NA	NA	NA	NA	NA	NA	NA	NA	NA	NA	NA	NA
CEP	EP00040_Diaphanoeca_grandis_P031422	69.231	86.6667	219	231	FRPGMPGNSPYLG	940	23.5	394	0.572178477690289	EP00040	Opisthokonta	Obazoa	0.042	CEP_align	TRUE	OTHER	0.001582		FKKEEYVQFYKAVGVQSKLSPDQYVYVLQELAREHGAGGTPLLTSKLKLSCEIVNLLCTYDQAALLPAIPTVDGHLLPPTQVTYNDAEWLDPSSVGYFKLLHPKVSHDVAQQVGIRSLKSILNANSEYSDTIECPGVNDLFSDLSASVTAATAQHCFIMKRFIELADYGHCEQIKFYLDHRTHPSQSILQPRLRALQGPSLVVFIPNYCLAPKRIAKLFRPGMPGNSPYLGECFAYSDVVSVLSGNNLSLYDATGAIVSDDPSKDQKKQNNAQKSGFGKSFNIKDSMLLKQFPNQFEPFVSLGVGFDGQKRQTYEGTIFRLPLRDEAMKMTSPIVNAHPALSHLDVNAVYDEFATFRARGSMMLSFSLYLNAVSLNSLRSDGDNGDLVQQQQQQ	EP00040_Diaphanoeca_grandis_P031422	PTHR15600	SACSIN	5	381	1.9e-42	IPR052972	Sacsin chaperone regulator	EP00040_Diaphanoeca_grandis_P031422	PF25794	Sacsin domain	236	383	0.0001	IPR058210	Sacsin/Nov domain
CEP	EP00706_Tritrichomonas_foetus_P000875	61.538	86.6667	569	581	DFTPTNSTNSPSI	768	23.5	728	0.794405594405594	EP00706	Parabasalia	Excavates	0.12	CEP_align	TRUE	OTHER	0.000398		MSADAALILIDSKLGPIYENAVKNRNGDTTLTRFEIKEMNDAIIRETLALQEQRRKLADELNEKSAIAIQTRANFGQKLTLIDNKLSSCLDNSKNLAVSSSQLSVDFAQITDRLDNATSIVCRAKSIAQYIADIKIYNDFKNLKDVLIRLENGDFFPIDDISRSAEYVAKLIKIVSITAKQGCIENAAINLKRHSDQLTAQLGEKILNSTDPLELKDYMRSLMALHPGDDTVNNFINGTPFLASQEGIELHYRDEYLYETPYQQKGRYNAFCEFIATQSKILWPKIDIIFERPTQVKHQLLMKICHLLGIFVDSILRYHVQRSQETYVQMLAYFYERSLQMFEEIWKIELQQFAQSSTYLDAVFMNHQRAYGNYEISILKKFMSSRVDPALEKLERVQK…	EP00706_Tritrichomonas_foetus_P000875	PTHR12100	SEC10	32	710	3.1e-65	IPR009976	Exocyst complex component Sec10-like	EP00706_Tritrichomonas_foetus_P000875	PF07393	Exocyst complex component Sec10-like	alpha-helical bundle	379	710	3.9e-45	IPR048627
CEP	EP00445_Apocalathium_hangoei_P084088	58.333	80	1197	1208	PTRPGHGPGLGN	983	23.1	1250	0.966074313408724	EP00445	Alveolata	TSAR	0.25	CEP_align	TRUE	OTHER	0.080595		XIFLTAFASGIFQHSNLLLVFSIFLLSYAQIFATACVLSVICDRAETAGRVSQFAFGGLMLLAGCANGFMRRAGLGFFYAISLAPVVSIYTSLSSTMWLELSGAGLTMQTLASNCCAPHVPKGSASFFPVGSSMIMLALDTCLYFALAWWLDQIWQSEHGTAKASCFCVDLSRFCKCCQSVFRTSGRVLGPARDIALLDVHGRSSGSQGIAISIQELVKTFNTTCVVDVSSLDVLTGEIFAVLGHNGAGKTTLLNCLVGLTPPTSGTAFVNGYSVLDQMARARGELGLCPQDNPLWEEFTVDRHLRLFAAIRGMSDASEDIVSLLKALGLIDKQHALGKTLSGGQKRRLWVVTAMLGDAPVLILDEPTSGMDPCSRRELWDLLLKKRGAGRCIVFTTHY…	EP00445_Apocalathium_hangoei_P084088	PTHR19229	ATP-BINDING CASSETTE TRANSPORTER SUBFAMILY A ABCA	880	1246	1.3e-216	IPR026082	ABC transporter A	EP00445_Apocalathium_hangoei_P084088	PF00005;PF00005	ABC transporter;ABC transporter	931;229	1079;368	1.4E-21;4.3E-25	IPR003439;IPR003439	ABC transporter-like
CEP	EP00285_Hemiselmis_virescens_P015437	71.429	93.3333	278	291	DFRSKNPGNSGGMG	281	24.6	333	0.86833855799373	EP00285	Cryptophyceae	Cryptista	0.26	CEP_align	TRUE	SP(Sec/SPI)	0.980903	CS pos: 21-22. ADA-FS. Pr: 0.8424	MFRMSLHAALTACLLFTSADAFSLGSSFVPRHGAASSSSPALCQARGLSMAMTTPKPDTKSKFAPLAVPGSDTPTKKNKEDAAADDKGEWRMDLAEPKLESECGADYIPLLTALKLGNYEEADQLTRDLLIWIGGEGTRKRGFVYFAEVPGLPRKDMETIDRLWVAYSKGKFGFSVQKEIWNSRNVKGDFSKFVAVIDWNVGPCGGCVKQCSGCPGTLKRWTGVGSGGNEYVYDLAKAKKGHLPLTSALRGTYLLKKLLAHPAFGTEKTMGDALVTADFRSKNPGNSGGMGASNWVGGSYSGVQPVFEEIRIAASKVKMDVSNYAKKKNPWDV	EP00285_Hemiselmis_virescens_P015437	PTHR34800	TETRAPYRROLE-BINDING PROTEIN	CHLOROPLASTIC	94	200	6.6e-43	IPR008629	GUN4-like	EP00285_Hemiselmis_virescens_P015437	PF05419	GUN4-like	101	262	5.7e-32	IPR008629
CEP	EP00092_Neocalanus_flemingeri_P067564	58.333	80	39	50	YRPTSPGSVPGM	729	23.5	303	0.130584192439863	EP00092	Opisthokonta	Obazoa	0.3	CEP_align	TRUE	OTHER	0.001845		SDIPAEQSVDPSSYPVPVPDSPLPGQAVQHAGYHDHAGYRPTSPGSVPGMEDSLAKLSTQYSVVNFLPLKQALFSQYVTQPSLLCHPSTPPLPLLLPATPTLDHLLQTVETGHQMTTAGQFTRAVEQYRSVLLTATLASQSSLIRLCARYVVTLSMELERKRCGKTSQLDKIRQCQLAIFATKFDLLPVHLVLTIRSAISVCLKVGNVRCAKVLARALLDLGPDQEVCRFARSVILNQAESSDAFPMDRILTGKVEICGGDYLALEEDYVVCPLCCTKFGRVYLGQLCPVDRVARIGGSRAD*	NA	NA	NA	NA	NA	NA	NA	NA	EP00092_Neocalanus_flemingeri_P067564	PF06957	Coatomer (COPI) alpha subunit C-terminus	57	298	1.6e-30	IPR010714	Coatomer
CEP	EP00567_Pseudictyota_dubia_P015202	72.727	73.3333	276	286	FRPSNPGTSEG	835	23.5	306	0.932203389830508	EP00567	Stramenopiles	TSAR	0.31	CEP_align	TRUE	SP(Sec/SPI)	0.995825	CS pos: 18-19. AQA-AF. Pr: 0.8952	MKFATSCLVVLGAAVAQAAFVPQCSTARPRVALKGYLDDLTADLYAEEDTPDVEGTTHEATKMKKEDQDRFGVGNWDSYVEFDEFDGGDGQMGVAGDGNKGLEKIGSDVTPSLAKSKMMSAKNAWGTSTGYADKLMAENPNMDVARAQQLENWHNQQEVRNSAKQMKEMTETFDEVNYQEEENWRTLAKFGVERNQDFDMDEAFGAVEVGDDIEGVIEISSRVNQISAHEFQLKNEYMGFADFRASFTPDTPAEWTVEPTEGSLTSREATNFILKFRPSNPGTSEGYLVVETEDFKKTWKLIGSTG	EP00567_Pseudictyota_dubia_P015202	PTHR45912	CILIA- AND FLAGELLA-ASSOCIATED PROTEIN 47	212	304	4.6e-11	-	-	NA	NA	NA	NA	NA	NA	NA	NA
CEP	EP00092_Neocalanus_flemingeri_P095035	58.333	80	245	256	YRPTSPGSVPGM	888	23.5	502	0.497959183673469	EP00092	Opisthokonta	Obazoa	0.55	CEP_align	TRUE	OTHER	0.003191		SLIGSGQLVGQSQLQFLRSVGRPELALSFIRDPLSIFCLAMESNDLSSALAAAKTVDTQDTWDKLANLALLNGDLAIAEVSYQKSRSFTRLMFLYLVTGQRDKLNKLARIMRVKGDLSGVYQVHLITGNRQEGAELLELGGQKQLAGLMRSQEPGQLGPPEPVGREGGNWPTLKDEPLNLKNLPDTEIIKDSFEKVPDTSSCNDGSSDIPAEQSVDPSSSPVPVPDSPLPGQTVQHAGYHDHAGYRPTSPGSVPGMEDSLAKLSTQYSVVNFLPLKQILFSQYVTQPSLPCHPATPPLPLLLPATPTLDQLLETVETGHQMTTAGQFTRAVEQYRSVLLTATLASQDSLIRLCARYVVTLSMELERKRCGKTSQLDKIRQCQLAIFATKFDLLPVHLVL…	NA	NA	NA	NA	NA	NA	NA	NA	EP00092_Neocalanus_flemingeri_P095035	PF06957;PF23953	Coatomer (COPI) alpha subunit C-terminus;COPA/B TPR domain	263;15	502;139	2.1E-30;4.2E-12	IPR010714;IPR056176	Coatomer
CEP	EP01105_Mastigella_eilhardi_P008511	72.727	73.3333	33	43	DFRPTIPGSVP	834	23.5	615	0.0529801324503312	EP01105	Amoebozoa	Amoebozoa	0.55	CEP_align	TRUE	OTHER	0.01008		MQKGIVLWEIVTREQLYIDLNPHCVATRVVDEDFRPTIPGSVPQPIAELMRNCWAPDPINRPSFEDILQDWNRVVSATDSQSGSLIMQQVQAPVGVVTLVFTDIQGSTALWEWNSVVMRKALMLHHDVIRCTYRALGGYEVKTEGDAFMLAFDSSVRAVKFCVRAQLALLEASWDSVLSTQRCCETVTHDGKTLYQGFRVRMGIHVGEPTVEQDKVTGRIDYIGQDVNKAARVAAMAQGGQILLSSAAFQEIANAPPLAHIGEAVEFGVFALKGISQPETVYSFVPSELKGRTFSPQQCGSLSMSFPSMSFAIRGAGNSQVEGNSDKEDYAGLLYKERKSWMVPFSELNVSSERIGVGNFGEVFKGEWRGQIVSIKRLLCQKMDSITMAEVQVQLREVA…	EP01105_Mastigella_eilhardi_P008511	PTHR44329	SERINE/THREONINE-PROTEIN KINASE TNNI3K-RELATED	278	605	1.7e-87	IPR051681	Serine/Threonine Kinases and Pseudokinases	EP01105_Mastigella_eilhardi_P008511	PF00211;PF07714;PF07714	Adenylate and Guanylate cyclase catalytic domain;Protein tyrosine and serine/threonine kinase;Protein tyrosine and serine/threonine kinase	93;4;352	250;69;600	5.9E-18;1.1E-5;3.6E-52	IPR001054;IPR001245;IPR001245	Adenylyl cyclase class-3/4/guanylyl cyclase;Serine-threonine/tyrosine-protein kinase
CEP	EP00081_Caenorhabditis_elegans_P019035	72.727	73.3333	58	68	NFRPVNPDNSP	226	25	483	0.120762711864407	EP00081	Opisthokonta	Obazoa	0.6	CEP_align	TRUE	SP(Sec/SPI)	0.701347	CS pos: 20-21. SQA-VI. Pr: 0.5945	MVTVFIIPIIALIHGHHSQAVIDMKRQRLSSRSTTYNQTLIRYTTKVLDTILLNQDKNFRPVNPDNSPLQVEVDISIRSMGPVSEQNMEFSLDCYFRQKWLDRRLAFTPINPSKPEIPLASKMLKDIWIPDTYIRNGRKSYLHTLTVPNILFRVRSDGQVHVSQRLTIRSRCQMFLKKFPMDTQACPIEVGSLGYFSKDVVYKWKDVELDAKMGNTLSQYQVLSLSKSERNVSDFRFSDRNISVLNVYFKLQRQQGYYILQIYTPCTLVVVMSWVSFWINKEASPARVSLGIMTVLSMSTIGFGLRTDLPKVSHSTALDVYILTCFVFLFAAMVEYAVINYAQIVYIRKQIHDLKGLEQNTAMGQMFTAGLMGARRRDTIQVDDLTVEKEEARLKAVPW…	EP00081_Caenorhabditis_elegans_P019035	PTHR18945	NEUROTRANSMITTER GATED ION CHANNEL	52	342	3.5e-61	IPR006201	Neurotransmitter-gated ion-channel	EP00081_Caenorhabditis_elegans_P019035	PF02932;PF02931	Neurotransmitter-gated ion-channel transmembrane region;Neurotransmitter-gated ion-channel ligand binding domain	262;45	343;254	4.7E-29;1.2E-38	IPR006029;IPR006202	Neurotransmitter-gated ion-channel transmembrane domain;Neurotransmitter-gated ion-channel ligand-binding domain
CEP	EP00874_Dunaliella_salina_P006360	63.636	73.3333	113	123	DFDPSNPGDNP	502	24.3	261	0.448	EP00874	Chloroplastida	Archaeplastida	0.64	CEP_align	TRUE	OTHER	0.000474		MATIQTGHLDCSVLVTSRILRVLSHAFSEGIYLLALVLLFMFVMGLLGMQFFGYQIAWCGKMEGASQRCPPGVECPLHRECYVDCRPEQLGQWFEVDRSPYNGLAYCERFPRDFDPSNPGDNPQWPLYWAQVGKPHIGSQHFDNMLHSFITVFIIMTLDNWTDIMYPMMSLINPWVALYFVVLIILGSFMLLQLFLAILLGSLDKVPDAVFCFIWFIHWLKNIAMTQESLLCASPYWLLEMTAQSCTGTAMCSVGTKPRIL	EP00874_Dunaliella_salina_P006360	PTHR45628	VOLTAGE-DEPENDENT CALCIUM CHANNEL TYPE A SUBUNIT ALPHA-1	16	204	4.5e-31	IPR050599	Voltage-dependent calcium channel alpha-1 subunit	EP00874_Dunaliella_salina_P006360	PF00520	Ion transport protein	18	205	6.3e-20	IPR005821	Ion transport domain
CEP	EP01111_Echinosteliopsis_oligospora_P008213	66.667	80	70	81	DFRPTKPAKVPG	318	24.6	392	0.181578947368421	EP01111	Amoebozoa	Amoebozoa	0.75	CEP_align	TRUE	OTHER	0.010416		PGSVQCLLQVGHQMWCGCGDGTIIIWDVNTKQLVTSLKLHTDAIYALKLVHSHVWSASRDATVVVWDKRDFRPTKPAKVPGRKDFITCFVHVNNQIWSGTSQGNIKVWSIGGKLKKELIPKGIASIGSMFAHGQHVWVGTEKLLLIFDVQTCAVVAELDSHTHMIHNIVLVDQHVWTCSSDKTLKVWSLDGDLIKTVEGHSGRVFSLLHVGDHVWSGSWDTSTFVWDKKTFKFLFEIKGHHKDTVSTIVAVGQGDLAAEVWSGSWDKTLCYYSYRSPPKFHLESRIVMEGYLTKDGKGLKGKRRRYFVLYTDSIHYFETSTDMEPQASIQLNANTHMTVSEEVLDHPAKRFSFCLTAGDMRYVLICETETEFEQWVGALKRVAASWKNPEL*	EP01111_Echinosteliopsis_oligospora_P008213	PTHR44489	-	93	283	1.9e-30	IPR044715	WD repeat-containing protein 86-like	EP01111_Echinosteliopsis_oligospora_P008213	PF00400;PF00400;PF00169	WD domain	G-beta repeat;WD domain	G-beta repeat;PH domain	192;32;287	227;67;383	150.0;73.0;1.1E-12
CEP	EP00039_Didymoeca_costata_P019033	66.667	80	153	164	KPTNNGNNPGTG	549	23.9	385	0.407506702412869	EP00039	Opisthokonta	Obazoa	1.5	CEP_align	TRUE	SP(Sec/SPI)	0.676865	CS pos: 26-27. IQG-FD. Pr: 0.6307	MTQQPKMAQVNVVVAVLCSFTAVIQGFDVGVNLGDTRVKQTGYDVALGIAHNWFGSGSLDQYDRATNLQFVSSWQAGRKYPDIKSGPYQSMNNFLSTFFLNCRITIIGYPKQKFDLKLYSHDTSNNNIHPHHKDQVTNIQITDGESTRNFQMKPTNNGNNPGTGEVATLVVTVTADAKGQVSLICGGRLNGFEITFHTTTSVTTTTETTVTTTHTVIQQLHTRLEDLESKLLASSSANKDLVDVIKLVEQEQEEKLNMYKKEVENMMAAKDKKLAEAEAKINELTTTLNDVNKDVSLDIARIDALVAGMRTISDDDTPTPPFVSQACKPGDCEAKVQANGKDLEVHACCGDINIHTASCSVDPCVLQQDLNLVKTRLGMPTDDE*	NA	NA	NA	NA	NA	NA	NA	NA	NA	NA	NA	NA	NA	NA	NA	NA
CEP	EP01136_Pigoraptor_vietnamica_P040522	64.286	93.3333	33	46	DFRDEHTGNGPGVG	750	23.5	180	0.192771084337349	EP01136	Opisthokonta	Obazoa	3.5	CEP_align	TRUE	OTHER	0.001906		VSTQSTWVARRQVDKVTGTAAGLKDKVMGTAEDFRDEHTGNGPGVGDRVSNVGDRAGELPQQAKRKAQGNPLAAGLIALGAGWLVGSLMPASQKERDLAQQAKDKAQPVVSEAQSLAKESAQNLKEPAQDAVESVKQTAQDSAQTVKSEGQQAATDVKDSAQESKDNVQQHQQRDDTSLT	NA	NA	NA	NA	NA	NA	NA	NA	NA	NA	NA	NA	NA	NA	NA	NA
CEP	EP00750_Incisomonas_marina_P028989	66.667	80	77	88	PTRTGTSPGAGH	820	23.5	2617	0.0291746641074856	EP00750	Stramenopiles	TSAR	3.8	CEP_align	TRUE	OTHER	0.002825		MRRRRRASTGSRLEPLVRGRGGSGSLPTSPLLALQNEDHDVNGVAAAVAESRQQFGSAPPSRSGRSPSPRKTQLSPPTRTGTSPGAGHEFFGEVRRYALGSGSKKKKNQKPKRRAQSMHTAAARRRHQLTLDDIDWHNPTVPTMGADEMETKKLCLPYQSELSYIELQIQQRLAANVVKTKEQAVSAQEPIQAWQTSRLNSSPLTATTTSSAGPRSRPSSTVAGRPHHAVLSSPSSPAAFPLPLSSTQFPPALPDRSGTLVPITSPRPPASPVGSGFGTSSEHFEAASLHREALAHAHHGNEGKKTRKKRGGDARSSRPGDRKSARKDLLTTTAASALDPNSQESAMTRSPTGGEDAETVFRRQERAFSVEKCFIEFSKFCQRIPPPPRDGGGQIRPQL…	EP00750_Incisomonas_marina_P028989	PTHR24198	ANKYRIN REPEAT AND PROTEIN KINASE DOMAIN-CONTAINING PROTEIN	1267	1582	8e-71	-	-	EP00750_Incisomonas_marina_P028989	PF00397;PF00397;PF00397;PF00397;PF00397;PF00397;PF00023;PF12796;PF12796;PF12796	WW domain;WW domain;WW domain;WW domain;WW domain;WW domain;Ankyrin repeat;Ankyrin repeats (3 copies);Ankyrin repeats (3 copies);Ankyrin repeats (3 copies)	2524;2585;2457;2368;2296;2238;1465;1501;1258;1390	2551;2614;2485;2395;2323;2264;1494;1582;1329;1461	1.2E-6;6.0E-4;2.6E-4;1.8E-5;4.4E-4;0.0018;15.0;1.6E-8;1.3E-5;2.3E-6	IPR001202;IPR001202;IPR001202;IPR001202;IPR001202;IPR001202;IPR002110;IPR002110;IPR002110;IPR002110	WW domain;WW domain;WW domain;WW domain;WW domain;WW domain;Ankyrin repeat;Ankyrin repeat;Ankyrin repeat;Ankyrin repeat
CEP	EP00750_Incisomonas_marina_P028990	66.667	80	77	88	PTRTGTSPGAGH	820	23.5	2617	0.0291746641074856	EP00750	Stramenopiles	TSAR	3.8	CEP_align	TRUE	OTHER	0.002825		MRRRRRASTGSRLEPLVRGRGGSGSLPTSPLLALQNEDHDVNGVAAAVAESRQQFGSAPPSRSGRSPSPRKTQLSPPTRTGTSPGAGHEFFGEVRRYALGSGSKKKKNQKPKRRAQSMHTAAARRRHQLTLDDIDWHNPTVPTMGADEMETKKLCLPYQSELSYIELQIQQRLAANVVKTKEQAVSAQEPIQAWQTSRLNSSPLTATTTSSAGPRSRPSSTVAGRPHHAVLSSPSSPAAFPLPLSSTQFPPALPDRSGTLVPITSPRPPASPVGSGFGTSSEHFEAASLHREALAHAHHGNEGKKTRKKRGGDARSSRPGDRKSARKDLLTTTAASALDPNSQESAMTRSPTGGEDAETVFRRQERAFSVEKCFIEFSKFCQRIPPPPRDGGGQIRPQL…	EP00750_Incisomonas_marina_P028990	PTHR24198	ANKYRIN REPEAT AND PROTEIN KINASE DOMAIN-CONTAINING PROTEIN	1267	1582	8e-71	-	-	EP00750_Incisomonas_marina_P028990	PF00397;PF00397;PF00397;PF00397;PF00397;PF00397;PF00023;PF12796;PF12796;PF12796	WW domain;WW domain;WW domain;WW domain;WW domain;WW domain;Ankyrin repeat;Ankyrin repeats (3 copies);Ankyrin repeats (3 copies);Ankyrin repeats (3 copies)	2524;2585;2457;2368;2296;2238;1465;1501;1258;1390	2551;2614;2485;2395;2323;2264;1494;1582;1329;1461	1.2E-6;6.0E-4;2.6E-4;1.8E-5;4.4E-4;0.0018;15.0;1.6E-8;1.3E-5;2.3E-6	IPR001202;IPR001202;IPR001202;IPR001202;IPR001202;IPR001202;IPR002110;IPR002110;IPR002110;IPR002110	WW domain;WW domain;WW domain;WW domain;WW domain;WW domain;Ankyrin repeat;Ankyrin repeat;Ankyrin repeat;Ankyrin repeat
CEP	EP00188_Purpureofilum_apyrenoidigerum_P006014	69.231	86.6667	614	626	EFRPTNPMPSPCV	591	23.9	677	0.923192771084337	EP00188	Rhodophyta	Archaeplastida	4.8	CEP_align	TRUE	OTHER	0.000803		MRPVPETERSVEDAMTNGRSDAVIVDIGADKQYKTKRGVSVYFDKLRYEVQTEKKTVRLGRSEPSAKEILHGISGYVRPGEMLAVMGPSGSGKTTLLNLMAGRLGKPSAGEILFGGRQRDKKTRRKVAYVTQEDLFFSNLSVKDILTFTARVRLPDTMTRAEKDVRVTEVLKKLNLTKTADTIIGDGLFKKGISGGERKRVSIANELLIDPAVILLDEPTSGLDSNTALTVICLMKNMALEGKTVVSTIHQPSSQMFAEFDKLLLLCEGNTIYFGDAKSAYDYFSSFGLKCPFGYNLADFFLQLLTDEDLNNTEPLKQKLVLHWSEEEKRRQYDHTLIDDSDRRPDGIFLKLKKSVKTVIGTNKPSSGTAQSGEGDEIWTSEDKYVTSWTTQFTNLCWR…	EP00188_Purpureofilum_apyrenoidigerum_P006014	PTHR48041	ABC TRANSPORTER G FAMILY MEMBER 28	34	662	1.1e-172	IPR050352	ATP-binding cassette subfamily G transporters	EP00188_Purpureofilum_apyrenoidigerum_P006014	PF19055;PF01061;PF00005	ABC-2 type transporter;ABC-2 type transporter;ABC transporter	250;391;70	308;600;221	7.0E-5;1.8E-44;1.7E-27	IPR043926;IPR013525;IPR003439	ABC transporter family G domain;ABC-2 type transporter
CEP	EP00963_Diacronema_lutheri_P002251	61.538	86.6667	3	15	FKPTPPGSSGGLG	717	23.5	764	0.00266311584553924	EP00963	Haptophyta	Haptista	6	CEP_align	TRUE	OTHER	0.003534		MSFKPTPPGSSGGLGEGASEEICRAAWVTEHAARVRATNFEGHKSGSMSTSPQAIRSGLRNPELPNHGCLEFKDWLLQSECLIEQAKGCTSLSTHEEEWLGNALSETQPDKLGVWVKKTSKGKKKSKLPRSTQDNCLLLRRWSCNASKNCGCKAEVMLIRRELGYLCLLQKVEHDHEQHIPHPEWKKQPLPRKLQVELTKYLDSDMLIPKIMQQLESCGFDFEGVTKKKVRNFLTHQRKKVGCRGTRVDVEAFVQNNLFDESRQFGADDVFVVDWNLPKEVDEESFFREFRLSLSCPKMVEWIRQCTNGTCPRQLTIDATFKIITDDKFILMASGITDANCHWFPFLYSLVPTESQDNTMFHLSSIWKLLKDDARQFFEGIYILKDAGAGIHAGVRAFG…	NA	NA	NA	NA	NA	NA	NA	NA	NA	NA	NA	NA	NA	NA	NA	NA
CEP	EP00996_Jenningsia_fusiforme_P005253	60	100	117	131	DPSPLTPGHSPGIGH	445	24.3	198	0.633879781420765	EP00996	Euglenozoa	Excavates	3.5e-05	CEP_align	TRUE	OTHER	0.002625		INAEYMGLLVALNGKYAAVPNVAVRRRLLEAVHGSVLSRYSKAVGSVASRDSIGPLPIGLDVDVRFLLDNLTASPEIFVQNAWAVHCSAVNSAASLASALQVWRDLPFASDPVPDLDPSPLTPGHSPGIGHRVLSPLSLLHNLAVPRTSSSTRSLTVAASVFENSAAALTAHADCLLGQLLLAVCTCPSSPFASHQPT	NA	NA	NA	NA	NA	NA	NA	NA	NA	NA	NA	NA	NA	NA	NA	NA
CEP	EP01132_Coremiostelium_polycephalum_P016672	71.429	93.3333	156	169	FHPANPGNHPGSGH	215	25	246	0.668103448275862	EP01132	Amoebozoa	Amoebozoa	NA	NA	FALSE	OTHER	0.01793		MFVAVGIVVGHPGNLAVHIGTAQVFGADHFSGRRLHQRRAGEEDGGLLADHDCFVRHRRHIGTTGSAGAHHHRDLRDALGAHVRLVEEDSSEVLAVREHFILTRQVGAAGVHQVDARQAVLLGDGLGAQVFLDGQRVVRAAFHRGVVGDDHAFDAFHPANPGNHPGSGHVFAVHLISRQLAEFKERRARVEQAIDPXRGATACPATYAAPGPWRRRLAAPGRAGYAGRRPVGASPRCWRRIPPSAG	NA	NA	NA	NA	NA	NA	NA	NA	NA	NA	NA	NA	NA	NA	NA	NA
CEP	EP00965_Chrysotila_dentata_P092367	61.538	86.6667	76	88	RPSNPGSAPSSGH	234	25	152	0.539568345323741	EP00965	Haptophyta	Haptista	NA	NA	FALSE	OTHER	0.014993		MFFGLLASSKYPKNAVSKWTSSTFQMAVSAPKASDAAWGMDPADVVYARWCSDVCQRRCCDRTWIHPAMMLKAYPRPSNPGSAPSSGHVARVRAAHARLWAMYGQIPWGADANSIDALCSQCQHVPNKTWATREATSSLARPRARQRRRRP*	NA	NA	NA	NA	NA	NA	NA	NA	NA	NA	NA	NA	NA	NA	NA	NA
CEP	EP00092_Neocalanus_flemingeri_P095036	66.667	80	253	264	YRPTSPGSVPGV	321	24.6	507	0.509090909090909	EP00092	Opisthokonta	Obazoa	NA	NA	FALSE	OTHER	0.003191		SLIGSGQLVGQSQLQFLRSVGRPELALSFIRDPLSIFCLAMESNDLSSALAAAKTVDTQDTWDKLANLALLNGDLAIAEVSYQKSRSFTRLMFLYLVTGQRDKLNKLARIMRVKGDLSGVYQVHLITGNRQEGAELLELGGQKQLAGLMRSQEPGQLGPPEPVGREGGNWPTLKDEPLNLKNLPDTEIITENYREQLKDTFEKVPDTSSCNDGSSDIPAEQSVDPSSSPVPVPDSPLPGQTVQHAGYHDHAGYRPTSPGSVPGVEDSLAKLSTQYSVVNFLPLKQILLSQYVTQPSLSCHPSTPPLPLLLPTTPTLDHLLETGHQMTTAGQFTRAVEQYRSVLLTATLASQSSLIRLCARYVVTLSMELERKRCGKTSQLDKIRQCQLAIFATKFDLLP…	NA	NA	NA	NA	NA	NA	NA	NA	EP00092_Neocalanus_flemingeri_P095036	PF23953;PF06957	COPA/B TPR domain;Coatomer (COPI) alpha subunit C-terminus	15;299	139;507	4.3E-12;6.1E-30	IPR056176;IPR010714	COPA/B
CEP	EP00742_Colponemidia_sp_Colp-10_P023278	46.667	100	281	295	ELRPQEPGSAPPLGH	336	24.6	419	0.693069306930693	EP00742	Alveolata	TSAR	NA	NA	FALSE	OTHER	0.000391		ATLESLASQLGVLHEVPTKNTLSKLALAQERHRHLSERLSFLKNQVPAAAAEDIATDEAHSSSASLASPHSPSEVAHTKRLEGEKLKLQLLTSRHSRLAATKQLMGEEQTVRAAIVRAWASYDAIDAYAHLCIHGEEGDESGPQSPAEDTLRPQASEDSPIVPSATSPQSTQLQSPIKTFNTPKSALASFRQRIDDLAGEEVKRLHAVYNAKKHELEELEGRVGHLSLLGSSGPRGSLESLQAKVKNQEAEIEALQDQVMALEGDLAPGGEYVDLEAMLIELRPQEPGSAPPLGHEASSTLGKMAHWASSYGPQLIDCAKEIAAAECDALKTAELLADLEVKRSDFIIKAQYKGHHSVEQRQIDALDTLRGLEAALLAADRESAALRSGIEELELQASQ…	NA	NA	NA	NA	NA	NA	NA	NA	NA	NA	NA	NA	NA	NA	NA	NA
CEP	EP00744_Colponema_vietnamica_P021742	46.667	100	181	195	ELRPQEPGSAPPLGH	373	24.6	352	0.534124629080119	EP00744	Alveolata	TSAR	NA	NA	FALSE	OTHER	0.006641		RRVHGGEEQTVRAAIVRAWASYDAIDAYAHLCIHGEEGDESGPQSPAEDTLRPQASEDSPIVPSATSPQSTQLPSPIKTFNIPKSALATFRQRIDDLAGEEVKRLHAVYNAKKHELEELEGRVGHLSLLGSSGPRGSLESLQAKVKNQEAEIEALQDQVMALEGDLAPGGEYVDLEAMLIELRPQEPGSAPPLGHEASSTLGKMAHWASSYGPQLNDCAKEIAAAECDALKTAELLADLEVKRSDFIIKAQYKGHHSVEQRQIDALDTLRGLEAALLAADRESAALRSGIEELELQASQRQNATHAIDVKRSEYFGAEAQLEGEKRDLQKELDQLTFVLESIRRAASSFDQ*	NA	NA	NA	NA	NA	NA	NA	NA	NA	NA	NA	NA	NA	NA	NA	NA
CEP	EP01012_Entosiphon_sulcatum_P024431	72.727	73.3333	655	665	PTTPGASPGLG	481	24.3	674	0.986425339366516	EP01012	Euglenozoa	Excavates	NA	NA	FALSE	OTHER	0.000598		KTVHNRWWVRVKMATAGRPRLSVLRRIEDWLSTSVNTFTSIDNTEQNLNQSSTPKSKRHPLTRYAKAQETPQNGTPHQPRPPSSKPAQFSRPKIQAASEPATPTEIAISGLWSGYDEAGDEQVAALRAIEAEKKRQMSEEEHRDLPQLWRNMLRAEQEHKYKLWLSSNEGKQAINEILTAERNGRSIIERHAVAVACQLVLNNLVHTERLFRMAIQIQELISLESLQQESRLLARLRLHIAFDNLLVNEAVSRAQLCLVEVACRSELNTVITTGALNHTVQLQINSLTISESLQRRVLQRQEMRGWGWIATTSVDNRHSIETKYKVAALRAQHGLLCTELDQRSAMLAIAEHEISRLVSWHVAQMGMLLLQEEACKRSQHEKNALGELKNLDNILRFLV…	NA	NA	NA	NA	NA	NA	NA	NA	NA	NA	NA	NA	NA	NA	NA	NA
CEP	EP00201_Polytomella_parva_P017251	64.286	93.3333	249	262	DFKPTNEKNESGVG	891	23.5	460	0.556053811659193	EP00201	Algae	Archaeplastida	NA	NA	FALSE	OTHER	0.000386		NSNSNNNNNSSNSKPLSNRTKNLVVRNFNTAMNNATVISSASITSSSVPPVSPPPAPSNPRVVVVDAVCGFEPSETEFKEIEFQRMEFEAVIKDRPSKEKGSEDASRRGEDEREGFLDNGGDGRQMKTGDKSSSMEESNDGKCNDGFGKTHNRYAVENSDEFRLVKNIQNDMEIHSNSDELSSRSRSRSRSRSRSRSNRDSSSTSTSTSTSNSTSTTSYSDSEGFKEEEEENEKVRENISSNVNITNDDFKPTNEKNESGVGAGSKDHKFSININKSISQITTNIDQEKEITAISDNNSSYQTYSSLYQLSQISEALTKLSEDKEESKNEIGRVDGDDLYDAVSPVDPDSDLEMELAMELGFGSEIVEARDRGGKGQEVSLTNHEENTGDSDNNNEDDE…	NA	NA	NA	NA	NA	NA	NA	NA	NA	NA	NA	NA	NA	NA	NA	NA
CEP	EP00758_Cryptobia_borreli_P004090	61.538	86.6667	24	36	EFEPWTPGNDPGV	905	23.5	861	0.027122641509434	EP00758	Euglenozoa	Excavates	NA	NA	FALSE	OTHER	0.000782		QFLYFIEMEDKVSDNITIVGNIDEFEPWTPGNDPGVLLRTKSTSNTVKGNSKDRCKLSPEVADDLEKLESIHRRLVNLHGNISIDDVKKFIEAMESIESPPHHLRNWLEDAKKLHKELMESEKELFGPEALPSNGTDAATTSWDDFVRKRPAASAHMKSLYPEESTTRRSAKPTSVGDNDLLSSDRVIHTQQSEDVSPHLGNDKSSTSINSVRKTNRSSSVAISRCVTRQSESISRKDIETEEYEVRINMILNFSAQTQTALNDKHASQIKILKKNERNALNKNRDNVTSNSQDVTMLENVIRKSITTIEGEMFAYLLKQFNDIRILARASSGKANYASICTDEEHQRNIIIQDCDSANLDILRQSIAEIRALCLSVNVGEPKNIHKSSTNTSEFIADL…	NA	NA	NA	NA	NA	NA	NA	NA	EP00758_Cryptobia_borreli_P004090	PF00169	PH domain	637	751	0.0001	IPR001849	Pleckstrin homology domain
CEP	EP00405_Crypthecodinium_cohnii_P033906	66.667	80	670	681	PTDPANSPFDGH	963	23.1	699	0.973799126637555	EP00405	Alveolata	TSAR	NA	NA	FALSE	OTHER	0.018368		XEAIAAFALIRAQQAVTASGEEETNPNKAWVVAAASVVWDLLKKYGRIPTSWSLEVAASTMAKALSSITGLTVSPFRNEFDLVLTARWTRISKPQVRSYQDLLPYLSHEQMSTTMQAAELAGVKMSQLWYNYQQDVDMKASNVVNLDRYTMINVLLEWFKNKPGGGSLLANVETVLMGCPGAXPAVXXATGLKVFAFWRKGFSAWMQPPLKEGDTLFLTAHGDDWMEEIMHESESSRYFPASYKKMGHLKVIAVPERMPADRSKKMMPIDAEFFKRLLWRADIEVLRCWMRSILIRDKDIKPILTKYVKNGCDAPSESWKASGAGASAAQPYCFSGRYFSNFLNKNWQEITGIMGKDKKIAQNFAAIWHRGESSKIKQDKGQLAEKITFKKSSLAASLT…	NA	NA	NA	NA	NA	NA	NA	NA	NA	NA	NA	NA	NA	NA	NA	NA
CEP	EP00405_Crypthecodinium_cohnii_P032014	66.667	80	452	463	PTDPANSPFDGH	971	23.1	481	0.961620469083156	EP00405	Alveolata	TSAR	NA	NA	FALSE	OTHER	0.007226		VMATGLKVFAFWRKGFSAWMQPPLKEGDTLFLTAHGDDWMEEIMHESESSRYFPASYKKMGHLKVIAVPERMPADRSKKMMPIDAEFFKRLLWRADIEVLRCWMRSILIRDKDIKPILTKYVKNGCDAPSESWKASGAGASAAQPYCFSGRYFSNFLNKNWQEITGIMGKDKKIAQNFAAIWHRGESSKIKQDKGQLAEKITFKKSSLAASADHHRSSEGATPVNFTVYGKKFAVQKTEMEEFKERINRCKKCVRSKKAFCDQQWVAKAMLTEDLISEVDACMDKTLEDAKKCYRFQLPDGIKMKTGSIYKKEICPCFDAVSGDPIRPEWITTESHCEEMRVPGEGEELRRATKQNDWALGFHGQGSTTKKMMLGNTLDYSKSLKGCQAGFRCCGSIAG…	NA	NA	NA	NA	NA	NA	NA	NA	NA	NA	NA	NA	NA	NA	NA	NA
CEP	EP00411_Alexandrium_monilatum_P070590	61.538	86.6667	1678	1690	FMPTMPGGMPGMG	889	23.5	1739	0.971610660486674	EP00411	Alveolata	TSAR	NA	NA	FALSE	OTHER	0.003496		MMETGMMPTQPAQQAGTTPITIATTLNLADQGLNPQGFRFGNLTMESDKYICVKDQGADGSSQVVVIDMHNNNAVNKRPMKAEACLMNPVENVIALKAATEGQPGHFVQVFNLDSKVKLGVFQAAENIVYWKWLSPRLLALICEKDIYHWNLEVANSAPEKVFQRSGKLGEAGTQVISYAANAPVTWCLLTGISTQDQGRTIDGNMQLYSVERKQQQLLEGHAGCFGSVLVSDGXGPGXAGLLAFTERKAGSLETKLHIMDVSKPRGEGLPPPFKVQSIIAMPPEAPNDFAVALHISDKHGVVFMVTKAGYLFLFDVATASMLMRSRVSQETVFISAYSATSGGCIFVNRKGAVTALKVNEPAIVSYIMDSLPQLANRQDIAFTLARRFGLPGADELFQ…	EP00411_Alexandrium_monilatum_P070590	PTHR10292	CLATHRIN HEAVY CHAIN RELATED	19	1652	0	-	-	EP00411_Alexandrium_monilatum_P070590	PF00637;PF00637;PF00637;PF00637;PF00637;PF00637;PF00637;PF13838	Region in Clathrin and VPS;Region in Clathrin and VPS;Region in Clathrin and VPS;Region in Clathrin and VPS;Region in Clathrin and VPS;Region in Clathrin and VPS;Region in Clathrin and VPS;Clathrin-H-link	1013;1459;1313;865;576;729;1166;388	1152;1601;1453;1001;711;858;1304;453	5.5E-26;4.6E-28;8.2E-28;1.5E-26;1.8E-19;1.9E-19;6.6E-27;1.2E-23	IPR055358;IPR055358;IPR055358;IPR055358;IPR055358;IPR055358;IPR055358;-	Clathrin heavy-chain repeat;Clathrin heavy-chain repeat;Clathrin heavy-chain repeat;Clathrin heavy-chain repeat;Clathrin heavy-chain repeat;Clathrin heavy-chain repeat;Clathrin heavy-chain repeat;-
CEP	EP00087_Eurytemora_affinis_P014836	64.286	93.3333	449	462	LYPSNPFNAPGVGH	507	23.9	1054	0.430769230769231	EP00087	Opisthokonta	Obazoa	NA	NA	FALSE	OTHER	0.005277		MNVTFTNQFVQAQAPGGGQPVLQQPQGHLRSPQGQHGQIFSQAPKQNQYVFTQPQGQTIIAPSQVRPISANAQEQILFAQEGLKNSVLFQSAEQPQLQYISTQGYNQSVFQVQGQDPNHPVFVQTQGHDPKQPFFVQNQGHNQNQPVFVQTQGHDPKHPFFVQNQGHNQNQPVFVQTQGRNPNQPVLDQSQGYVGPIFDPSQRQYIQGQRNMDIDIAQNKNCYSQYSSLSPFQHISYLPNQHIAQDGGVVSGQAPIPGPKMVNTSHSNMLQNSALQPYTYQSEDFTGKIAEVNSNSESGIADHSSHEVKGTGVLVSSSSNNSQYQIFYQNPGTVQFAPENQSFPNLIQKNHDPLSHSISSSAVPSLTQSYLSVSHHASQLNVESNYTQSQVQTVPIQHH…	EP00087_Eurytemora_affinis_P014836	PTHR11636	POU DOMAIN	556	1029	6.8e-34	IPR050255	POU domain transcription factor	EP00087_Eurytemora_affinis_P014836	PF00046;PF00157	Homeodomain;Pou domain - N-terminal to homeobox domain	965;868	1021;935	5.6E-13;6.8E-17	IPR001356;IPR000327	Homeodomain;POU-specific domain
CEP	EP00462_Mataza_sp_D1_P000932	72.727	73.3333	81	91	DFDPSNPGNLP	429	24.3	429	0.191387559808612	EP00462	Rhizaria	TSAR	NA	NA	FALSE	SP(Sec/SPI)	0.9603	CS pos: 20-21. LLS-EE. Pr: 0.4682	GEVNMRFLLLSVLQILSLLSEEVVERNNADYFPDYSYYHDLKGYRKDLLHICKQNRDIIKLEEARGRSNFGHPLDLLKISDFDPSNPGNLPQSRKKQILLTFGEHAREFVSVESFFFLLKNLTDGFRQPSYTYAXAVRERARXGQFSRFVLQHLEIHMVGLMNPDGRQVLEDEKDFCWRTNGRGVDINRNADWTYGGPGSNQEKNSEENRGKFVWSEPEAAFFRDLSLEFDYLAYFSLHSGERQIFVPFVDSDSKARKRTRPTTAQEVALAAHMLRAADGWFRNSGIAYDFNSYYADGTLFDWIAGKRNITYSICAEIWGGPYAENCFVQFNPENEQLVADLLKIHALYWSGFLYLIGKDLGVAYVQGRGLQEVVPHSLVTNKNVVVKKPLKIHQPTTV…	EP00462_Mataza_sp_D1_P000932	PTHR11705	PROTEASE FAMILY M14 CARBOXYPEPTIDASE A	B	32	326	5.2e-38	-	-	EP00462_Mataza_sp_D1_P000932	PF00246	Zinc carboxypeptidase	53	321	5.4e-24	IPR000834
CEP	EP00465_Bigelowiella_longifila_P013193	72.727	73.3333	239	249	TNPNDQPGVGH	312	24.6	249	1	EP00465	Rhizaria	TSAR	NA	NA	FALSE	OTHER	0.00067		XEREENNFVLELLKLSEAIRRTEEYRESGSMYQQVPDDEGGRSRALELQDNIKNPVELKIVQVGRGTRQIVASLSWTVTNLKEAFFDVEMKQDKNIRIIFQGKLLQDDSTLEAVGLQDGAFLHVSICDRSQGMVNNPEDERHNASQNQFSLDSEEQIPQWLVQARFVREGNNGDFILGFIMGFFLGVLTLIWVWQRAVPRRQKLGIMLGFGFNLLLGFVQVANGNHPGGQGNGGGATVTNPNDQPGVGH	EP00465_Bigelowiella_longifila_P013193	PTHR14557	PROTEIN C7ORF21	34	194	4.2e-13	IPR040352	Transmembrane and ubiquitin-like domain-containing protein 1/2	EP00465_Bigelowiella_longifila_P013193	PF00240;PF13373	Ubiquitin family;DSC E3 ubiquitin ligase complex subunit 3	C-terminal domain	72;151	125;218	2.6E-8;9.5E-7	IPR000626;IPR025390
CEP	EP00930_Biecheleria_cincta_P019105	64.286	93.3333	399	412	DPRPTSPGIAPGLG	412	24.3	634	0.641935483870968	EP00930	Alveolata	TSAR	NA	NA	FALSE	OTHER	0.000969		WGLLARPCSRCRRFRRAAMSSSSNSKRLWKIQDFVAHSGQVQCARLGGKSGQVLATGGDDRRVNIWKVGKPNALMSLTGHTSTVECLVFDKEEEVLVVGCEGGSIQVWNLEYRKMSGTLAGHRTKCSSIEFHPYGEFFASGSVDTNLKIWDLRRKSCIQTFPGHSAAISTIRFSPHGRWVATGSLDNHVKIWDLTAGKVMKDLDLHKGAVTSLAFHAKEYLLATGSVDRTVKLWSLEGACLNVGSSQPGMGSVQNVRFYPEEKSVVGASQDIVRLHPCDAMSTHSDAIDVDWKCVHDTRLHEGKFLSVLSEGSQVSIEVLDLQRKGDSLQRLRPPERLQPGISPPEQPVQSSPAAVAAAVTAEVAAAVERVKAADAERRFKHGPAGEGIAAELPRRDND…	EP00930_Biecheleria_cincta_P019105	PTHR19845	KATANIN P80 SUBUNIT	30	331	2.3e-134	-	-	EP00930_Biecheleria_cincta_P019105	PF13925;PF00400;PF00400;PF00400;PF00400;PF00400	con80 domain of Katanin;WD domain	G-beta repeat;WD domain	G-beta repeat;WD domain	G-beta repeat;WD domain	G-beta repeat;WD domain	G-beta repeat
CEP	EP01119_Soliformovum_irregulare_P017981	75	80	118	129	RPTNPGSAPGSG	284	24.6	1075	0.110065851364064	EP01119	Amoebozoa	Amoebozoa	NA	NA	FALSE	OTHER	0.001925		MDDSGSGKAVKPLPADPFKPLPPDPSSGSVKPLPPGPGESIKPLPVDPRSQAKPLPADPVKPLPADPAKQLPPNPKRPPPSNGSQGAFVNIPRPPGDNGSPSASRGNASPGPATSERRPTNPGSAPGSGFGPATSQRRPTNPGTGPASSERRPSKVNRPPGSASPKSGTLRKGSGTEAFVSIKFPDGSMKQLKYYSDWFGDDLLKASKMAWTATMASSGKQPENINTYGLLIDDTNEWINRDQPLSSIQSLSQRQVFFSNKYYVGIRIAGQDATVIVTPYASVREIVKHIRRLPQARSISDWENTTYHIGDVELESSRPIRSYRLKPSDKIEVREPMTKQRSESSAGSNRVQDDKPIFVSIESTVHGISRAFKFPSRTTVGQVLAGFLEKYTVTNPDDY…	EP01119_Soliformovum_irregulare_P017981	PTHR23177	MKIAA1688 PROTEIN	456	659	1.7e-39	IPR044785	Rho GTPase-activating protein 1-5	EP01119_Soliformovum_irregulare_P017981	PF00620;PF00169;PF00169	RhoGAP domain;PH domain;PH domain	497;699;822	623;790;911	8.9E-21;3.2E-10;7.5E-14	IPR000198;IPR001849;IPR001849	Rho GTPase-activating protein domain;Pleckstrin homology domain;Pleckstrin homology domain
CEP	EP00980_Cylindrotheca_fusiformis_P006633	57.143	93.3333	149	162	DYRPSEHGNAPGLG	84	26.2	282	0.552238805970149	EP00980	Stramenopiles	TSAR	NA	NA	FALSE	OTHER	0.002749		MAPTGLSTFSTTTTMSPTMAPSANVTFTQQDEIIQATESYFLSLSFVIAMVVNVSVFFAFMGLLKFHHAVEEDLKWIRPWPKFLTIKGVVFLTFWQGLLILIAVNLEQSKGENASLKARQYQNMLICLEMLFFSVTHWCVFPAEEWEKDYRPSEHGNAPGLGIQDFVSDVSHIVKSGRRRRTVSKRRRRLGRRRDNNNALGKDQGGLYQNAPEVIPEGSEVVLEVQEQQQEEGREQELNFGRRMYDFEDDFRARDRTMSNDSSFSIDSEYDSDDDDENKLV*	EP00980_Cylindrotheca_fusiformis_P006633	PTHR23423	ORGANIC SOLUTE TRANSPORTER-RELATED	25	250	5.3e-30	IPR005178	Organic solute transporter subunit alpha/Transmembrane protein 184	EP00980_Cylindrotheca_fusiformis_P006633	PF03619	Organic solute transporter Ostalpha	35	145	2.3e-24	IPR005178	Organic solute transporter subunit alpha/Transmembrane protein 184
CEP	EP00277_Geminigera_cryophila_P027708	66.667	80	101	112	PTNPLSNPGAGH	561	23.9	371	0.278551532033426	EP00277	Cryptophyceae	Cryptista	NA	NA	FALSE	OTHER	7e-04		XNITLSDKAKAHLEKIAQLLKESDRKLAQEAALDFYRRFGTHVLPGPILWGGLVVSEAPSLQWLSRGEEHVRKTQMKQRACQVRYNFLSFGAQVGCKIDAPTNPLSNPGAGHDVFSVSSGAEALDDKEAPMRTPLVLGGTRKDNGWLSSVQWQFQPSTSWHIIDRGPPLPIHELFEVDRSRGVLISVRDVLYTEYLRLWTQVNPDLATNLARTKNIKILRDLKKHLKISLDLVDVRGLTPLHHSVLVGDTDGVKALIQSGAKTQIKSLDGSTALHFAAQGNQSDICKVLISTGSDLFATDGEGHTAAWIAQAMGHEIVLQMLKSRMSSHGDPRARRSKTEGGGGRAEGQLLVTVHEAEVVVVVVGVLVVVX	EP00277_Geminigera_cryophila_P027708	PTHR24171	ANKYRIN REPEAT DOMAIN-CONTAINING PROTEIN 39-RELATED	228	331	4.3e-19	-	-	EP00277_Geminigera_cryophila_P027708	PF12796	Ankyrin repeats (3 copies)	247	322	5.4e-07	IPR002110	Ankyrin repeat
CEP	EP00752_Nemacystus_decipiens_P001827	63.636	73.3333	366	376	RPANPGDIPGI	681	23.9	530	0.703275529865125	EP00752	Stramenopiles	TSAR	NA	NA	FALSE	OTHER	0.00089		MDALRVRKCVEQEQEQAGGGSFVDLFRACAPYIRAHLGAVMVIHMGGEVLEYPNFLSIMDDLGLLRLLGARLVIVSGARPQVSTLLKQAGIKEEFRDDLRVTSKETLKAIKAAAGFVRIEVESALGRGARGGNTGGFHVAGGNYFSAKPIGVRDGLDYGCTGEVRKVEADRIRAQLDDGGVVHLTCIGYSGSGEVFNVNTVDLAAKCAAALGASKLVYIADGSYLEDTLTGEVIKSMRLSEARLLLARYKKQKKKNGAAVHSAPALTVDLKDLSPEAAAGGTGGGAGSTGGEVATAVGAAGEVPATATHAMEQGLMKLVEKAVMALTEGVARAHVVPPASGALLQELYTRDGAGLLISRDIYDGIRPANPGDIPGIREIIGPLEEAGVLVQRPPEQLEA…	EP00752_Nemacystus_decipiens_P001827	PTHR30602	AMINO-ACID ACETYLTRANSFERASE	12	510	4.2e-120	IPR010167	Amino-acid N-acetyltransferase	EP00752_Nemacystus_decipiens_P001827	PF00583;PF00696	Acetyltransferase (GNAT) family;Amino acid kinase family	391;41	468;244	2.3E-5;1.0E-12	IPR000182;IPR001048	GNAT domain;Aspartate/glutamate/uridylate kinase
CEP	EP00903_Cladosiphon_okamuranus_P005422	63.636	73.3333	447	457	RPANPGDIPGI	994	23.1	611	0.743333333333333	EP00903	Stramenopiles	TSAR	NA	NA	FALSE	OTHER	0.001317		LRIAREDQQQQQQEQRQQQRRHQRDHDDHPHPHSIADSSSRSRWAGNDTSTTPIRGSGSGGGSGSSDSGASMSDPGVLPIVGDIKRVNMDALRVRNVDVQQEEEEAGGGSFVDLFRACAPYIRAHLGAVMVIHMGGEVLEYPNFLSIMDDLGLLRLLGARLVIVTGARPQVSTLLQQAGIKEEFRDDLRVTSKEALKAIKAAAGFVRIEVESALTRGGRGGNAGGFHVAGGNYFSAKPIGVRNGLDYGCSGEVRKVEADRIRAQLNDGGVVHLTCIGYSGSGEVFNVNTVDLAAKCAAALGASKLIYIADGSYLEDTRTGEVINSMRLSEARLLLSRYKRNRKNQNGAGAAYAPALAVDRKDLPPETVQVAGSTEGEGSTASGAAVTATHVMEQGLMKL…	EP00903_Cladosiphon_okamuranus_P005422	PTHR30602	AMINO-ACID ACETYLTRANSFERASE	88	591	1.2e-120	IPR010167	Amino-acid N-acetyltransferase	EP00903_Cladosiphon_okamuranus_P005422	PF00583;PF00696	Acetyltransferase (GNAT) family;Amino acid kinase family	473;130	549;333	1.6E-5;7.3E-13	IPR000182;IPR001048	GNAT domain;Aspartate/glutamate/uridylate kinase
CEP	EP00960_Hanusia_phi_P055781	66.667	80	1020	1031	FVPNHPGNNPGV	971	23.1	1627	0.630959752321981	EP00960	Cryptophyceae	Cryptista	NA	NA	FALSE	OTHER	0.003952		MTGQPLVGDSSCLGICLRDSDGRVIVDAVDHTSPNASTIEAGDIILSVNGVDVQGQRLQSIKPLLKGPVGTTVQLAVLRRNFQQISTSLIRHPQLANAVEPPTSAPDHKLITWDREHAGQKLKSVPLDEMGTADGCLDVTIVDLENLPVAYEVGWSLTGTFGGTLCNPYVECSVGNFKLKTSTICNKLSSSVNQTLRIPVTSTSPLIVCVKNKETTLIGDGQIVGQLSFPMQQIARRGFHQSARFRLLVADEVNERIPTLRNLPKGESVTGLKDRPSTIQIVLSYHGQPYEQLQMANDLKEQYKVAMQEHENLLQKHNKLEKEKKKLEEEEQKLVIQDREEDEKLRQAIIKKTERETELRARIIDSQQKRAEREREKWIQEAKRQQEALEAQAKKMQEI…	EP00960_Hanusia_phi_P055781	PTHR32060	TAIL-SPECIFIC PROTEASE	1541	1614	1.2e-20	-	-	EP00960_Hanusia_phi_P055781	PF00168;PF00168;PF17820;PF00397;PF00595;PF13180	C2 domain;C2 domain;PDZ domain;WW domain;PDZ domain;PDZ domain	136;1198;1562;767;825;13	236;1296;1611;796;882;81	0.0072;1.5E-8;9.3E-8;7.6E-6;0.028;4.2E-5	IPR000008;IPR000008;IPR041489;IPR001202;IPR001478;IPR001478	C2 domain;C2 domain;PDZ domain 6;WW domain;PDZ domain;PDZ domain
CEP	EP00613_Pedinella_sp_CCMP2098_P029705	72.727	73.3333	510	520	RPTSPGDGPGV	784	23.5	715	0.723011363636364	EP00613	Stramenopiles	TSAR	NA	NA	FALSE	OTHER	0.000264		XDHEGAASAGNSFDGHSDSNAAGGXGXEARAXXAAXVADNEEEASPSKEEQDRKHRAKELKRTEAEKERKRGPRKQLGAGGRPFGSKAGARPPKVVEAESVAGGHMPKVLRELMTSFPRTMRIPSLVTTLRFTLKLFMEKIKFDELHSSSASSPASPSLLTLPQFCYFHLVTQYGTERLADVHLTQLQLAVLHHRTHRRVQLLGRVFGCFDVTNTVPSLKQRDVDFLFRVLLFLRRMDIFTDQAIESEDYQIDVNKSVGMACAKEVFGPVTTDNGAGIANRVATLPPPSESKASKACDLDAFLELMLDKWLHLNELWATHYKTLFHLHCSFFQVVREMNFSKQVNKRADHEDFRHDVPDHDAVLLYLDKPREGGPLEANPVREHRPLEVAMGGMKDPFA…	EP00613_Pedinella_sp_CCMP2098_P029705	PTHR34894	SAM-DEPENDENT METHYLTRANSFERASE RSMI	CONSERVED SITE	47	325	1.9e-10	-	-	NA	NA	NA	NA	NA	NA	NA
CEP	EP00824_Muranothrix_gubernata_P005524	61.538	86.6667	143	155	DYNPENPENSPSV	553	23.9	324	0.456591639871383	EP00824	Alveolata	TSAR	NA	NA	FALSE	OTHER	0.000246		DAPLKESVPEPLFAMDLILKKGLETPQYSSELKNVKRFIQGVFDKGVEEFQKISQLEPKILPNLFKTQDKTVLKAPARPETKPESIREAGKLPDENLWVYKLWEELGEKVVTSVEPMYEYLKIYDKYAPIIRMSPEQFVKQFDYNPENPENSPSVQDIKADIKANIEKKEKLLEEIPEEVVVSIFKINCMDVRKILAGKFDTIIKLEVEMIAKRCRRMGEDLMIEYDKIIEKICRPPQNIEELTETREYMKTVPMEISKSQKGITELMEVYDMLEEFEYKLSREELDTRWTVFKYPKMSFELIDKQSNFLEKEKERFALGLEEG	EP00824_Muranothrix_gubernata_P005524	PTHR45703	DYNEIN HEAVY CHAIN	12	321	8.9e-24	IPR026983	Dynein heavy chain	EP00824_Muranothrix_gubernata_P005524	PF25007	Dynein axonemal heavy chain 2/5/8 coiled-coil	230	320	0.0016	IPR056759	Dynein axonemal heavy chain 2/5/8
CEP	EP00054_Salpingoeca_dolichothecata_P038558	66.667	80	165	176	PLNPGNAPEKGH	663	23.9	358	0.473988439306358	EP00054	Opisthokonta	Obazoa	NA	NA	FALSE	OTHER	0.001425		SSLRWEKLPGPNIELHECACWISYQNQVYCFGGLDHSEPTYDLFQACLTSDPITFRPIEQKGSIPHPRIRSVGLAWKDELFLFGGSANVEADGEMFYDTFSFDIKTSAWEEVSSPPREIIWPALASFGSTAYLAGWENDVGWAAVRASPTVVIASFDLETKRWTPLNPGNAPEKGHDFAMVARENQVFLFGGQSEFGPRLKLYMLDVTENLWSEVDIPGLDTVPNLSFEIGFLMGLQDEYFFCVAWESEKKATISIDLEAKRLAKLNFEFLPVRYAPSVCVIPSSKQVLFTCDGDEGMYVLHNKLSWQLQHHALFARHPKMLAFIRSLLLASSKRDIKLPVEMWFHILGFLSNFDMF*	EP00054_Salpingoeca_dolichothecata_P038558	PTHR46093	ACYL-COA-BINDING DOMAIN-CONTAINING PROTEIN 5	125	216	1.4e-15	-	-	NA	NA	NA	NA	NA	NA	NA	NA
CIF	EP00525_Craspedostauros_australis_P002233	69.231	61.9048	46	58	EYGSNGPSPHLER	699	23.9	95	0.548780487804878	EP00525	Stramenopiles	TSAR	0.0019	CIF_align	TRUE	OTHER	0.005689		XRLLLHVLRGNQAPFVRDDELLLSWKIFTPLLHQIEAGSVRPHSYEYGSNGPSPHLERWLERMLGRSSGDGVQGLAGTSSHTINRGAQHKIRSSL	EP00525_Craspedostauros_australis_P002233	PTHR23429	GLUCOSE-6-PHOSPHATE 1-DEHYDROGENASE G6PD	2	54	6.3e-12	IPR001282	Glucose-6-phosphate dehydrogenase	EP00525_Craspedostauros_australis_P002233	PF02781	Glucose-6-phosphate dehydrogenase	C-terminal domain	2	54	1.1e-08	IPR022675
CIF	EP01046_Picozoa_sp_COSAG06_P077621	58.824	80.9524	72	88	NSPTSSPERPKFTLIPS	214	25.8	134	0.606837606837607	EP01046	Picozoa	Archaeplastida	0.023	CIF_align	TRUE	OTHER	0.003977		RHINDIEMNYVCFDTLTQCSQPQLGAINIHLVYCDLSFYGGGGGAEACLRSSYNLVPTWGMMSALTGQRTANSPTSSPERPKFTLIPSSVSLCALLTSCGRRVVFTLSLRLRLRGLRLRFGADSARGAKQMHQ*	NA	NA	NA	NA	NA	NA	NA	NA	NA	NA	NA	NA	NA	NA	NA	NA
CIF	EP00449_Zooxanthella_nutricula_P042207	72.727	52.381	36	46	PAPRVERPRFK	600	24.3	190	0.195530726256983	EP00449	Alveolata	TSAR	0.044	CIF_align	TRUE	OTHER	0.001837		XGQRVRSSSPEPSGRGEVVRFSSAGEPSGIGDERQPAPRVERPRFKTKRSLTIARIDHVECLRGVALFSVCSAEFLDILGEQVESRMFQPDDIILRQGDFGDCMYILNIGQVEVIVGEVKVATLASGSVLGEMAAICKDPVAARRSATVRATSFCECRVVGREALMQTIARFPEDAQVIETERQRRFADX	EP00449_Zooxanthella_nutricula_P042207	PTHR45638	CYCLIC NUCLEOTIDE-GATED CATION CHANNEL SUBUNIT A	57	184	4.4e-26	IPR050866	Cyclic nucleotide-gated cation channel	EP00449_Zooxanthella_nutricula_P042207	PF00027	Cyclic nucleotide-binding domain	85	170	1.8e-11	IPR000595	Cyclic nucleotide-binding domain
CIF	EP00276_Gloeochaete_wittrockiana_P013056	75	57.1429	668	679	GGQSPSPRLSRP	231	25.4	709	0.956958393113343	EP00276	Glaucophyta	Archaeplastida	0.15	CIF_align	TRUE	OTHER	0.000125		DDDLRSALQNIEDNDTSDDPEDSGSIGFEPSASDLSSGLFSPPMEPHVVTRREIERLQLELARSRVELERAQSESKIRALQHSEEVSALHLQKRLLEAQVKRQDDEFRMLQEQTSADIAALKKSEQKLQHDFPLIKERVLAAKDLLKYLFISDDTYLELKGVKEEDLSLNQWVQLKVHEEVRPVRAELEALRMENVSQRDKQRNAQEEIDRARRELSEMQRMARREEDQSRVQLRGVEERCSELATQLSEALSRGRNYAEKASQYDELKARVDKSEDELRKRTAELQMETQRANQYLAELGDKSQTHQMLALDKTYLTKELENYERKLKMQELQIDDLERRNRELKSEQQDLHKAWLSIQETKTANTEVQQAEIGRLQKQFALEKEDFRRTLSEMHDRE…	EP00276_Gloeochaete_wittrockiana_P013056	PTHR18950	PROGESTERONE-INDUCED BLOCKING FACTOR 1	15	518	4e-62	IPR026205	Progesterone-induced-blocking factor 1	NA	NA	NA	NA	NA	NA	NA	NA
CIF	EP00929_Paragymnodinium_shiwhaense_P006721	52.632	90.4762	410	428	YNDFGPSPRLSRPLFAAVP	907	23.9	536	0.79110251450677	EP00929	Alveolata	TSAR	0.2	CIF_align	TRUE	OTHER	0.005416		MWCCLPDDQHHAGQRFSPCVGELPAAWPSRKCLDGGGGQWADPSTGPACSLVCTVHKVVCYRRGQAPARGTTIETFLDQTRCLHVALAPNGAKHRVKQTTVGKLLPSRSGDNEDVWVWDDPVSCRDGSLQEHGLDARLLHLGEELPAFDVWPSSELSLFVREGKVGCRRRPDDPLSTSGTATFSIDSDVIGALDESLHGVVFLPALHNSLVTSIVTLSVRILCNSREDEEALLARNRIQRITIQCAPRCVVTSSAAAPEGAAPEVGAESLPAASSIYGGRSKKAASRRDQLAEEMVLASPAEHEDAHRMLTAKLQPRTRSRPSLTGANPAAKLQEPPLDEHETRGALTKQKASAAKLMPLPQLPRAAEIRQLRGCVHLPSRHLAQARPSSKHSLGEESP…	NA	NA	NA	NA	NA	NA	NA	NA	NA	NA	NA	NA	NA	NA	NA	NA
CIF	EP00009_Paramoeba_aestuarina_P018379	47.368	90.4762	132	150	DCPDKDPSPKLPKPPVKVI	807	23.9	474	0.287912087912088	EP00009	Amoebozoa	Amoebozoa	0.32	CIF_align	TRUE	OTHER	0.000348		MALYKVQVPSLQTPEKCASRAELIVDRIRKENLDELEYLARLREELKIPAREKVEENRAEANRAIDTQNGLSAAIPAVGISHHSSNPNTPTIALDPEPQPKISASLEPEPNPQNVEPESLNRPKGYTGQFDDCPDKDPSPKLPKPPVKVIKLNPVQDKGIIDQMKDYLKSQDAKDLIIETRKVALKGAVVGVIVALLSEKLRVLVCQQQDYAGAALLLLKSSGVGAFVGAAGHLLLEALEKFFLSSRGCWVGVGLLVAIFQIVGLLLKFGEKGATASFFRDCVGATSSVVLVTTYAAFCTAVPAASFSIASIKFISSLTQNYDSLSNENPSFSFLQLFPMAISAVFEDFGEACREWAEWATSVFVGGTPTAKLMRVLDEVDQSEEAEDLREELAEWENV…	NA	NA	NA	NA	NA	NA	NA	NA	NA	NA	NA	NA	NA	NA	NA	NA
CIF	EP00607_Mallomonas_marina_P008588	60	71.4286	339	353	EMGKSSPSPRVEQPP	505	24.6	388	0.906166219839142	EP00607	Stramenopiles	TSAR	0.39	CIF_align	TRUE	OTHER	0.002836		MGSGSSVEMRGTKEEIFQRLLPAYYIDAEITEQDVINATKSWDYVTNDTSPEYLARAGEEGFPSSCLTWFYDSFFELSSELDEKSKELYKDNLKVQVRALVGMIKLILKIFKDPSTTDVILTKVANGHTKKGVKAYQYGVVGEVLIGTFQFCLGDAFTEELKQSWIRIFSHCLKVIVPVAISNDQIEDGVKAPTMEEADKNRDEQTKRLSSLMEKSNRQKISLASPVFSPKSPGNEGKKFESLLEQRCSPLQTRTSISGSAPSPRQSRKSYEKRPLTPISSPNVKKNLGSIEMKIPIVEEGMKLEERPDGEKEVLETETETKTDPSLEDTSTEAVNTEEMGKSSPSPRVEQPPPTLPVVDVPDPVDQPSKSPRPAETDVSAPPALTAG	EP00607_Mallomonas_marina_P008588	PTHR43396	FLAVOHEMOPROTEIN	69	170	9e-11	-	-	EP00607_Mallomonas_marina_P008588	PF00042	Globin	88	174	0.0016	IPR000971	Globin
CIF	EP00446_Apocalathium_sp_SHHI-4_P086040	60	95.2381	52	71	GGGSPSTPRLERAPFSGVPD	83	26.6	357	0.1513353115727	EP00446	Alveolata	TSAR	0.57	CIF_align	TRUE	OTHER	0.003485		PAVAAADAARARAAEEGRPPSPAAPTTSGASRGRSGEDYMSVPQSEPHLQGGGGSPSTPRLERAPFSGVPDAVPVSGRGVSSDALGRNDIGVSLEEGGEPFELRRADTNSIVGDFQGAGIGVVVAGLALAGVYSSIASVLVWYSTQVPLTCRPGLGTTFRLMGSLDGVLGVLMVCFFLAAKGLVDAMSHGVLAEKYESEGRTEEAERQKEEAAKKMAGAFLQGCFPTLGFLLLQACLLATWVYGIVQAVHADGHKCGSAVTVFWVMLGVNVASALFSTCLEARAGVPRPSLHGSDFVGGGGLPSFASGIADAAELGAVPTSLQGRGRSAGGFDQAVSLIVAERGRGSSIGVPQTSHV	NA	NA	NA	NA	NA	NA	NA	NA	NA	NA	NA	NA	NA	NA	NA	NA
CIF	EP00831_Metopus_contortus_P054791	66.667	85.7143	90	107	DVGNSSMSPRLDRPPCTL	6.3	29.6	109	0.978021978021978	EP00831	Alveolata	TSAR	0.75	CIF_align	TRUE	OTHER	0.008242		DVICVFFFFQAEDGIRDVERSSWARRCVQETVLMLHRWLRKYHITTYDYILFLRQRTQNPELELEKYLEQVSHQFHIGKAIVNSYKGSSDVGNSSMSPRLDRPPCTLR*	NA	NA	NA	NA	NA	NA	NA	NA	NA	NA	NA	NA	NA	NA	NA	NA
CIF	EP00628_Pelagophyceae_sp_CCMP2097_P036217	50	85.7143	111	128	DHSPSPDLEKPPWDEVPS	909	23.9	466	0.245535714285714	EP00628	Stramenopiles	TSAR	0.82	CIF_align	TRUE	OTHER	0.001493		FALNQQGLELAVLDAPGSALASEIAHLKLRKVSGVWGVDNDGFRGPKLEHGPFFRRVPFVRPTLAKSDDAECDSDEMPQNPDAQNPKTSHPATRPSLVQRFPLALLSRSLDHSPSPDLEKPPWDEVPSGRKVREDSFGVPGRRMAPVRRTSSNPWPASGATRGPLGPGVIRRLCLDDTGPLRKPLKRPQGRGSPRDVEHAPFLKIGSIPRDEGPRANFDEGPLGFLIQRPRKEVDKGSLNQVDEGPGIQPCSSVPRTELGPCVRQGLALMQTQDLGKGPSSASDVWTLEPKSPPEPNPVSDXTGQGCREKHQRSWNNQDEVEMAWSTSGIYPVKVQRAPKKTWEGKATKSPSGERCRHVHKWPPASGLLAEDAKWVGQRGLPLKPESKVGFQAQRPGAK…	NA	NA	NA	NA	NA	NA	NA	NA	NA	NA	NA	NA	NA	NA	NA	NA
CIF	EP01036_Dinobryon_divergens_P030520	55.556	85.7143	410	427	GDKPPSPVLDAPPAALIP	595	24.3	876	0.476689976689977	EP01036	Stramenopiles	TSAR	1.1	CIF_align	TRUE	OTHER	0.000187		MGSNSSSLSSQQIEDITKKLQNHFEYGLALHMDKKHLYDTMITECNKLLLAEGAAPEDDFLKVFDEELKHKLDAAVPDSKPRSRANSANMNTKVPVADKKIKAPVKATPRRRSYDVPPPAAISAADKRPITRGTSDALPAIAHSTPRPTSGDTHGPTATPAPAQRSNSFTGDLHPLPGIVHVNEKHPESLFGATEKHSEEPVVYVDSWDSVTQQPYCALCQMAFKSVNFLERHRNYSELHQRNLKERNDMEKQKHDQSIRDSLQGTWRPAPHKHFAPVQLEGTHYKLLYCGCKLFWRTQKTIEFEFYHHILPHTIEVLAFDYDKHLELNRLYLDYTSIADLVEEAVQHRLNNDLDEMHEEEVRRLQITSYVLARLQQDIVEFAAVSSPGQPKRRQSTIP…	NA	NA	NA	NA	NA	NA	NA	NA	NA	NA	NA	NA	NA	NA	NA	NA
CIF	EP00747_Dinoflagellata_sp_TGD_P068433	50	95.2381	200	219	YGNCYPAPCTEPPPTHLVEN	699	24.3	727	0.281471004243281	EP00747	Alveolata	TSAR	1.1	CLE_R_type	TRUE	OTHER	0.003987		STRASMGFTQVSTGNWGGLDYFDGKRYGSCGFADAANVLWIMGGVNGTSGAAPSSMLNDIWSYDSKRETSCASSIVPYSCEETVCVNEDVLAFRTVLRTVWRAPTANGAPCTSSGGYPDTRELWSTVEPTTQACPCPLCITPPGGDLPTQMANVSYVNAYTLVSAAYATRPIECAPGKLPNGTFTCVADTPYIGRFYTPYGNCYPAPCTEPPPTHLVENFLNHSLSETTDGMNCSLLSQTYNMTSGGTCAFNCEPGYVMGLPFTCFEGKWQANHTCIKISTCSQTGVSVDKGAVFCGDVTMADYGDTCSIRCDTEGGFSPYVPGAVAYCDVDVDGEIRFVAPEGRTLGDSDANVCAPTECPPPPTPENGIGFTKFGESVEAVFNLNCAPGYVVDLTDGK…	NA	NA	NA	NA	NA	NA	NA	NA	EP00747_Dinoflagellata_sp_TGD_P068433	PF00084	Sushi repeat (SCR repeat)	360	418	8.5	IPR000436	Sushi/SCR/CCP domain
CIF	EP00031_Thecamonas_trahens_P006191	58.824	80.9524	54	70	NSPSPRLVRSPLASHPH	424	24.6	1334	0.0402429764616553	EP00031	Apusomonadida	CRuMs	1.4	CIF_align	TRUE	OTHER	0.000587		MAARHQQAKRASRLSVYSDDADLAFLAQLEEPSLALSSSGSNSESVCGLALAPNSPSPRLVRSPLASHPHALGYTLQDSSSGSSSSSSSSRCSIRRPVRHRKAHPPARSSPLRHVQNAASSTDSTTSSSSSPSPSSASPSSESSSRRGNVQDVDDLGTPAGSDASMVNFPISTPLSRSSAALHRKRPASGFFSQQIVDLEDDTFQRDSIKMYRLKPRRRSLSAVHVVNNPNAGGSTKLLEKASSSLHAIGEGFDINIDDDALDLNDFDFDDIGDTVALDFADESNAAGPIELDALPGGDGKSWSSSGSDEAAQGAAAVSTPRGTAGSSAALTNKAGSKTDASAPDSNEAAGDEAAPRRSRWREKSIRFLDSIPVTIFMLVITLFVLFADDTLIIVAPDK…	EP00031_Thecamonas_trahens_P006191	PTHR23113	GUANINE NUCLEOTIDE EXCHANGE FACTOR	817	1333	5e-79	IPR008937	Ras-like guanine nucleotide exchange factor	EP00031_Thecamonas_trahens_P006191	PF00618;PF00617	RasGEF N-terminal motif;RasGEF domain	917;1097	1023;1275	1.0E-16;4.0E-50	IPR000651;IPR001895	Ras-like guanine nucleotide exchange factor
CIF	EP00129_Allomyces_macrogynus_P007155	52.632	90.4762	192	210	YGQLSDNPRIGRRPFLLLP	399	24.6	637	0.309061488673139	EP00129	Opisthokonta	Obazoa	1.5	CLE_R_type	TRUE	OTHER	0.001169		MDTDDATSSSSGVFSSLAAFSSPTGAHDDDPHKREFSSASATSATAVSADAPHAAISSKPSTINEEDTRSWLHAPTADAGTVASRAAPIDNSRLVYMCMSIVFMIAVAFSMIMAPQQQFVLRLVCREATESLGSGGGKPEPNAGLLALGAAKHGRSIDPICQRPDVQRVIVATTTMLSLVLAIPAMFTTSLYGQLSDNPRIGRRPFLLLPVFGYIFCLSGIFVVDRLQMSSWFLIPGNLVLGLAGDLSTLLMALFAMMTDLIPTPRRTFFFVIIELTMMIGMMCGPLIMSTAVSYAPESPLLPIGIGIALMALAFVLILILVPGAPKAQELRAEPVDPSHRAPMSLWSVVKSMELMWKPWNRSRLALVIAFFIADLCSAGQGTMLVPYTYRRFGWTSKE…	EP00129_Allomyces_macrogynus_P007155	PTHR23507	ZGC:174356	95	599	2e-65	-	-	EP00129_Allomyces_macrogynus_P007155	PF07690	Major Facilitator Superfamily	174	430	5e-15	IPR011701	Major facilitator superfamily
CIF	EP00039_Didymoeca_costata_P008415	69.231	61.9048	124	136	GNSSPSPTSDRPP	330	25	806	0.155107187894073	EP00039	Opisthokonta	Obazoa	1.8	CIF_align	TRUE	OTHER	0.000774		MSVKDHSRRDVNFTPVDPETEMASWFVAGLSRPQIKQLVATMVDEEPVGAFLIRDVQSQPDSFGVTVKVGQRKIKNFLLKNTPDPNGGSRFSLGHIHYPTVSDFVNKASSHPHPAIGVRLIPGGNSSPSPTSDRPPISEVQSNSNVDALTQNAEWFAGGISRTEVREMTQNIMSMGELGDFLVRDVASEPGNFGIAVKGPDGLLNFLIERVRGDSKSGFKLRGDSKLFPTVAELVYYYAISPGGINGLQLRLLPEDVEAYEQAVREGKLAGVISVDDVTAKATWFRAGLLRPKLKDLSAQLKARGIPGSFFIRDVASQPGSFSISMINQHGSFCNYLIEFRKEGYAIKGAPADVVFPTLSQLVLHYATVQHGILGQQLLLTQHDIADLKASFADNSKKK…	EP00039_Didymoeca_costata_P008415	PTHR19969	SH2-SH3 ADAPTOR PROTEIN-RELATED	148	243	6e-40	IPR051184	Tyrosine-phosphorylated adapter molecule	EP00039_Didymoeca_costata_P008415	PF00017;PF00017;PF00017	SH2 domain;SH2 domain;SH2 domain	25;155;295	84;238;366	0.16;1.5E-4;1.9E-4	IPR000980;IPR000980;IPR000980	SH2 domain;SH2 domain;SH2 domain
CIF	EP00468_Gymnochlora_sp_CCMP2014_P005530	75	57.1429	350	361	SPSPRLNQPPSK	841	23.9	434	0.827014218009479	EP00468	Rhizaria	TSAR	2.3	CIF_align	TRUE	OTHER	0.050272		MIKIKKIGTGATSVVYLALHAGTMRLVAIKERKIDPKGVESLIKELHELHENLVPLDKDGAPQWIFNHNKSVGTVHPCKHILSFYGGYHDCEDGTLNLCLEFMDSGSLQRVVDAGGVRDERVLQHITYGVLKALEHLQEYKTIHNDIKPANILVSHNGHVKVGDLGLACRCVTGDDSSEVQGTIAFLSPERLLSKPHTYTADIWALGITLITLATGQMPFSDSTGFFHLQNMVVNKPIPGLFAADSKEKWVYRFDGIHSKIWSPQFMTFVTCALIKDPTRRPMAKDLLKHGFLRTHEIKNFEGPDSMYNSLWRDSIDTNPVNGKDLLPIIKCRLDTHLSSKGGILLRQFSPSPRLNQPPSKKLRKVKCRWQKVKKEFLPNRTFLHNHPFVGVWNGIVNL…	EP00468_Gymnochlora_sp_CCMP2014_P005530	PTHR48013	DUAL SPECIFICITY MITOGEN-ACTIVATED PROTEIN KINASE KINASE 5-RELATED	3	305	1.9e-60	-	-	EP00468_Gymnochlora_sp_CCMP2014_P005530	PF00069	Protein kinase domain	3	293	4.1e-43	IPR000719	Protein kinase domain
CIF	EP00885_Auxenochlorella_protothecoides_P003865	56.25	76.1905	689	704	DTAAPTPHPRLDRPPF	554	24.3	1153	0.605101143359719	EP00885	Chloroplastida	Archaeplastida	2.4	CIF_align	TRUE	SP(Sec/SPI)	0.990425	CS pos: 19-20. AAA-VK. Pr: 0.3871	MKTFALTVLLLGTAYGAAAVKPGEWWVYPFLSTAVDHQKRVLQVEGDGRLGADMFCKSKGYLKSGDFLELEEAGNIWPIGTTNLANDQFWTGANATAYLYITCLSLETQSPSIGQGENGNIGYKNTGINNIGNYNSGEANVGNHNAGDFNMGDGQHSARYVPRRAARSRGHPTRCTAEVRARPSANGAQPMTAFDFRQYMQQRAALVDAALDLAVPLQYPEKINEAMRYSLLAGGKRVRPALCLAACELVGGPLEAAMPAACAMEMIHTMSLIHDDLPAMDNDDFRRGQPANHKAYGEEIAILAGDALLSLSFEHIARETRGVDPVRVLAAISEVGRAVGSRGLVAGQVVDLGSEGGGVGLATLRYIHEHKTAALLEAAVVSGALLGGAEEADLERLRT…	EP00885_Auxenochlorella_protothecoides_P003865	PTHR43281	FARNESYL DIPHOSPHATE SYNTHASE	168	475	9.7e-129	-	-	EP00885_Auxenochlorella_protothecoides_P003865	PF01469;PF00348	Pentapeptide repeats (8 copies);Polyprenyl synthetase	119;221	156;460	0.0011;2.6E-54	IPR002989;IPR000092	Mycobacterial pentapeptide repeat;Polyprenyl synthetase-like
CIF	EP00112_Aurelia_sp_Birch-Aquarium-sp1_P006692	69.231	61.9048	506	518	DFGNNSPAPRIDR	212	25.4	648	0.795275590551181	EP00112	Opisthokonta	Obazoa	4.1	CLEL_aligned	TRUE	OTHER	0.00053		MADENMGSIIHQGILIKSPPEAKSKNLDRWRKRYFRLWSSKKLGYYKSEKSEKPIKPPIDLNKCKSIDGHLKNKKWNNIFCLNTENRKFFLVADSTECMKDWITKLCDICGFSVGDTAPSDGSPATNSRFMDTPTASPNVHKRIHDGTTSPQSTPDGSPQPDTRNLPSYNEELPPIPPDSPNVSRQLPDVPKSESPEPMIGSPFGSPIKQNSKMHPFGSPSSYDVVPPPRLAIEEPTMTKRRKSTPSESAIKNLTIKDESYVDMLPKGQPLGSYDIVPPPRPKNELLSSMDNYDLVPKPRPVSDEYIQCEVPGLEAKHSDKYGKPPPPIPDQTYTGFEKLPGDESFRQQPTRYSGAGNDTYDTPKGSAFGGNDSIYDVPPSGDSIYDTPPIHNEGESDS…	EP00112_Aurelia_sp_Birch-Aquarium-sp1_P006692	PTHR45960	GRB2-ASSOCIATED-BINDING PROTEIN	7	644	6.6e-30	IPR046355	GRB2-associated-binding protein 1-4-like	EP00112_Aurelia_sp_Birch-Aquarium-sp1_P006692	PF00169	PH domain	10	110	2.2e-09	IPR001849	Pleckstrin homology domain
CIF	EP01065_Artemidia_motanka_P019731	69.231	61.9048	845	857	PRLLKKPFKLIPD	527	24.6	1120	0.762420957542909	EP01065	Euglenozoa	Excavates	4.3	CIF_align	TRUE	OTHER	0.000988		MAGAKDAAADRWSAAEYESIASSEVTLPGDDRKVVSEDAMHLLAGKPEVADREWDADAWTYARIFCGRDDRLRVLVAADTVGKVRKGRYTNTHGVVRDLPKPSSEVLSNPGVPSVPPPHDTTLVTVAAVDTLTAAVSCTKKDGSGILALNMANSTMVGGGYRRGRAAQEEDLFRRTTLAAALDPWAGALYDLHPLPEFGCVVSHDVQVFRAGVEAGYDFFDEPQSVDFVTACAYNAKECGWLVGADGKFTAKGRSCTRRKIESVVLTAISQGCNTLVLGALGCGAFGNPPRCVAKLFKEVLTHYAGYIQRVVFAVLDTKAEGNLKIFRDVFSGGIHCVGPHDKSVAVSRIVDTPAAAEASFKIDPVTASLIAAVEEAKKQGCATVNDAIAMAEAAAKAD…	EP01065_Artemidia_motanka_P019731	PTHR35596	DUF2263 DOMAIN-CONTAINING PROTEIN	75	333	5.4e-49	-	-	EP01065_Artemidia_motanka_P019731	PF10021	Microbial-type PARG	catalytic domain	77	210	1.3e-14	IPR019261
CIF	EP00927_Polykrikos_kofoidii_P036216	58.824	80.9524	245	261	NGPLPRLLRKPFARVPN	60	26.9	479	0.528138528138528	EP00927	Alveolata	TSAR	4.6	CIF_align	TRUE	OTHER	0.005822		MGAVCGTTYSQCQTGAKFCVVSVEEGVSRDTTRCECPKSISENNCGAAWEIGDEALSNHLCIGEMPVAARRRCAVDSACGEVTVDATRGISKTASDDSVHVPAKPKGGKSSAKSKAKAKLAKTGGWSRAAMGKQQKQPRQPQMQQQNQQQQENQQQTAEDLSTLTFAQRQRRFGAQSLRGGALQHQLDVLNFNPHAMRCFEQFAKRESDLVEDFAVFYHSFAHAALLYEVQAAIASLVFGYSAVNGPLPRLLRKPFARVPNAEALIQMFEGEMAQGKKDHDERYREVAISAMCSLVSLGPEVSTPVIFLHTGYGHNDRPPYLAVLQGVLIACGLSIPAAKILIGRILKLAESYNLDASKYGGSPAPDGKSGHLLQIFIRRDLVDELAYAGEPWGIVDKK…	NA	NA	NA	NA	NA	NA	NA	NA	NA	NA	NA	NA	NA	NA	NA	NA
CIF	EP00831_Metopus_contortus_P061039	69.231	61.9048	59	71	NYGNNSPSPKEEK	958	23.9	210	0.294416243654822	EP00831	Alveolata	TSAR	4.6	CIF_align	TRUE	OTHER	0.000352		SKERENKKQIESGIAIGPRNNTAIDIFDVNAKGNTGLIEHLIRPVGDKSQIAFAFKLRNYGNNSPSPKEEKKSPRPSKTQQPQKTHKYLLPKMSEKPSFPRSSSVLHIKSKHPSFESKSPWVVPQITKIKNPYSSIYSERFHDKFSDPNIANFKQHLNPKNGKDMIEWQCLLRSPNKLCHRQRKSMHNLYPLVQTTSFYFLQSVSYTHLT	NA	NA	NA	NA	NA	NA	NA	NA	NA	NA	NA	NA	NA	NA	NA	NA
CIF	EP01012_Entosiphon_sulcatum_P023544	64.286	66.6667	1512	1525	PSPRHERPSMILVP	598	24.3	1548	0.985006518904824	EP01012	Euglenozoa	Excavates	6.1	PIP_aligned	TRUE	OTHER	0.096861		SLFRDGIFFFSLCPFIRPTAILVHAKLKSMAHNERRLHWAPLPPRGGGYEEDTTDENTPPATQHQQPPNTVTAVRYATSSASPGEIAALTKEMEKRDGRLKECNLRLRAAEEKLHEAEVARASLEEEVSLRDQEVRDLRRDRRELEVAKREAEERQKRAEADAAERIRQLSADLQRFQTEAKGKEDRTTASEARVAQLEKQLETEQRKVRDLGLETTQLSRELERRKAELTDLQEKRKREVASRLAELETSRSSSKEMFDQVDLEARELRERVAQLELEVRLTEDNTQLGEEQLRATRQELESCMGRLKDAQQALIAKEDEVQNLREKLNDALASLEAVEEASRKQQLPSTVPGTSGTATSQREAELRRQIDSLRQDLNEARRQATTSRAPLVGNSLSV…	NA	NA	NA	NA	NA	NA	NA	NA	NA	NA	NA	NA	NA	NA	NA	NA
CIF	EP00427_Karlodinium_veneficum_P041956	72.727	52.381	3	13	SAPSPRLERSP	669	24.3	493	0.00414937759336098	EP00427	Alveolata	TSAR	6.5	CIF_align	TRUE	OTHER	0.000818		RLSAPSPRLERSPGSSAYSKELKMWVDMQVNSHLKLAMRDVDSEIASVRQESRSALDLARRQEGFGASFERLVTSVEEKIRHETADLHKQTLASIEGLLQTVEELKQTVSHQERNALHRENTFVQEQHAEIIEMRRLHRENDKLHKALQQQHQLALAEFRHLQSEHKHELESLMEDKRKLDQQQHQLELAEIHRFQNEHKSGMEILMEDKRKLDEMLSGRGIKAWGNEQERKVLTLGRELSEQEKLQKQQLANLQREIRGHIESQLGAFRSELSSIAKQSDLDEIERRFEKTQRRLGEDLLAHQQKQISELRSETTAMAKKEAALVRALDEQLWLCDQRLGQRMDSVQQSCLDCARGVDDVMRSYDDIRRRHEESLLAIRELAQTHIRRTRSRSPEHTQ…	NA	NA	NA	NA	NA	NA	NA	NA	NA	NA	NA	NA	NA	NA	NA	NA
CIF	EP00109_Schistosoma_mansoni_P010411	80	47.619	153	162	LERPPFSLLP	732	24.3	232	0.684684684684685	EP00109	Opisthokonta	Obazoa	6.5	CIF_align	TRUE	OTHER	0.004125		MDKFEKPQSYLSWTTTQVISWLSGLDDAIEPYLSAFSAKNISGKWLSSLTADVLDKYGVQKIGHQMIILEKVKQLQYQFSSFDNETLQSVLLRVSRSCTCIITAINSLMAITKRQDADSPYPGILSDIQGAASYILSCILNLMSTIANAASWLERPPFSLLPKMVVFRQFLVENAIITNRLSQQAISAQCNEHFKEIIDYAVEMTYNFPDFAETAGVIVKPCNRIKPSAESS	EP00109_Schistosoma_mansoni_P010411	PTHR12844	CONNECTOR ENCHANCER OF KINASE SUPPRESSOR OF RAS	12	167	7.3e-26	IPR051566	Connector enhancer of kinase suppressor of Ras	EP00109_Schistosoma_mansoni_P010411	PF00536	SAM domain (Sterile alpha motif)	12	75	3.4e-08	IPR001660	Sterile alpha motif domain
CIF	EP01098_Paradermamoeba_levis_P007060	53.333	71.4286	5	19	EYGDEFPLPKLEKPP	853	23.9	153	0.0289855072463768	EP01098	Amoebozoa	Amoebozoa	6.6	CIF_align	TRUE	OTHER	0.001122		GINAEYGDEFPLPKLEKPPADWWKEEEDKSLLIGTIKHGFGSYCDMINDPELSFKNQISKNKSNENGEQQSVKEESAMKEEKPDLAKDEQVEESDLEKKRSKVIIKGIKDEREKEEEERQEEGEKESQVIRIRTRGGKTTATLGSKDKGGKKK	NA	NA	NA	NA	NA	NA	NA	NA	EP01098_Paradermamoeba_levis_P007060	PF23588	ATP-dependent helicase CHD1-2/hrp3 HTH domain	23	64	0.00034	IPR056302	ATP-dependent helicase CHD1-2/hrp3
CIF	EP00927_Polykrikos_kofoidii_P018952	66.667	71.4286	552	566	SASPSLERPPFQDSP	536	24.6	646	0.873217115689382	EP00927	Alveolata	TSAR	6.8	CIF_align	TRUE	OTHER	0.017984		MITYDFGRWGVGFILQLEGSIFPYALALAVPNVVLMVGLGILIRGFSSETSGVSSSVSDAAKNSFSGVMMFWAAYSGCLAFLLIFRTQIAYGRFWEGGTLLLQIRGVWFNATSNMVAFCNEKESMQHDVHLFQHKLIRLMSMLYCSALHQVSGVGDDNFDIVGFEGFNDESLEHLLGARDRCEVIMQWIQRSIVQNMNAEVLKIAPPIASRVFQELSNGIVDLQNAKKITEFQFPFPYAQMITVMLLMHWIMTPLLAAIMIAPEQRVLGAIVVFISVLSLWSLNYTAAELEMPFGDDPNDLPITRLMLDFNSSLISLLNPLVQNPPAFSMSELGVHNCTSFNEMRCVRLSSQIVAQRSECEGENEALSEELSYCREVKPVVSDMEVMLLRDAKFVSPRA…	EP00927_Polykrikos_kofoidii_P018952	PTHR33281	UPF0187 PROTEIN YNEE	28	319	1.8e-19	IPR044669	Voltage-dependent anion channel-forming protein YneE/VCCN1/2-like	EP00927_Polykrikos_kofoidii_P018952	PF25539	Bacterial/Fungal Bestrophin protein	73	313	1.5e-16	IPR044669	Voltage-dependent anion channel-forming protein YneE/VCCN1/2-like
CIF	EP00057_Strongylocentrotus_purpuratus_P017005	55.556	85.7143	927	944	SNSPSPRKEKPTCKYGPD	776	23.9	980	0.962577962577963	EP00057	Opisthokonta	Obazoa	9	PSY_aligned	TRUE	OTHER	0.003688		MRSKVYTAFNLGWSSLKRTFVRPEQQHLKHYTSAYRDAKCPCDSGLGRRGTASPKSFPGNTLSSKFETERKGSIVFFQSFLSPTALSSSSTLVKTFSSVMDDEKSFMVDYARLGTSKCKKCKQGIEKKSPRIAKLSTNPFSDDGSMMKNYFHINCVFETFVRARATTKKIEDPSDLDGFEKMEEEEKKLIRKNIEELLSRVKTPKKTPAKKKATVQSVLSPGGQVVSSSKQPKPSTSQPSSSHHTSAAASSSSSTPSPTPSKTSYQGDGSDPKHPDNSFREYRKLCARIADISGHHAKTKVVAAYLKRGADGDTFSGDPYLVLKLLLPGVVKRVYNINSKQLVKLFSQIFGTDLDEMVTDLEQGDVSETVRKFYEESKHTPPIKKSVLSIYDVDKFLDN…	EP00057_Strongylocentrotus_purpuratus_P017005	PTHR45674	DNA LIGASE 1/3 FAMILY MEMBER	100	881	0	IPR050191	ATP-dependent DNA ligase	EP00057_Strongylocentrotus_purpuratus_P017005	PF04675;PF00645;PF01068;PF04679;PF10283	DNA ligase N terminus;Poly(ADP-ribose) polymerase and DNA-Ligase Zn-finger region;ATP dependent DNA ligase domain;ATP dependent DNA ligase C terminal region;PBZ domain	278;109;499;720;936	449;193;692;829;960	4.5E-30;1.3E-15;9.3E-60;1.2E-9;1.3E-4	IPR012308;IPR001510;IPR012310;IPR012309;IPR019406	DNA ligase
CIF	EP01083_Nonionella_stella_P217258	48	100	15	39	YGNNSPHPHTPHGTHERVQRLKRPP	337	25	424	0.0350877192982456	EP01083	Rhizaria	TSAR	9.1	CIF_align	TRUE	OTHER	0.000819		MSWQQTMDSMFGYHYGNNSPHPHTPHGTHERVQRLKRPPSLPRIQLHDDIGIVPDHEKKAKKNNSYAQTPNPTSSARKRMKRSKSSKRIETNPKILELEAKIGSLTRDNRVLQRKLEKVESSTGKKQKKMDNEREMRLAAHKERYSLQQKLEKLQKAISVRLKLLGVDFSKIDDITTALDTCFSVIRKLAKELQDKEEELQATKDKLTQATSDLTAANKFKKQINVLTEMNKSCMDNQASLYHEIDEYKTNLQRLKEEKVVLQSDLDAKIVEVERLNHENTDLNTQKEELMRSRNDFEGQLKESMQKVEALENELENMKTGHEEMKADLMKENDTKWKNKCNEYDVLNEKYKTLKTQRKSDGEKLRLEHSEYEKKIKSLTNKLNAMQSVKKDEKEKEVT…	NA	NA	NA	NA	NA	NA	NA	NA	NA	NA	NA	NA	NA	NA	NA	NA
CIF	EP00671_Bodo_saltans_P008816	52.632	90.4762	475	493	GANLPVPTTSSLPFKLIPS	414	24.6	805	0.603053435114504	EP00671	Euglenozoa	Excavates	9.3	CIF_align	TRUE	OTHER	0.000996		ATKEKIKSTVDQFLSTVTSNTGPKRFHVTLRIGSKEFGVSVKCTPDGDTSVLTAFCDNEQLTLDHWKGASPEAFLNHDWVGANVLQVVPSKVTEEQVQQMLNQQPTCFVSCYNGTVFKKTYLDARELAREFVTVIEIYQPQHSATASLPGIEETVHAAWNSVIVGIMNRAWDTLCSVHVVRAEGGPKAITSYEKSQMTNAIRDAFGNCDVSTLARRAEWLTLHIKKWLGVVCAPYLQRILVHDDAQQIIREVSAVSAQLNVLKPFMDAVFWSMDSDQLRNASDTNRRPFISDAITAGARDQLYQPCFDHIAKAALDGVARCRTQASLIGSVVAENYFTALKAIFTNPEYIKHIVSPCQAAGTDHFSINSQEVIARVRSGEIPPHEYIAHVLRAVKVERD…	EP00671_Bodo_saltans_P008816	PTHR11932	CULLIN	632	804	9.6e-17	IPR045093	Cullin	EP00671_Bodo_saltans_P008816	PF00888	Cullin alpha solenoid domain	634	728	2.1e-07	IPR001373	Cullin
CIF	EP00470_Lotharella_oceanica_P003888	55	95.2381	38	57	WGGTSPLPRLHTSPFKLAPD	40	27.7	288	0.138059701492537	EP00470	Rhizaria	TSAR	NA	NA	FALSE	OTHER	0.001246		XANEAKYGGYYVSIYHVYCQPAFIYELHSAIAHVLLGWGGTSPLPRLHTSPFKLAPDAPELKKKLKAWKNDHALNFRNCAIAANTTLSHSNEATPANFWIGYCACGIQGIFDRLLNQAGLTSIKIDLVKLAHRYHFDACCLTPSVNLGSSGMKPQQNFQFRGNLMQILIRRDVVNTFAYASHAMGVIDATRTDLRKAVAKNATITGQCRVNCNPKAFLNQRLVKIFVFQGQENRHKKRLQLQEELRVLLRNHYNKFPGKEKHAYKDLLTPLPITLKPQMKELLSRTRP	NA	NA	NA	NA	NA	NA	NA	NA	NA	NA	NA	NA	NA	NA	NA	NA
CIF	EP00435_Cladocopium_sp_Y103_P069260	62.5	76.1905	52	67	SPSPTEQRPTLNLIPN	66	26.9	1158	0.0446584938704028	EP00435	Alveolata	TSAR	NA	NA	FALSE	OTHER	0.000641		MGDLDGDQASDAILQKIATYFDSVIAERNFGEFVNETDRTTLDQVLQALIGSPSPTEQRPTLNLIPNESLKEFWLPLVAFDVSARSKSGYFPQNVQIAAHFREFLKDGYRVGAEAIETKFAKGDSTRQILSGSVGISDGFCKVLIMYGICLICHHLELTQEQLELPGVQKVLKSFRLIRCAFTYYENPSHYYLHALRIQHVSAQKQAPSPLDFLGNLKEAVGVERRLSRAGASSALKDVVGRCVSEYNKMVTKKAHRIDTEIKKMILNLLRTDDEVQQKIHSHYDLYPHSVSALPMDVLQQDWWVPGSTSRAECARFQGKDQFREILAPNIETTKLWVERATQDFQRRVGPDASVKTKKNAQLDDEGQLALHDICCLWHWLVPKMQHVFPTPVVEKHQS…	NA	NA	NA	NA	NA	NA	NA	NA	NA	NA	NA	NA	NA	NA	NA	NA
CIF	EP00451_Oxyrrhis_marina_P021962	45	95.2381	33	52	YGNRMPSHRVSKPSQELVPS	113	26.2	346	0.098159509202454	EP00451	Alveolata	TSAR	NA	NA	FALSE	OTHER	0.01507		RDAAPELIATMSWWLVVSALEWLLFTIFAALQYGNRMPSHRVSKPSQELVPSKYRWVAVSETVSILFTALSFSSVALGVLVPRRESSSGTGLPLSVEWLADAGRVVMVWITSPVVNLVLFSVSVVFGWVVLVHRLFMFAKHGVQVRPFLPGMQNVVLANIPFVGTGRGGALENASYRAGCSDKMSKSVFRHWVAQSILDFCLIISMRLLFEAGGCPDGYVAWDSGIACASTQRETAAFFGAVAACGWYVWVFLFILRTQNHYPNSELGSDKAPADFYCPFFLISVVQAKVFVAGAAAYAPQSYREAVVLSCCGIAALWLLLFAALRPICCLRLLRWVYVAAMAFTL	NA	NA	NA	NA	NA	NA	NA	NA	NA	NA	NA	NA	NA	NA	NA	NA
CIF	EP01031_Cornospumella_fuschlensis_P035707	71.429	66.6667	398	411	PSPLLDRPPVVLIP	138	26.2	512	0.79718875502008	EP01031	Stramenopiles	TSAR	NA	NA	FALSE	OTHER	0.000619		MGSGASTLTTEQNVLLTKELREKYEAHKHNSNLSDEELHKLVMKDYEAIVEKIKKPKSESTGFDLTKVSKNKVEKGSRRIAVNVSETGSGKHSGGAAAGKSTPSNRAAAGNAGNARRRSFDGSAAKKAPAAAANLTAVTEAAAAPAAAAEAPSTQPTVDVSATTATSPAPVEQIIGDSWDSVTHQPYCNLCQMAFKSAAFLERHVKFSDLHQTNVKKAQGQPVSVPILAPTTTANPTTPGEASDGGKKAGMPVASKQVEGQHFKLLYTGSKFFWRTQDNVDLHFYHHILPHTIEVIPYDSTRSKELPRIYLNYTCLMSNVAKHHKQSTGQELDEDDNSRTAVTTYILQRLQLAASGASSHILTDSSLHSASASRIPSPGGGGGILMEYVKLTGDEKFPS…	NA	NA	NA	NA	NA	NA	NA	NA	NA	NA	NA	NA	NA	NA	NA	NA
CIF	EP00671_Bodo_saltans_P016943	90	47.619	540	549	SPSPRLYRPP	206	25.8	577	0.950617283950617	EP00671	Euglenozoa	Excavates	NA	NA	FALSE	OTHER	0.000297		MSDVSILQHHFDLAGVGHWTNILLRNDFTPRNIHLLNEKDLLKLRITNQKEQKQLLTAAKLIQLSSKDQAREVDTDVLRPTASDCCRSAASFLSFHHVDRAWPKRSSSLSSNIGLSNASTQVAPSFRVHMPQTAAVVVSPKPPPKRLSWKIINQRHCLPPPLPPTVAPSTAKETVTMRGRIDHSHGLQSARCECCDHHVRENAAAFSGGQWQYQSQEVVFVGESAVDHVFMWKPFAAVESLMIENAWRRKLSTVKIGGAIVDLGLMMWKTMQVRRNGDFSIGFPSLGKREVAIVSDLPLDHILSLESEFARSFLELTAAAEDQHRTAIELEEQSDLLFLRSEIAADVSFTFDQERAEVEELETQRRIELEAELAVAQVKLWDWFSNGIQLAMLATMIRS…	NA	NA	NA	NA	NA	NA	NA	NA	NA	NA	NA	NA	NA	NA	NA	NA
CIF	EP00439_Symbiodinium_sp_Y106_P046104	46.667	71.4286	362	376	SPAPRMEQPSLQMLP	209	25.4	1124	0.325518485121731	EP00439	Alveolata	TSAR	NA	NA	FALSE	OTHER	0.002779		MRMRSMTGAIYCDITELDNEERGPALRNRLEGEATIHKRLLDRDCLNSPNNGVKYFKSFLRPLFVKGTTNVFLYRFQQSMNLHRGNGDMLRWITRFQLSIQRMQEAWNDTYLPVTDPNNAEVRAYIAGLPAEEQGEIAPEVAMERANARLRDQHARTIPITANLVALIFVSLSDLTQDQRQDQRQVLTSLMAHRNRVLADYRLNELREVHLEIFCTTKTSVDNPLLAPSGHGGRKTFLVIDAGYLDSHEGYWVEDEEDGTEGFLEADEDTFWDSMEAAASAVKDPEEDASSRKGKAGLILPMIRQMLGKPKDNGRTVNGKINHGLTGPGTSLRKPMQRKQKERKERRAMEKASLERKERTGSPAPRMEQPSLQMLPRAVPQLLQRSTLXFGKEGKDGKS…	NA	NA	NA	NA	NA	NA	NA	NA	NA	NA	NA	NA	NA	NA	NA	NA
CIF	EP00443_Scrippsiella_acuminata_P022848	55.556	85.7143	348	365	GSRSPSPRQETPPRSFTP	216	25.4	411	0.88295165394402	EP00443	Alveolata	TSAR	NA	NA	FALSE	OTHER	0.00167		MVALPEQSLGSSVPPDWIRIRGDFAGTVTTATHYLEVTLPLDYQVPIAAIEPAVAAFMKSESAAFDGHSRLESRQELAKVWHDIRAMLTDSPHDMDVNFGGGSNLADVSAKDALISELLAKLDSLKAENSELKHQVVAVAESFESSHAQEDMGEIAAKANCPEHHCCKLGGQTYIDPTQVGDASVWLNGSFSGIAQTQKHFLDIALPIKGLIPAARALELFDGLADLAEGDETFGQIGTANTWGQLSELLTDVAPRRVASEHSASGQELHALKEQLAKAVEEKSRLENDMVKMQLQVENLRSTNSSLVGYLASAEQSATQLRSSLRHNAMPAIGGSPVRRLLAARRLGSRSPSPRQETPPRSFTPPREPSRDAPMSAGCAAAPDSDAALVADLRELERW…	NA	NA	NA	NA	NA	NA	NA	NA	NA	NA	NA	NA	NA	NA	NA	NA
CIF	EP00439_Symbiodinium_sp_Y106_P041277	46.667	71.4286	362	376	SPAPRMEQPSLQMLP	224	25.4	1149	0.318342151675485	EP00439	Alveolata	TSAR	NA	NA	FALSE	OTHER	0.002779		MRMRSMTGAIYCDITELDNEERGPALRNRLEGEATIHKRLLDRDCLNSPNNGVKYFKSFLRPLFVKGTTNVFLYRFQQSMNLHRGNGDMLRWITRFQLSIQRMQEAWNDTYLPVTDPNNAEVRAYIAGLPAEEQGEIAPEVAMERANARLRDQHARTIPITANLVALIFVSLSDLTQDQRQDQRQVLTSLMAHRNRVLADYRLNELREVHLEIFCTTKTSVDNPLLAPSGHGGRKTFLVIDAGYLDSHEGYWVEDEEDGTEGFLEADEDTFWDSMEAAASAVKDPEEDASSRKGKAGLILPMIRQMLGKPKDNGRTVNGKINHGLTGPGTSLRKPMQRKQKERKERRAMEKASLERKERTGSPAPRMEQPSLQMLPRAVPQLLQRSTLXFGKEGKDGKS…	NA	NA	NA	NA	NA	NA	NA	NA	NA	NA	NA	NA	NA	NA	NA	NA
CIF	EP00421_Protoceratium_reticulatum_P036421	60	71.4286	60	74	SSPGPRLERETFELV	239	25.4	289	0.215328467153285	EP00421	Alveolata	TSAR	NA	NA	FALSE	OTHER	0.002104		XGLFLGAEIGTRGRGKWTLTSLAAGTRQWHYFASGNASDPLAAGPWLPAREAGEAGGCGSSPGPRLERETFELVREGQSCLGSRQLLGGFATVEECQLSCMVQHNSSCEFLGYSYNQTSQCWLLPNCKRDGFTTQLTDVYRRVGECRDATGAYVDAGSGEDVLVLQRDCGVTASSLSFSRSGTATRSLSFDDGSAWARLNFSSATQTSCSNSGSGAIHDLGICGLAAAQLGLTPMLEQAQTTDAADTPEGCHFTSRRRGVWLSTNNATRGNGGSGFTVANAPIGPFQRR	NA	NA	NA	NA	NA	NA	NA	NA	NA	NA	NA	NA	NA	NA	NA	NA
CIF	EP00421_Protoceratium_reticulatum_P005112	60	71.4286	787	801	SSPGPRLERETFQLV	249	25.4	1005	0.793939393939394	EP00421	Alveolata	TSAR	NA	NA	FALSE	OTHER	0.00093		XGGPDQVDGRLFALEADLRTLRQEVGELQARLTGTWNSKDTGPERTADKADPASNSQANSEAAQSSKQGGQLDLPPAEAEAAAVEVGEEDGTLTERLRRHANNTMRTRGMEQSVWDLMLFMDTRRSGAVNSALASFIIFVNVMAQLVICLIVLDAFPLWDTYVEDAVNWRETVGHSSDQADSLGRSMVSKLCLKDESLHLSADQLQTFDMEESYLKYIWQGVSTGPLICVLCIMVWLLTILREFLDCFSFLQGVSLVQKTRSTVFVDTDEGIVLESIGWGKFVAICAVSFLRLVVGSLLAYSGCVWLANTKSMEEVILNAAALAFVLEIDELLYVTLVPAGIRAQADLFVPLHLPPXKSVVRPDGHAIFRLLAVAVGTVVTCMVVVMPEVSESWAVKGE…	NA	NA	NA	NA	NA	NA	NA	NA	NA	NA	NA	NA	NA	NA	NA	NA
CIF	EP00451_Oxyrrhis_marina_P030074	50	85.7143	532	549	GKAAPSEALGRPPSRLVP	277	25.4	612	0.893939393939394	EP00451	Alveolata	TSAR	NA	NA	FALSE	OTHER	0.01687		XMADFARPPSTCGKFVSYCRENQSALAWLVVFCVTGIMLGMCYELLDIHAGPAKDETFLTCFIGYWSQFLVGGLWVLRKGTWRQGKWTGAMVLALLASAVCDGAAQGLDFIAYQEAGFMLFTIFHSSVTLPSAIIAVVLLKAKVTWVQWAGVLLVVVGLLVTVFPNPVKPKNSFLWGFTTSAVGSLCLAASYPFSELVFQLGASHRPAEEMACFLGSVFNVVIFSVWTAVYTVPRWNEAVYEPIINDKFYPSVPWAWASYLLYGLMVGLHSLSFWKSVYKLGTVPTAVSKGAQQAGCFIFAHIFFCHIDDKECIDNNNGVWFVEQDAEGGGLPDVLLGGGGVRFGQEPGVSRGGRGEAGAGAGAAGRLARLRLSARAPGPGRDTSRGGSPDVLLVGGGG…	NA	NA	NA	NA	NA	NA	NA	NA	NA	NA	NA	NA	NA	NA	NA	NA
CIF	EP00421_Protoceratium_reticulatum_P007400	60	71.4286	732	746	SSPGPRLERETFQLV	332	25	965	0.769473684210526	EP00421	Alveolata	TSAR	NA	NA	FALSE	OTHER	0.000821		XQEVGELQARLAGKWDSKGAGPERTADTVDPPSNDAAKGTELVDRLDLPPDEAKDATAEAAEPGLLDERLCRHANETMRTRGMEPSVWDLVLFVDIRRSGAVNSALAAFVIFLNVVAQLIFCVVVLEAFPLRDSYVQDAINWRETVGHSSAHANDLGQSMVERICANDQSLHLSAEQLQTYDMEESYLKYVSTWRVSTGPIICMLCIHVWLLTILQEFLDSLSFLQGISLLQRTRRTVFVETDDGIAIKSIGWGKLAVIWAVSLLRLAVASLLAYSGCAWLANTKSMEDVILNAAALAFVLEIDELLYNTLVPFGIRAQAELLAPLRLPPNFVVGGHAPSGMVLAFKGEASRTETGSKDSSSWPLVRHVIHDLIHDEDRGIQLTLNSWSGFQSALQLPM…	NA	NA	NA	NA	NA	NA	NA	NA	NA	NA	NA	NA	NA	NA	NA	NA
CIF	EP00966_Prymnesium_polylepis_P099822	57.895	90.4762	352	370	YGNAKGSARLQRPPPSLAP	336	25	450	0.814385150812065	EP00966	Haptophyta	Haptista	NA	NA	FALSE	OTHER	0.000988		MTRLLGAVEAARLRVKQARAAERAAERKREEQEQQHTAAKAALEALLERHPSKRVRAEAEAAAAAAAAAEQQQRVEAALAAEEPPPHSRTKETPPRPNPPNWARFWAYSRAKYQEEEVKEQDRRAVAVPMEGPADPKEDALPPGDETRGWHKHWRRGVYGTLQSWAAGNRGAIVYMLAECAVHFKVVKEVGEALNLSLSAERVYQAETDAYIIDRARTVLHALKPCRSEQQRVEYHTLLAALAPEVAAAGPKGWGSRVAKRLDVSFSWRTRTAKEKAAGAAHGRPRALRRAMMVRAIFEEKIAASFTQLQIGDAVLARGQLGELTAIHEGGGCTITFESDGAYGSKTYTSMYGNAKGSARLQRPPPSLAPAPRASRSDKLAPLAVELIQTFWRSRCSLS…	NA	NA	NA	NA	NA	NA	NA	NA	NA	NA	NA	NA	NA	NA	NA	NA
CIF	EP00315_Gephyrocapsa_oceanica_P003129	60	71.4286	146	160	TPPPRLTREPFELVP	358	25	392	0.384615384615385	EP00315	Haptophyta	Haptista	NA	NA	FALSE	OTHER	0.00137		XRDGVYFNLIEGLGGQYLKQALLARTEEEVRSWLDTRSALAPGLLRALAADVLSAEEAGAGGRREAGGGREARGVEPPRPAVTADEVSLRLHALLYPRDNLTDVRDGVGSLAEQAAYIWFTREVEAGAFLNGAGAAAGAAAGGAATPPPRLTREPFELVPPAVPRSPKSTLRRRSSERAGAAWATRGGSSLPGGKTSLSGSPALRVLSAAAAGRVSQENALHAIQLLLFHVLDFHVAPEPTPEQASLPDLLRRRGGAASLFYLCVLYATLARKLGVGLQLVRLSPPPGRTLRGPTFLLALGPAELFIDILAAGRLRTLSDLAQFLDGGGGDGGAVGRLSPAQLRAAAKPLDLRAVCLQLVRESEASSASVGRLAHAQFWSAQRELLKAYLRE	NA	NA	NA	NA	NA	NA	NA	NA	EP00315_Gephyrocapsa_oceanica_P003129	PF13369	Transglutaminase-like superfamily	213	334	0.00025	IPR032698	Protein SirB1
CIF	EP00973_Karenia_brevis_P079747	52.941	80.9524	337	353	NITSPHLQTPPFVLLPH	397	24.6	476	0.73202614379085	EP00973	Alveolata	TSAR	NA	NA	FALSE	OTHER	0.000619		MSGDDSSTESFEQLVEFQKLVDVATGEDNTLMQSMQTTSIKQFLEKYCFGLCQFPSTEAFLTKSTGSLMNAHEENQKADNALKECEANLESFAERSDEDKEKMHANASIAAARAQQEQASAYYNRELSTVTLVVQMRLRLLATPCEAKTGVGMTFEEKQASEADPVSASLQDLASLLQEPELDESSNELRLVSAKEIQTQSFNTACLAFEGMLFSSKVEVRTLDHADDDDMSQQSPSRKRKQPVNLQVCDVIAGDYTGLTPIHLREDVAVQMQQMFAASSTAKKPLFFRIELFQVAGIANNKWNGEILTPINLLRALPGNSSQQSGVMQTKLSVLTNITSPHLQTPPFVLLPHPFVVQKFRPLFNNRSKTGNCRVSLMGVAVDVGGLDVSQTGQHKKSF…	NA	NA	NA	NA	NA	NA	NA	NA	NA	NA	NA	NA	NA	NA	NA	NA
CIF	EP00931_Biecheleriopsis_adriatica_P078549	66.667	71.4286	99	113	NDVPSPRLEFPPLSL	400	25	199	0.532608695652174	EP00931	Alveolata	TSAR	NA	NA	FALSE	OTHER	0.002577		SSGAQVSEIRTPSGKPVTVAVMTAEGAKNNGGSFSISTGTSDNGTFQPEIKVPVSVLESVSLDGPVAVAASVMDEEATAAFMNALTQSSRSSEDDADENDVPSPRLEFPPLSLTLYNKTGAPLPVQKLKEPIILTLASVAFDNMTCVFWNETLQKWDDSGLERHIDENSTGFQCKTSHLSVFGAVSGFFSDLGKELASA	NA	NA	NA	NA	NA	NA	NA	NA	EP00931_Biecheleriopsis_adriatica_P078549	PF01825	GPCR proteolysis site	GPS	motif	145	183	0.0041
CIF	EP00326_Haptolina_ericina_P038712	50	95.2381	405	424	YGRGPGSARLQRPPALLLPS	404	24.6	1226	0.334991708126037	EP00326	Haptophyta	Haptista	NA	NA	FALSE	OTHER	0.003238		PAPSPPAPPPPAAPHPSPPSGPPAKEMDCDSPKGTHTAGLAAATPPSTGQRRRTRVDELELALEEANTARRQLELALATAAEELEATHARVEELLPLGLDKEPAPGVGGPALDPVDEPTVLSDDNSDTEVPTPAQQWSFLSWSNFKATAQAKIKAAKEAARAAGKKQDPATDWNLETFRRVETTTKSRRGVPITSQAPATKPFRKGKEGPIQHERQGLAGAVQFWACGLRSNVVVLLMKLIRHFGVEESIREQLGRKETRDAETYAYMITRAREFIAACKSCSTAEQHRQYLFGLGIFAPPHGDPRDPESMANRVARVLDVKPGRRTKRSGEELGRPRAFYRAQDLRAAFDIRLAELYVPMNIGDQVLCRGQLARLTSFDSATGRCTVAFNYEGVEERV…	NA	NA	NA	NA	NA	NA	NA	NA	NA	NA	NA	NA	NA	NA	NA	NA
CIF	EP00462_Mataza_sp_D1_P007803	47.619	100	43	63	DYDRNAISPKIRYPPKKLVLN	410	24.6	424	0.104218362282878	EP00462	Rhizaria	TSAR	NA	NA	FALSE	OTHER	0.001335		MQTSMHDVGEWRNHAHNNCYINTHHDHGIYPSDMSWSLPRPTDYDRNAISPKIRYPPKKLVLNKRDHIRHIYGVDPMLSLKLLHKKESLQTKKMKEMRAKLMSDVLKQFTFDQADVAKKHRASRLNNSSPDNKQLRKSLSVPSVLQKRRSTKTSVLAKHTESMHNMGLLMNLDANHHAMQQQDVARDTDDELSNSDEEELEEHESHWVKKFSNTYARNYWRNTKTGQSSWTDPIPGIVERREAKARAEQEEKERVEREAAEEERKKEEALRALTPAAREKEIKRQQKEEAARLREEERQRAEWEMNEKHRRAIEREWAKLAELEHKITKNMMGVKSAKKQAEEMKRLIQENKDTKKRWALEEKVARQRELRKQRLSLDKVRGEAFAKTQQRVQSIYNTP…	NA	NA	NA	NA	NA	NA	NA	NA	NA	NA	NA	NA	NA	NA	NA	NA
CIF	EP01041_Mallomonas_annulata_P024848	46.667	71.4286	69	83	NTPTPRLEQPALRVV	410	24.6	285	0.251851851851852	EP01041	Stramenopiles	TSAR	NA	NA	FALSE	OTHER	0.008253		LTRLVAAGKLERVARGVYSLPGRAVSEHRSLAEVALRVPKGVVCLLSALRVHGIGTQAPFEVWMAIPPNTPTPRLEQPALRVVRMSGAALTEGVDLVEIDGVQVPVFNAAKTVADCFKYRNKIGLDVALEALRDGWQQGKLPMDALWHYATVNRVANRDGMSQRNVAASIRARLKQHADARQQDFNLTLTRYGLERLLYRLSISPHANRYLLKGALLFSLWFDQPHRPTRDADLLGFGPDDIESAVLAFREICQIEVDDGMAFDPASVKGTTIRKEAGYGGVRVD	NA	NA	NA	NA	NA	NA	NA	NA	EP01041_Mallomonas_annulata_P024848	PF08843	Nucleotidyl transferase AbiEii toxin	Type IV TA system	196	284	2.9e-08	IPR014942
CIF	EP00439_Symbiodinium_sp_Y106_P020130	46.667	71.4286	259	273	SPVPRMEQPSLQMLP	436	24.6	387	0.693548387096774	EP00439	Alveolata	TSAR	NA	NA	FALSE	OTHER	0.003437		MERANARLQDQHARTIPITANLVAQIFVSLTDLTQDPRQVLTSLMAHRNRVLADYRLHELREVYLEIFCTTKTSVDNPLLAPSGGSKTFLVIDEGNLDSYEGYWVEDEEDGAEGFLEADEDTFCVYDDERIQRRPPPRKRQGRQGIRRKTLLQKQGRQVESCRRSDRCLASRRTMGQDQSWDDWSWYESEEGHAAKQKGKKGKKGKGKGKFGKDGKDGKSGSKDGAAQLADAAQSSTATATTRRAKEKASLGKMERTGSPVPRMEQPSLQMLPRADLMKFCDQNPDCGIWEYAVQSTEFDIVEQGHVPILMVAPSSHLVLDLLDLSRLVWNVRFDKHKKSSFLTYFTHYKYGFHQKTQGGSSQKEVPEKLAFATDDEWVIDEADIEL	NA	NA	NA	NA	NA	NA	NA	NA	NA	NA	NA	NA	NA	NA	NA	NA
CIF	EP00986_Skeletonema_menzelii_P019131	61.538	61.9048	580	592	SPKLQRPTFKMLP	446	24.6	1167	0.501733102253033	EP00986	Stramenopiles	TSAR	NA	NA	FALSE	OTHER	0.000293		MSSAHQLKNYDNAAGAEAETTELSTTTTSKASASEESANINHNISALAVQLQALQTENSQKKSEIAHLKRQLTLLSEFKGFDIKGKGLWESKGFNERSFMTVLSGLEGAMNHTQRNYDDGGENIDYDGNDLSESASSLNEKILQSAAATPNKYEDYDEIAFLSPKVSELLKEEALALDDVLDTSAWSDSSDSSDDGHGKNKRRRKKRNDDDEDGMNEELAGLEAAGLSLQEELALAADGFADLYGGDNHDDSYANEESGANLGGTNNNEGWEDSIHEYYKSNNQHNTQTSSTNDTNNDTTPQQLLSKLKLSYSLADHAITLDVTRKVSDRGLYTRPLLSRNEIETLGVLTLPNWIARPGGEEDSSIDNTSRGREMYMNRILSCTTEYVEPPKSKILRKL…	NA	NA	NA	NA	NA	NA	NA	NA	NA	NA	NA	NA	NA	NA	NA	NA
CIF	EP00744_Colponema_vietnamica_P010924	66.667	71.4286	169	183	SPMPRLETPPPTLAP	446	24.6	246	0.727272727272727	EP00744	Alveolata	TSAR	NA	NA	FALSE	OTHER	0.000758		YMGGKLTKYHHYIADCMPRLRTYRAIELTFGNFIGGLEALAFANQNYCTARLSMALLALCAFLLLVVIRRPIAVRSSLALVVVMLSIQAASAAIYVVNVREQRAEYEFAADTLSLAATFIILLSSLCESAWFFFENSMIAKAALARLWALRNRPNGVETDSSESEEDASPMPRLETPPPTLAPTASPANEDLSIDDEAVREILTKFSAYCEANGIAPLRPRRQRRGVRRATVTAATSGQQQEQQQ*	NA	NA	NA	NA	NA	NA	NA	NA	NA	NA	NA	NA	NA	NA	NA	NA
CIF	EP00600_Ochromonadales_sp_CCMP1393_P003805	55	95.2381	346	364	DMADDSSPLLDRPPIVLIP	446	24.6	493	0.727848101265823	EP00600	Stramenopiles	TSAR	NA	NA	FALSE	OTHER	0.005031		QILRIIAVTDINAADYTSLIEMGSGTSNLSKEQSVTVTKELKAVYEKLQSEGKADAEIQAKLAEEYTKIVDKLTNSAKLAPSENSLKTSASSPSVASAGNAKAKKAPTRRRSFDQKGSVKGTTKKAAVSVAAKVENETIETKEAPTAADAPADKAPDSSAEPEPQADSWDSVTQQPFCELCQMAFKSMAFLERHVKYSDLHIKNVKKKEAAETASSEAAVSSFVIGEDGIFPTSESGKLMSKQVEGKHYKLLYHGSKLFWRTQDTLDLNIYHHLMPATVEVIGYDASKGKELNRLYLNYIQLDSLVKLATGESSNVTSLTRYIIQRLQLSSGTANKRLEYLKLASDMADDSSPLLDRPPIVLIPITVTRRRRTNAEEIEKTMTHLENDRAELAASTAHA…	NA	NA	NA	NA	NA	NA	NA	NA	NA	NA	NA	NA	NA	NA	NA	NA
CIF	EP00326_Haptolina_ericina_P040426	50	95.2381	403	422	YGRGPGSARLQRPPALLLPS	455	24.6	1197	0.341546304163127	EP00326	Haptophyta	Haptista	NA	NA	FALSE	OTHER	0.003238		PAPSPPAPPPPAAPHPSPPSGPPAKEMDCDSPKGTHTAGLAAATPPSTGQRRRTRVDELELALEEANTARRQLELALATAAEELTHARVEELLPLGLDKEPAPGVGGPALDPVDEPTVLSDDNSDTEVPTPAQQWSFLSWSNFKATAQAKIKAAKEAARAAGKKQDPATDWNLETFRRVETTTKSRRGVPITSQAPATKPFRKGKEGPIQHERQGLAGAVQFWACGLRSNVVVLLMKLIRHFGVEESIREQLGRKETRDAETYAYMITRAREFIAACKSCSTAEQHRQYLFGLGIFAPPHGDPRDPESMANRVARVLDVKPGRRTKRSGEELGRPRAFYRAQDLRAAFDIRLAELYVPMNIGDQVLCRGQLARLTSFDSATGRCTVAFNYEGVEERVPY…	NA	NA	NA	NA	NA	NA	NA	NA	NA	NA	NA	NA	NA	NA	NA	NA
CIF	EP00961_Rhodomonas_salina_P069612	50	95.2381	35	54	DHGDDSPDPDLEVPEFEGYP	510	24.6	172	0.223684210526316	EP00961	Cryptophyceae	Cryptista	NA	NA	FALSE	OTHER	0.079954		MVQRFGIFWRGLQASLGNATSIIGACMKLHNFCIDHGDDSPDPDLEVPEFEGYPCEHGPGCTMRRCRGLASRSRNDDRPYANRHGGPAADMSYDAPGFQQGLSMSGAMSDVERPADRVPRSERVLDGGLLQRNRTHKIRQELLEAVVALRMKLQPLRRFTRRTAKVLGCAV*	NA	NA	NA	NA	NA	NA	NA	NA	NA	NA	NA	NA	NA	NA	NA	NA
CIF	EP00144_Saccharomyces_cerevisiae_P000687	56.522	109.524	1341	1363	DVGNNNPSNSIPKIEKPPAFKVI	516	24.6	1636	0.830750154990701	EP00144	Opisthokonta	Obazoa	NA	NA	FALSE	OTHER	0.000511		MEKDLSSLYSEKKDKENDETLFNIKLSKSVVETTPLNGHSLFDDDKSLSDWTDNVFTQSVFYHGSDDLIWGKFFVCVYKSPNSNKLNAIIFDKLGTSCFESVDISSNSQYYPAIENLSPSDQESNVKKCIAVILLQRYPLLSPSDLSQILSNKSENCDYDPPYAGDLASSCQLITAVPPEDLGKRFFTSGLLQNRFVSSTLLDVIYENNESTIELNNRLVFHLGEQLEQLFNPVTEYSPEQTEYGYKAPEDELPTESDDDLVKAICNELLQLQTNFTFNLVEFLQKFLIALRVRVLNEEINGLSTTKLNRLFPPTIDEVTRINCIFLDSLKTAIPYGSLEVLKACSITIPYFYKAYTRHEAATKNFSKDIKLFIRHFSNVIPEREVYTEMKIESIIKGP…	NA	NA	NA	NA	NA	NA	NA	NA	EP00144_Saccharomyces_cerevisiae_P000687	PF12015;PF25351	Bud3	N-terminal;BUD3 C-terminal PH domain	28;455	205;621	5.2E-68;5.5E-38	IPR021895;IPR057454
CIF	EP00404_Azadinium_spinosum_P010701	50	66.6667	427	440	PAPRTWKPPLRLVP	529	24.6	449	0.979310344827586	EP00404	Alveolata	TSAR	NA	NA	FALSE	OTHER	0.004417		TSLRLAAHRAEVAAYSGSSVAEGFDAAPPRRQPWKTIRVLEALVAALAGDTSAAGLEERLPDATAKLMMAARAVPTPTAEGEKSGSTAVGGADGGKPEGTADEEVVGEGQEQNHQAEGEPEAVAEESGSHGVAVELETTVGEFSPEALAHLRRLRFEKRAMKAAVSTAQALLAEXGVLEHFEEALARATAELGTVESKPWVTQRQLEKWRDRAKATLAVAKAGTASLEECLQGALRDAYAQALDAPGPSLALLNTSALVAAEGQATPMFLGDDTRQANQADIAGXHSQAAQIMGTMTAFELVLAASACKIEMEPQSQGGGEQQSAPAEELAALARCAEMKAEAKLLAALAAHHLALAEVEMRRFAEAPCSWDSAADQASGQAQQARRVVHAEGDATPSP…	NA	NA	NA	NA	NA	NA	NA	NA	NA	NA	NA	NA	NA	NA	NA	NA
CIF	EP00035_Acanthoeca_spectabilis_P023965	52.632	90.4762	26	44	DYGNNSPMTRIGQVDFLLL	534	24.6	233	0.116822429906542	EP00035	Opisthokonta	Obazoa	NA	NA	FALSE	OTHER	0.003043		MCEELNYSSLEVCAILPPVLSLNDRDYGNNSPMTRIGQVDFLLLLSDESSCTVCEITFESPISIATRMTGWRNLIGVALALLLCATHPAVGTPIRSNNRASQTLRVAPQVECDLKLTAPSRAVIGERCTTGVNNCSFECFQSVALIVNEGKVERFATSKVEGCECPETAEVDEKYPERVKGHFTTKGEEHNFVVYFAKADAAPAGTVAWASLDGSGNCGGPWIVESMQGCHA*	NA	NA	NA	NA	NA	NA	NA	NA	NA	NA	NA	NA	NA	NA	NA	NA
CIF	EP00918_Siedleckia_nematoides_P039104	50	104.762	210	231	DFIDDSPSRRLWRAPLFTLVPD	536	24.6	375	0.592067988668555	EP00918	Alveolata	TSAR	NA	NA	FALSE	OTHER	0.054371		MAVSKRETFASVCSWVGLIASALSCYVWVFRMIGSYPTLEFPTSGFNMVDSDVNVMFRIKCFSLMPTTLCDVWTPLVFGFIGVNFHFKGSPFLVPVLCSTWPILFAFHLVMAFFCHLAYGGNMGIVISPIGFIAALLHFFAIFVCEDYKCTLELEPCSKCTCNLKKENDARKLFARVTSWCCFASSCLVMAIGLIRVVTSKAKLKWNYTDFIDDSPSRRLWRAPLFTLVPDALADAWTPSFLGTMGTFFHFKDAPLKLDVFCLDWWRFFSYHLAMALFGCLGYCSSWGILCGSFVLFSSLLTMVAAIICEANPSLEIEMNCNSKLKMEIVEKSSEEECDTTALPDTQLPDTQLPDTQLPDTQLPDTQLPDTQLPD	NA	NA	NA	NA	NA	NA	NA	NA	NA	NA	NA	NA	NA	NA	NA	NA
CIF	EP00443_Scrippsiella_acuminata_P108842	40	95.2381	49	68	DWGSTQPSPSLKSPGLAIVP	544	24.3	463	0.108352144469526	EP00443	Alveolata	TSAR	NA	NA	FALSE	OTHER	0.005355		MAGSDVMATYVLQLLQSQECEQREVLKSLSEYADLKNTRLNDVDTAMQDWGSTQPSPSLKSPGLAIVPPPGLDFRQGGDARSGDDGRTPGPCTVDASQIKKAESDLVALEQESTSSPLRIEAPSWTVPLQSRQVQCGQSPSAQLLASHAQPEHPKGSSGVTRGSGVGEQASDYQVKLLEKMQHLEDQQALSVQKLYKLMSTEQAMSDLVTAEDWNNGCQDWDSPSAACIADVAASQWDMDGQMAFGTTSYPLAVHNDWVHTSGIGQAPLLPGAIGAWSPPHSPQGGVMSITATAPRGGKFSGGPRHRLTGTAATDTPSANALAAQQAGETLRMHLQSLLDTDPGRVLLVRKINRLGFSSPDVLRAHYSWYGEVDRVLVAHSRVKSCTVEQKVYRLRPAG…	NA	NA	NA	NA	NA	NA	NA	NA	NA	NA	NA	NA	NA	NA	NA	NA
CIF	EP00961_Rhodomonas_salina_P282156	47.059	80.9524	95	111	DHGDDSPYPDLEVPEYE	556	24.3	111	1	EP00961	Cryptophyceae	Cryptista	NA	NA	FALSE	OTHER	0.010356		MELEKRGICCKYFFVADSAYGDNIAVCTPFTQSAKLTQQQQDFNFFLSQVRIEVECAFGILVQRFGIFWRGLRASLGSATRIIGACMKLHNYCIDHGDDSPYPDLEVPEYE	NA	NA	NA	NA	NA	NA	NA	NA	EP00961_Rhodomonas_salina_P282156	PF13359	DDE superfamily endonuclease	12	91	2.6e-08	IPR027806	Harbinger transposase-derived nuclease domain
CIF	EP00189_Rhodosorus_marinus_P000840	69.231	61.9048	467	479	GSNLPSPRVERLP	570	24.3	1228	0.383539094650206	EP00189	Rhodophyta	Archaeplastida	NA	NA	FALSE	OTHER	0.000491		MKANDKGSSRSRISGFVIDTGSVGSGRRGVRTSPRSPQRGFGVKTLVVRFSSDKPSTSEKPRSPIRNNRNGGREDRKVSFDSEPRDEDVVQAEYEIACPDYVRVRMPLGEPYEPGASEDDSDDETIMYKLEWRRNVEEWSIYGDGTFVSESRYLAKSEEVREYKPEAIPIDELGLDVLHPGSTLDQAQVAAIRALCERRSVIYSSPEQDSELVIARDVSLRSMLGEGRMIYCSPSRRKMERVFALIAETIGEENVGLDFHDVCENIQSLERDWPCALIVSPEILHEMIFNAEKRALHKTDVVILDDFVHPEHSDRLWEEIIVAMPTRILVALLCKRLSERDMVEIPLWFNHVMNACCKAFRLSRAVPCKAFVVNAITDTSLRQVLIDSAGKRSYEEFSS…	NA	NA	NA	NA	NA	NA	NA	NA	EP00189_Rhodosorus_marinus_P000840	PF08148	DSHCT (NUC185) domain	1060	1179	0.025	IPR012961	ATP-dependent RNA helicase Ski2/MTR4
CIF	EP00918_Siedleckia_nematoides_P039101	50	100	100	121	DFIDDSPSRRLWRAPLFTLVPD	575	24.3	265	0.407407407407407	EP00918	Alveolata	TSAR	NA	NA	FALSE	OTHER	0.091498		MAFFCHLAYGGNMGIVISPIGFIAALLHFFAIFVCEDYKCTLELEPCSKCTCNLKKENDARKLFARVTSWCCFASSCLVMAIGLIRVVTSKAKLKWNYTDFIDDSPSRRLWRAPLFTLVPDALADAWTPSFLGTMGTFFHFKDAPLKLDVFCLDWWRFFSYHLAMALFGCLGYCSSWGILCGSFVLFSSLLTMVAAIICEANPSLEIEMNCNSKLKMEIVEKSSEEECDTTALPDTQLPDTQLPDTQLPDTQLPDTQLPDTQLPD	NA	NA	NA	NA	NA	NA	NA	NA	NA	NA	NA	NA	NA	NA	NA	NA
CIF	EP00918_Siedleckia_nematoides_P039100	50	100	100	121	DFIDDSPSRRLWRAPLFTLVPD	575	24.3	265	0.407407407407407	EP00918	Alveolata	TSAR	NA	NA	FALSE	OTHER	0.091498		MAFFCHLAYGGNMGIVISPIGFIAALLHFFAIFVCEDYKCTLELEPCSKCTCNLKKENDARKLFARVTSWCCFASSCLVMAIGLIRVVTSKAKLKWNYTDFIDDSPSRRLWRAPLFTLVPDALADAWTPSFLGTMGTFFHFKDAPLKLDVFCLDWWRFFSYHLAMALFGCLGYCSSWGILCGSFVLFSSLLTMVAAIICEANPSLEIEMNCNSKLKMEIVEKSSEEECDTTALPDTQLPDTQLPDTQLPDTQLPDTQLPDTQLPD	NA	NA	NA	NA	NA	NA	NA	NA	NA	NA	NA	NA	NA	NA	NA	NA
CIF	EP00918_Siedleckia_nematoides_P039105	50	100	210	231	DFIDDSPSRRLWRAPLFTLVPD	581	24.3	370	0.600574712643678	EP00918	Alveolata	TSAR	NA	NA	FALSE	OTHER	0.054371		MAVSKRETFASVCSWVGLIASALSCYVWVFRMIGSYPTLEFPTSGFNMVDSDVNVMFRIKCFSLMPTTLCDVWTPLVFGFIGVNFHFKGSPFLVPVLCSTWPILFAFHLVMAFFCHLAYGGNMGIVISPIGFIAALLHFFAIFVCEDYKCTLELEPCSKCTCNLKKENDARKLFARVTSWCCFASSCLVMAIGLIRVVTSKAKLKWNYTDFIDDSPSRRLWRAPLFTLVPDALADAWTPSFLGTMGTFFHFKDAPLKLDVFCLDWWRFFSYHLAMALFGCLGYCSSWGILCGSFVLFSSLLTMVAAIICEANPSLEIEMNCNSKLKMEIVEKSSEEECDTTALPDTQLPDTQLPDTQLPDTQPPDTQLPD	NA	NA	NA	NA	NA	NA	NA	NA	NA	NA	NA	NA	NA	NA	NA	NA
CIF	EP00189_Rhodosorus_marinus_P012115	64.286	66.6667	57	70	GSNLPSPRAERLPL	584	24.3	818	0.0696517412935324	EP00189	Rhodophyta	Archaeplastida	NA	NA	FALSE	OTHER	0.000439		LDEEMLAKAEKDGTEAAERLLSGRPGPVLTLRDSLILSSMEFESDCATVAQILVRGGSNLPSPRAERLPLLALVYGREETEMTVRALISALRGESIVDVEDEAAIRAAMAKAKDALEDAGAMTGDVAEWFENAASGCTCIHKGLLPVQSALAGELFRANLVKVLVVDSFIGTRDLSNLPAARTVVLDAVTISHHARAGKGVVHGSIIKDIVGRRGEDEEGMLVVCWEDQEFTPNEMAVEAVAALTAPYPVVLAEGVGSHPVSILRTIHRFGGEDWQQLWTLSLRELRRSIDCEPLSVEKIRKEQELTDLKRELGGVDWLSMAEYARIEAKLKERTRILSEMFSQMSSLWEHFVYETLFIAPVGTIVRLKIPTDGGGEERRTVYGNSVEAAEELPQYEVM…	NA	NA	NA	NA	NA	NA	NA	NA	EP00189_Rhodosorus_marinus_P012115	PF08148	DSHCT (NUC185) domain	652	769	0.076	IPR012961	ATP-dependent RNA helicase Ski2/MTR4
CIF	EP00899_Mesostigma_viride_P011767	52.941	80.9524	106	122	GGDSPEPRAESPPYALL	589	24.3	873	0.122663551401869	EP00899	Chloroplastida	Archaeplastida	NA	NA	FALSE	OTHER	0.000233		MADSDSPTGSESDDSQHYFTDAREQFEEYLERDEAVSPSPQRLTDEERAPADDSPRRGSSPRSSMEHDISEVWDDEIIPREEWRPTLPFIPEGEVALYPAGEMLSGGDSPEPRAESPPYALLSQLASKEMLECRISGLEVALEYGQDELDALADALSSSGGHAKAVIRYAEICKSITSAFVSSAQSLSQSSNGMLSTHAALLAKASGPTTGRRVSLSSSINSQGGSGSFDCAQCCRLADSLEQLREHCESQEQTVSAASRMLAASQAVGKNLAHVVDTLLSASQASLQMCELLENRGVGLQTAITSMHRELDRLSGHLGIVLTGRARGGNHAKGGASKDALNEGYWKGGVLGGDDLTLAEGKMTSAGLDGTEKGASPDLKGSGGSPDGPRGWTGAEKPL…	NA	NA	NA	NA	NA	NA	NA	NA	NA	NA	NA	NA	NA	NA	NA	NA
CIF	EP00443_Scrippsiella_acuminata_P007661	40	95.2381	49	68	DWGSTQPSPSLKSPGLAIVP	594	24.3	507	0.0985626283367557	EP00443	Alveolata	TSAR	NA	NA	FALSE	OTHER	0.005355		MAGSDVMATYVLQLLQSQECEQREVLKSLSEYADLKNTRLNDVDTAMQDWGSTQPSPSLKSPGLAIVPPPGLDFRQGGDARSGDDGRTPGPCTVDASQIKKAESDLVALEQESTSSPLRIEAPSWTVPLQSRQVQCGQSPSAQLLASHAQPEHPKGSSGVTRGSGVGEQASDYQVKLLEKALTDLILGLPPAAAAEAQKLLSSLSSVPKPAQTDRQRVEAAQWLMQHLEDQQALSVQKLYKLMSTEQAMSDLVTAEDWNNGCQDWDSPSAACIADVAASQWDMDGQMAFGTTSYPLAVHNDWVHTSGIGQAPLLPGAIGAWSPPHSPQGGVMSITATAPRGGKFSGGPRHRLTGTAATDTPSANALAAQQAGETLRMHLQSLLDTDPGRVLLVRKINRL…	NA	NA	NA	NA	NA	NA	NA	NA	NA	NA	NA	NA	NA	NA	NA	NA
CIF	EP00918_Siedleckia_nematoides_P039106	50	100	100	121	DFIDDSPSRRLWRAPLFTLVPD	616	24.3	260	0.415966386554622	EP00918	Alveolata	TSAR	NA	NA	FALSE	OTHER	0.091498		MAFFCHLAYGGNMGIVISPIGFIAALLHFFAIFVCEDYKCTLELEPCSKCTCNLKKENDARKLFARVTSWCCFASSCLVMAIGLIRVVTSKAKLKWNYTDFIDDSPSRRLWRAPLFTLVPDALADAWTPSFLGTMGTFFHFKDAPLKLDVFCLDWWRFFSYHLAMALFGCLGYCSSWGILCGSFVLFSSLLTMVAAIICEANPSLEIEMNCNSKLKMEIVEKSSEEECDTTALPDTQLPDTQLPDTQLPDTQPPDTQLPD	NA	NA	NA	NA	NA	NA	NA	NA	NA	NA	NA	NA	NA	NA	NA	NA
CIF	EP00918_Siedleckia_nematoides_P039102	50	100	100	121	DFIDDSPSRRLWRAPLFTLVPD	616	24.3	260	0.415966386554622	EP00918	Alveolata	TSAR	NA	NA	FALSE	OTHER	0.091498		MAFFCHLAYGGNMGIVISPIGFIAALLHFFAIFVCEDYKCTLELEPCSKCTCNLKKENDARKLFARVTSWCCFASSCLVMAIGLIRVVTSKAKLKWNYTDFIDDSPSRRLWRAPLFTLVPDALADAWTPSFLGTMGTFFHFKDAPLKLDVFCLDWWRFFSYHLAMALFGCLGYCSSWGILCGSFVLFSSLLTMVAAIICEANPSLEIEMNCNSKLKMEIVEKSSEEECDTTALPDTQLPDTQLPDTQLPDTQPPDTQLPD	NA	NA	NA	NA	NA	NA	NA	NA	NA	NA	NA	NA	NA	NA	NA	NA
CIF	EP00327_Prymnesium_parvum_P016585	47.368	90.4762	359	377	YGGKRPPPRGQRAPFRPRP	659	24.3	693	0.531157270029674	EP00327	Haptophyta	Haptista	NA	NA	FALSE	OTHER	0.001065		MVDDKEKDNLQFQAFDASPGEKYRQWRQNLYSYAATKTDESGSSLADTLRGIDMGGPGAGAPAIPPGAPGLKMARLRDARAKAAYALIYKHISDGDLRTILFTNYFQNGFATIQFLDMAYDTPITRSELREMDKLWTELSIAQDVGIQQDSVSRFAKLLQRVNAERPAGQRHGFTELTEKLLEAIADASRHFNEGAMREYDAPAGARQFEYPAGHPAFPGQRNFGACVHYYDSQWKQAVKSKILTVTAPLRRPGGLGSAYGIEVHDTVTTIDFNAVGASDLAQAVSGDGDDGDFSLEQCYDADGVPSVEIVCDNCRGIGHPRRLCPSPRRYRTFDYAVTLIQSAKQRADARAKLDNRPYGGKRPPPRGQRAPFRPRPKAASQPRNFNSSAAGRFVEEDA…	NA	NA	NA	NA	NA	NA	NA	NA	NA	NA	NA	NA	NA	NA	NA	NA
CIF	EP01046_Picozoa_sp_COSAG06_P022233	41.176	80.9524	93	109	SGTPAPRVDEPPAPLVP	667	24.3	1363	0.0683506686478454	EP01046	Picozoa	Archaeplastida	NA	NA	FALSE	OTHER	0.002325		MLRLAANEHAAARAWLTSASPVPQPPAASNAAAAALGPAPPLGGPDAQPAAPRDRRPSSIHDLKARVASHDGPPKKRKPPPLHQLRGGSPTRSGTPAPRVDEPPAPLVPASRSVLVDQPSESPGALIGTEAMQPEAAPVAPDVPTARPVPSLAAILDRLGEAAGTPTHELMSRPPPSLTAIMDRLGEAAGTPRQEPLQPEPESEPLLTNGQPQQLFRDDNMQQQQQQQQQQQQQQQQQQQQQEQQEQQQPGPDALQDGELTPPASVHELESDHDSPSRWRQSFHPTPSDRSGTPPRERATAGLLFAKDLNKMVRTADVRWGDAAQDYVTHVRETADHRLQRLEAVKSRFVEDKDGLLWNRYKQLKKALDQKRLGVHLLLAGFPDEAEFRLKCCVAEFCE…	NA	NA	NA	NA	NA	NA	NA	NA	EP01046_Picozoa_sp_COSAG06_P022233	PF09815	XK-related protein	703	922	4.9e-07	IPR018629	XK-related protein
CIF	EP00076_Gallus_gallus_P044587	57.895	90.4762	77	95	GAPSTSPELRRQPFTLMPN	671	24.3	220	0.378109452736318	EP00076	Opisthokonta	Obazoa	NA	NA	FALSE	OTHER	0.035338		MSWPATTRPRGALLQALGGAALRAIIAVVLLSATVTTRNLALAFRKAFQMPRAHRAGSCGPREQGAGHQQLVAMPTGAPSTSPELRRQPFTLMPNRRRERVRGRASVGQCSRQSTRPEPVGSGGLAGGKQRAPPLPLLIADWFPGAAGRDISSASSGLGGGAAKHSGSFRSVVLRSALELGWRSRKREARRSRRFGDRGGGYLILPQCLLHRILCNSLRK	NA	NA	NA	NA	NA	NA	NA	NA	NA	NA	NA	NA	NA	NA	NA	NA
CIF	EP00597_Dinobryon_sp_UTEXLB2267_P007658	71.429	66.6667	453	466	PSPLLDRPPATLIP	680	24.3	583	0.794376098418278	EP00597	Stramenopiles	TSAR	NA	NA	FALSE	OTHER	0.00352		XKFEYCVALHMEKVSIVETIQIECKKLIEATGGNVDDEFMKALDDELKKRIETEPTLNQPKSRSRSNSVTNQVIKTPSEITQKSYERATKGSQRRRSYDAPPAAGVTAAVKRSSVSHTSSHGTGSSSHGSSALPAINVSPRRSSGTLSALCSPPSAFGSTVARPTQSTSTSRLPVLRSPADRAKPADPLLLSAPADPFSSPPPPLDSWDSVSQQPFCTLCQMAFKSANFLERHRKYSELHQINEASRASRQRAKDALQEQPSPTGGKLLLSPLTQPPHKLFAAEQQEGTHYKLLYCGSKLFWRTQKTLEFEFYHHLLSHTIEVVAFDYDKHSEVCRLYLDYSTVADAVQQAVQDAVDAERREIAMDRFSELPDTELLVEDSRRLAITSHILSRLQQEDS…	NA	NA	NA	NA	NA	NA	NA	NA	NA	NA	NA	NA	NA	NA	NA	NA
CIF	EP01038_Epipyxis_sp_PR26KG_P012021	64.286	66.6667	540	553	PIPLLEKPPSELIP	721	24.3	655	0.840873634945398	EP01038	Stramenopiles	TSAR	NA	NA	FALSE	OTHER	0.000417		MGGGSSVLPVDKASQLSNDKLQNFYDYEKDCFSKEIPLSNVELHILLTTKYEELITEQNLEKEKELKKKEDTKSLESKSKIDKNHATKKLSVNTLSNEDEKRLLAAKEKAWNLRNSTAKEKLMGMVTENAKLKKTMLSSASVDVSLFPHYDDVQHIEEDLKTYHELHHSADNDSWVQPNESVTPTSNSEVCECKLCKQVFPTKKLLDSHISFSKVHENNVANQHKKFEEAFAEAEKIAIIVRKAVQNLQDNIDEHNTIPSSESLSPSSGKENNMNEKNTISKLRWKKSISKVTNHYVTEQMKQILDTIEIKDHLIHDIHLLYQGTKFFWKQSTTFQFRIYVHTLTDCVEIISQMLPQLTAEGNRAYAIDHTAIQTPRIYLSYSKVKKQAAIIASTAVGR…	NA	NA	NA	NA	NA	NA	NA	NA	NA	NA	NA	NA	NA	NA	NA	NA
CIF	EP00443_Scrippsiella_acuminata_P009811	50	85.7143	129	146	SGTPSPRARRHPFGLSPS	722	24.3	260	0.528925619834711	EP00443	Alveolata	TSAR	NA	NA	FALSE	OTHER	0.001355		XAARVAAAAAAERQDDADHQRALLAEAQRRVADAEARLEKASAERDDVLAQVELLRAKFDEVERRCAGAVARQGNPKLVSAAVQVGGRGDTLRAGLHTPEHKWYDLKQSCVKARHLMRDLQAELQATCSGTPSPRARRHPFGLSPSSGRRGGGGGGEKLHSSPRPSGKKHLQPGAAGQNCDAVDLKRQVDHLHHWLSDIEDDLDGLKHDVQAPSIHGGSPHDAEAEKDAKLFHSVQELLVECNELIIQCREGSTGACPCK	NA	NA	NA	NA	NA	NA	NA	NA	NA	NA	NA	NA	NA	NA	NA	NA
CIF	EP00900_Chrysochromulina_parva_P012988	50	85.7143	423	440	GGNRPPPRGQRAPFQRLP	764	23.9	666	0.651234567901235	EP00900	Haptophyta	Haptista	NA	NA	FALSE	OTHER	0.00099		MASKTIDIKIAFPQYNCQPGREDYDRFERNLHAHGGATDAEGWSLADCLMRTDDGAVDALGNPMPGVAAIPAAGGAAGAQARACRRKRLKESYSFIIKHIDNADVMRALTQPGLLGDGPLALDFIRSRCRTAMDVVDAQDKQAQWHSITIAKDVGASENTIMDLDSLLMTINADLPPALQFSSDQTCEKILREIAAASRTFQVTATTELNAPEGAPGQPLIRQFQLAPAAVGAVRLRDKAAMLAWFHAQWRAAVKNGTIAKSAPTSRHPGKPKATLESGHSMRHASMDSVDSALLAQPGVEAPSFTGRHVSPTRTLFALQEAGFAVRRGLTTTTDFEALPATELALAVQGDCDAPGFELVLATDADGAESVDVLCRGCRGAGHLVKHCPSPKKYRSLDY…	NA	NA	NA	NA	NA	NA	NA	NA	NA	NA	NA	NA	NA	NA	NA	NA
CIF	EP00930_Biecheleria_cincta_P022782	66.667	71.4286	521	535	SPSPRLETNPLARIP	766	23.9	574	0.930232558139535	EP00930	Alveolata	TSAR	NA	NA	FALSE	OTHER	0.00076		ACAAPFLRIVGRKKLPMRLQFRGSTEERAQLRSEVEAVTAERNELASQVEELRRSNADLSAAIAAAAAAAERSSGEVRAAEKLQAEAEFQEKQRSKQHQELVSSVKSIQAELQAARAEAARASEEARRLESELLTTRASLEAAKAKAAESERRHSQDLKAARDSAAQQETRGQSAETEVSKLQAELVMVRAEVIRLKNADERLREGDERLREAERRAEEAEAAIRRADNASRRADAAEKRADAFENHVKALEGELEVAKAAASEAEAAERRSQAAMARAAEAAKEVEACKASESDARAAQAAAEAKAAEASSSLENCKSDFEQRQQADQAEWRAAEARYRDQAAKAAQRLAEAEEQVSELRRRADSGAEDLAGLRSQRVALQQELTKAYSDASAASAAR…	NA	NA	NA	NA	NA	NA	NA	NA	NA	NA	NA	NA	NA	NA	NA	NA
CIF	EP00232_Nephroselmis_pyriformis_P014638	90	47.619	28	37	SPSPRLSRPP	767	23.9	344	0.0808383233532934	EP00232	Algae	Archaeplastida	NA	NA	FALSE	OTHER	0.003052		RTAAMGCAQSREAKAELTAEQASATCASPSPRLSRPPSADRKQRVSSDQFIEVDHLVPAIRIISQSSSVGSGLTPVLARRLTHGRTPMGGPGSPSVRTRGGASLAHGGLACGFPDPPSADAYADPPAALAEARDALVKMAGGQWACAVVCGGPGTGKTALAAALAHDHRSQLAFPDGIYRAAMGKGAVDVVSALESVAWTMYDELSLTNGNDIITPLCTGSPVDSRGAICSLARGRRCLIVMEDVARAQLGALLGVRGGEGLGQCAVLITTQDELLGEQLRAISGGGASPVVVTSPLGPLAPGPSKALLRHLCTLGDRGSDDGGGSVRSWSPWAKPPPEKAMRA	NA	NA	NA	NA	NA	NA	NA	NA	EP00232_Nephroselmis_pyriformis_P014638	PF00931	NB-ARC domain	132	278	0.013	IPR002182	NB-ARC
CIF	EP01037_Dinobryon_pediforme_P015991	36.842	90.4762	1502	1520	GENGPEIRVDKAPGQIVPN	772	23.9	2311	0.654886561954625	EP01037	Stramenopiles	TSAR	NA	NA	FALSE	OTHER	0.003307		MKFQRRSTAPDGYGNRLGTWSDLCGPFYARMRPVSGGASGKEQAITGRLVGVQSWEMIVMRVADTAAVTTQDRAVDVRSGQIFDIVSISNPDEKLRELSMFVNQKVVGTSYFYEAGRTYDVPPEILDEVLSSGAVGMTTQVETVVEAAIAAPPDLPVDTPIEPSEEAAYDDDGIAAFRAAIEAIKEEARATMTDAVERAADRLVTTARLSCPVNDLERHPGELRDSIRMIAGSHELQRRVTVDAQDERGRYFAAHVEFGHMTKGRHVAAHPFFYPAWRLVRSRVKGQIQRGIKAALPLSMATSDPTLAVQAALYGVLTAAPFQAACGQTVGVYDHPPAGAALPYVVISDIQTDGAAAQGYDGSDVHANLTVWSNAPNKVELMGIAAQIRQFLAPRSDKG…	NA	NA	NA	NA	NA	NA	NA	NA	EP01037_Dinobryon_pediforme_P015991	PF06791;PF05521;PF11836;PF22262;PF11367	Prophage tail length tape measure protein;Phage head completion protein;Phage tail tube protein	GTA-gp10;Domain of unknown function (DUF6950);Tail completion protein gp17	801;2;582;1992;312	1002;102;675;2093;425	1.3E-20;0.054;2.3E-9;3.0E-12;2.2E-9	IPR009628;IPR008767;IPR021791;IPR053802;IPR021508
CIF	EP00744_Colponema_vietnamica_P030004	44.444	85.7143	394	411	GNSVPPPQATRQPLKVAP	808	23.9	465	0.879194630872483	EP00744	Alveolata	TSAR	NA	NA	FALSE	OTHER	0.003968		TLARYAKYLLSPVIDQGPSQAGLIHSLVTLVVIILHGTAVLVHQKYTKDLVSVSCAKALFPSCSFLVAVVLYPGSLFSLISMLQDGDAFTIHGTILTVLHCICVPLALIVMAWKFNQVGKYTKVPHLPAADGKYSLVQKIFGPVRVWCTHSQRLVLCVRGFVVGTTNGRLFIGASFTFFIISCFVLLITASACTPRLFVGSVMCFAAAAAVGFARPMVTAFSNALTVIALVSVAFLLLVHGIAHANNFKGAEGGGALWYIKIIALAVLFVSTLARTLHFSIILYLTAYPVVSDSSDKISSNAYTEVDEVHKEIFVGMHEESTSDHSAPRGLKYEVDNIDNVDEPIEVIEEFGHVACNRDSNEEGDCQQQVSVSVSVQNPYDDISLSDDNTQQIGNSVPP…	NA	NA	NA	NA	NA	NA	NA	NA	NA	NA	NA	NA	NA	NA	NA	NA
CIF	EP00484_Ammonia_sp_Unknown_P014997	64.286	66.6667	346	359	SPSPMLDRPPIDTI	818	23.9	698	0.504385964912281	EP00484	Rhizaria	TSAR	NA	NA	FALSE	OTHER	0.000412		XFYEFYGNQPSELLQKFMDPNLSEADRETTSNYLKTVLQAFQKLTLERMKLSDPAKNHRSLRAAVQAQHQAAIERVDYSKKKYTDEYFKKLEEQFDSFDQKLREIKDRHRAERKKRIQEIRSLQRKKQERLTTPVNYGKRAARKSQEEVKLDALHEVEQINEHNSQMIEQNVMVQEQNLDILDRFFDAEHRKLQSEEANQQRIRGPEDAKDEFGMGGFLRRESSKNYGKLIADKADLLLSEQVITKSAERIRRRTYSKQLGYTQDQLLGPDPGYSMSSASASPRAGRSAGSLHAGQGYNEREERLVRLLHNIVNNSMLTNELKQEAKAILSGTHVSSPPLAHKARSPSPMLDRPPIDTIDEEHEDESLHGEKTGDAKLVYHDGGDLPPPPPQTQMSIHQ…	NA	NA	NA	NA	NA	NA	NA	NA	NA	NA	NA	NA	NA	NA	NA	NA
CIF	EP01084_Bolivina_argentea_P241564	52.381	100	35	55	DTGNNEPSAVLGQPPNSIIVN	820	23.9	155	0.253731343283582	EP01084	Rhizaria	TSAR	NA	NA	FALSE	OTHER	0.002417		PNNNNNNRSPNDGNQGNNPNDDDGKQSNESMRSHDTGNNEPSAVLGQPPNSIIVNVSSNNKYGLRNYLVRARRILRLAKKCRICGIGSAVSVACEVTEVLKRECVANVFSISTGLIEDEQSTRPTIEIVVKRGQFAHLVSDFRRRKVIEVFEKKD	NA	NA	NA	NA	NA	NA	NA	NA	NA	NA	NA	NA	NA	NA	NA	NA
CIF	EP00930_Biecheleria_cincta_P022781	66.667	71.4286	516	530	SPSPRLETNPLARIP	821	23.9	569	0.929602888086643	EP00930	Alveolata	TSAR	NA	NA	FALSE	OTHER	0.00076		ACAAPFLRIVGRKKLPMRLQFRGSTEERAQLRSEVEAVTAERNELASQVEELRRSNADLSAAIAAAAAAAERSSGEVRAAEKLQAEAEFQEKQRSKQHQELVSSVKSIQAELQAARAEAARASEEARRLESELLTTRASLEAAKAKAAESERRHSQDLKAARDSAAQQETRGQSAETEAELVMVRAEVIRLKNADERLREGDERLREAERRAEEAEAAIRRADNASRRADAAEKRADAFENHVKALEGELEVAKAAASEAEAAERRSQAAMARAAEAAKEVEACKASESDARAAQAAAEAKAAEASSSLENCKSDFEQRQQADQAEWRAAEARYRDQAAKAAQRLAEAEEQVSELRRRADSGAEDLAGLRSQRVALQQELTKAYSDASAASAARAAAEQ…	NA	NA	NA	NA	NA	NA	NA	NA	NA	NA	NA	NA	NA	NA	NA	NA
CIF	EP00413_Alexandrium_margalefii_P021710	40	95.2381	131	150	WGVEQRCPRIERPPLDQLPS	826	23.9	217	0.65989847715736	EP00413	Alveolata	TSAR	NA	NA	FALSE	OTHER	0.002134		ASRRYFTERRRRTCRDGDSQLPDDKQQSASQDHTRAAQEHHAAALAGEMWDSDECMDRWKALEGGWPQVMRHLTARLRAFHQVVLPGHAEAEGLKVEALQQMLAEVFPRTDLTFLINGLLSRQGAGLLRQWGVEQRCPRIERPPLDQLPSGSLVQFLCQALAVVPERFAQLYTPRGWSRHQSEVLELAKERAAGHSGEVPELAKERAAGHSGDAAPA	NA	NA	NA	NA	NA	NA	NA	NA	NA	NA	NA	NA	NA	NA	NA	NA
CIF	EP00467_Chlorarachnion_reptans_P019031	50	95.2381	234	253	YEWNSPIPRLLLDPFRKVPD	843	23.9	671	0.357910906298003	EP00467	Rhizaria	TSAR	NA	NA	FALSE	OTHER	0.000764		MTGPLSSTPPPTFTRKAPRGQRSSRKQSRKGNYYNEKKWTSSKRKGKSSKEKVMEESNTESCLQKSTATQAENSLAEAKIENDKRCELSPEQREYKRIETHKSIRISKELKGVPRGLILKQESYGPQSLRDVDIKKLGKISNYYATTFNAAHQSRKSRFKRKSMKEGKGKGKKNHWKLPAXLCMNDKHMLSCFNEMLXKEKLLCGEYAVLYHSYSHAGILYEIHAALANVLFGYEWNSPIPRLLLDPFRKVPDAKVLKDNHAKLWRXDHHMDFRNAAICGTSALLAPDQEAPPARVWKXGYHVGRIDGLFDQLLKHATIPHLKEKIHALCDKYNVRIQGHRTQNAQKFAGNPNVGKLLQIFVRRDXINDVAYGALPMGHACKLRPDLAKVLDGNNKIIG…	NA	NA	NA	NA	NA	NA	NA	NA	NA	NA	NA	NA	NA	NA	NA	NA
CIF	EP00597_Dinobryon_sp_UTEXLB2267_P008395	71.429	66.6667	433	446	PSPLLDRPPATLIP	863	23.9	563	0.786885245901639	EP00597	Stramenopiles	TSAR	NA	NA	FALSE	OTHER	0.00352		XKFEYCVALHMEKVSIVETIQIECKKLIEATGGNVDDEFMKALDDELKKRIETEPTLNQPKSRSRSNSVTNQVIKTPSEITQKSYERATKGSQRRRSYDAPPAAGVTAAVKRSSVSHTSSHGTGSSSHGSSALPAINVSPRRSSGTLSALCSPPSAFGSTVARPTQSTSTSRLPVLRSPADRAKPADPLLLSAPADPFSSPPPPLDSWDSVSQQPFCTLCQMAFKSANFLERHRKYSELHQINEASRASRQRAKDALQEQPSPTGGKLLLSPLTQPPHKLFAAEQQEGTHYKLLYCGSKLFWRTQKTLEFEFYHHLLSHTIEVVAFDYDKHSEVCRLYLDYSTVADAVQQAVQDAVDAERREIAMDRFSELPDTELLVEDSRRLAITSHILSRLQQEDS…	NA	NA	NA	NA	NA	NA	NA	NA	NA	NA	NA	NA	NA	NA	NA	NA
CIF	EP00282_Hemiselmis_andersenii_P008223	44.444	85.7143	289	306	GKTEPNSREEETPFSLVP	929	23.9	418	0.72	EP00282	Cryptophyceae	Cryptista	NA	NA	FALSE	OTHER	0.001633		XQPERAGTSSAAAQACESCVVEQFLQSLRAGTSGAAKRRSFVELPGAKCAAVGPDGAGVQERMCRALRAVWEASGLLDQLHAQAFFVHDLFLDYVGNLGMQHGGKFKLKAPAGQFAKEPQPAFAVWDGSGDPRNRFAIGGIKSAKSFVEKLDTAYVCDVSKLLDMVRETLYFDSVTDLESCLRAIQCDSQVEVVQVKSTMDDTTRKLWAGMRFVKLNLRLSGNEEAQELAVDTHICELVLTLTDIGRSQTREMGKAYRQWRKCKRTTEKMQRLVKQLCSVTCMFGGLVGKTEPNSREEETPFSLVPGSASSGDTLQMYQDVGSGTAAQWSESPCGVGLGSPTAGRNRPAPQVSDDTMEVVVSAGSERGRVLSSGLYISVPSVFHVRRQSISDQEIGSCN…	NA	NA	NA	NA	NA	NA	NA	NA	NA	NA	NA	NA	NA	NA	NA	NA
CIF	EP00282_Hemiselmis_andersenii_P029470	44.444	85.7143	807	824	GKTEPNSREEETPFSLVP	933	23.9	1720	0.473560517038778	EP00282	Cryptophyceae	Cryptista	NA	NA	FALSE	OTHER	0.001223		XGRPFRERRRWMQPPADGMRRKSLRAVDPLESHSRRLDALDKLSLHAQRTSTMDSLLLDSYGKDPGSLGLTAKTMSYALLSSAPVVNYFRVRWWRQSSAVVAIIYSALYIAGVAIRDPVSQGMVPAYQYYRFTNLEHRNSSLGSPSSPGIAEFGLERVGQMRGSAGGSLQGMGPLCLASDARGSLTVEGATITLSLADKPERMFDSWYLVTLRGKGTEGLDAVRFKLEASDDPSFAESTVVGASSHTYNAAKLKLLFDTPAPIPLERRSQYNVDVRLPDWVMWIDIICWGLYVVSAGIIHASSFSGRHQYTYPGLMAGFFVLFIADFTAAFIYLSHELSTKPSDLPFDYKHTAAHSVFFFVKGTSFLICLFIGKYTQKDFELAFLVHGAFLLAGSAYGG…	NA	NA	NA	NA	NA	NA	NA	NA	NA	NA	NA	NA	NA	NA	NA	NA
CIF	EP00031_Thecamonas_trahens_P001944	61.538	61.9048	8	20	GGVAPVPRAERPP	948	23.9	419	0.0172413793103449	EP00031	Apusomonadida	CRuMs	NA	NA	FALSE	OTHER	0.007013		MAASRVAGGVAPVPRAERPPGASLLALPAEVLVVVMDALPLQSVLALRATSRRLHEVVPLASRWWRGPALVLAPAAGAASPASVAAVLANRLPARHLDVLRLAPAKQVALGHALDDVGVVLGRLRKLAVCEPAAAAWAAAQGSVLDLHVAQLAMKAERRWGDELLSDATHSLVVSSGLARATMYGYPRLDDLVVAAGSLVRLDLSGVILGVGLASDLCPSFTVLKSLTLNIVRLTELVGLVVPRTPALSVLRVAGKLVASHKDDDMALILAWVAAEDAKSGGQGLRQLEVNSSKHVSWSAVRALMIGMPQLRVVGMRDVHSTMDGNARCIEVADNSELASLDLSFNKLLQHWRQNVVLEGLVRLDVSYCSLPRVALIMVLEATPALEALEARGEFAVSD…	NA	NA	NA	NA	NA	NA	NA	NA	NA	NA	NA	NA	NA	NA	NA	NA
CIF	EP00545_Synedropsis_sp_CCMP1620_P010929	40	95.2381	22	41	WGNGGPTQRLHELAFDMYPN	951	23.1	50	0.7	EP00545	Stramenopiles	TSAR	NA	NA	FALSE	OTHER	0.0052		LEAKAPAAAASGKGGGFMARSWGNGGPTQRLHELAFDMYPNLSEEIGCTS	NA	NA	NA	NA	NA	NA	NA	NA	NA	NA	NA	NA	NA	NA	NA	NA
CIF	EP00515_Schizochytrium_aggregatum_P018135	64.286	66.6667	667	680	SHKLERSPFKLTPD	809	23.9	849	0.797604790419162	EP00515	Stramenopiles	TSAR	NA	NA	FALSE	OTHER	0.001244		LQPSDSAGAALLQPGDGAAAVPPQLADRRHLERAASSSAQGSLANLLPVLEEGEEGNQAEVLERVSAAPDNDDLHTRLRTSSEMSFDLESDLEDGTDLNVDYTPLTDRGVRTPGDIRTAVLEWIYEEKDEEACPDLTVGNAPILEDLISVFVCAVLHGKSDVIRSQVWRFLIQGSIASLHFAFLVICNLNASCHQPASVSEDDLSLDHKQKRSKDLAAIEKVIQTLKKDTILKLETVRSVDPQAANGSAAGNGSAALDDLKATLNHAVDQLEAVHDNQVLTNLDLNVRGRTARQNIDLLVQKVRNSLAHSSGQLGEDALKELDGKIGFIKTLTDLDDWMMRAVPREERAKVLESKLQSLSVALPLGAYFPTAVGRATQRHRVLRLVLDETIVFNTARKC…	EP00515_Schizochytrium_aggregatum_P018135	PTHR10048	PHOSPHATIDYLINOSITOL KINASE	483	781	1.8e-89	IPR015433	Phosphatidylinositol 3-/4-kinase	EP00515_Schizochytrium_aggregatum_P018135	PF00454	Phosphatidylinositol 3- and 4-kinase	530	721	3.1e-32	IPR000403	Phosphatidylinositol 3-/4-kinase
CIF	EP01004_Peranema_trichophorum_P004092	53.846	61.9048	45	57	TPQTQIERPPFEL	884	23.9	434	0.104513064133017	EP01004	Euglenozoa	Excavates	NA	NA	FALSE	OTHER	0.002127		YQRRVHGGSLCEQAVQINATPSSEYLLKDSKNSLTVKLNISATPTPQTQIERPPFELSIVFDRSGSMYGDKIVHAKQSIKNIINNLTPKDRLHLVIYDDAVDVVFKDGTIEQAEELLKKVDEVYERGMTNLHGGLQRGYEMLSSSSKMVKRVFLFSDGLANSGITDPKIIFDLAAKMHSEQSISTSAFGIGVDFDEALMTGIAEHGNGDYFFIGNGGDTEKVVSIGLRGVTNLVADNVKLRVRGKNGANLTKAFGFPLESLSEGVKLSDIRQHTKRTILLQLEVDTKSSLANDDILEFELEYQVIKTGQVEVVRGSLHVLYTDDQSLVDVKNVEVQELLELQIATEKEQEVREALEEGDMERAKLRNEEANTIYSRISSTSTVASSIFQAQVRKQRNVQ…	EP01004_Peranema_trichophorum_P004092	PTHR10579	CALCIUM-ACTIVATED CHLORIDE CHANNEL REGULATOR	12	389	8.2e-22	IPR051266	Calcium-activated chloride channel regulator	EP01004_Peranema_trichophorum_P004092	PF00092	von Willebrand factor type A domain	57	214	7.6e-14	IPR002035	von Willebrand factor
CIF	EP00526_Cylindrotheca_closterium_P010006	64.286	66.6667	99	112	NHSPLPTEERPPLK	510	24.6	403	0.251928020565553	EP00526	Stramenopiles	TSAR	NA	NA	FALSE	OTHER	0.000454		MSDDEVSIDEVEEEQEVTDLSNSDVCTKYQEAAKIVNLALEGLVQQCVPGAKVLDLCEFGHTVMEAQAAKLYQKKVNGVAIDRGVSFPVCISVNDVVCNHSPLPTEERPPLKAGDIVKMDLGCHIDGYIAVAAHTCVVTESPDAQPEKDEELGNVAVAAYNAMLVAAASIKAGATNADVTKAVERVASAYGVTPISSVRMHQMKRYVLDGVKEVALKAPVPDDPEEEKVPECTFEQAEVYAVDVAMSTGDGKARPGEFRTTVFKRNVEQQYHLKVKAARQLLAEVDKKFPTLPFTMRHLSDLRSAKLGITECITHGLLTPYPSMHDYSGKVAHFKCTVLLLPSGTSRVTGLKLPSYFTTDKAADEETQKVLEEIAAVEAKKAAKKAAKKKNKKKKKSEA…	EP00526_Cylindrotheca_closterium_P010006	PTHR10804	PROTEASE FAMILY M24 METHIONYL AMINOPEPTIDASE	AMINOPEPTIDASE P	1	398	2.1e-113	IPR047113	Proliferation-associated protein 2G4/ARX1	EP00526_Cylindrotheca_closterium_P010006	PF00557	Metallopeptidase family M24	28	192	6.8e-14	IPR000994
CIF	EP00416_Gambierdiscus_australes_P012340	72.727	52.381	727	737	PRLDRPPLRLI	815	23.9	1102	0.665444546287809	EP00416	Alveolata	TSAR	NA	NA	FALSE	OTHER	0.002153		GQQGDQCRGGSAGRLRGAMGDDSSSSESEEDKESLDDKMKRITKLGKEGNMEALIKEAKLTDCSPEMLAFASQKSKDMGNAAFAKKEYEQALEYYAGALLGDVPEKFKIYSNRSACLFQLGKYTDALVEATKAIKENRGWSKGYFRAGRAALEMEYYEEALEMFEKGLEKEPSNKDLVSWTQKAREVRNQQQQDKLVKKHTTDYSKFDALTKQQQDEDDAEEAENDPNRIVLGDKYYSSSKMEQRQLKAMLGYKEPPPPPFQPKFDTDLIYRHDSRGVRTQNPVWDPTSRXVADRREASAQPSGLQRLAANPXXXXXXXXXXXXXXXXXSDSQQTQAIALFLERQTDVQYVDELLSLLDNAATPIDAYVRGIRDLISQLMGPEGDGERKKHSVIGNDAR…	EP00416_Gambierdiscus_australes_P012340	PTHR11006	PROTEIN ARGININE N-METHYLTRANSFERASE	683	979	4e-26	IPR025799	Protein arginine N-methyltransferase	EP00416_Gambierdiscus_australes_P012340	PF13432	Tetratricopeptide repeat	77	134	0.44	-	-
CIF	EP00386_Alphamonas_edax_P009632	40	95.2381	348	367	FSKNPPPTRLGKPSFEMIPD	755	23.9	436	0.834134615384615	EP00386	Alveolata	TSAR	NA	NA	FALSE	OTHER	0.000373		ESRTMINEFYKDQTVLLTGCTGFIGKILLEKFLRAVPCKKIYALIRPKSGGSVQERLVREVISSPAFDGLRALRADFDQWVSTVLFPVAGDLLQENLGLSPEDEKKMTQEVTVIISCAASVDFNAKLKDNMNINVFGALRVLDLAKKCTRIESYIHVSTCYVNSNRKDPILHEKLYPLAKDAQAYVDEWSATPTEVLQKNLPAILGSYPNTYTLTKAVAEHMIVRNKGHVPTCLLRPSIVGSSYREPSPGWVDTVSAAGAVFLTTGVGLLKRVYGSEEVVGDQIPADFVSDALIVAACVNALKNRQHPHMLATRNAHTDQDVLFIHCGSSDLNPVTWGTSKTFIIDHFSKNPPPTRLGKPSFEMIPDLQEYERKKYLFETVPATAITTAASVVKVPSFT…	EP00386_Alphamonas_edax_P009632	PTHR11011	MALE STERILITY PROTEIN 2-RELATED	6	433	4.2e-98	IPR026055	Fatty acyl-CoA reductase	EP00386_Alphamonas_edax_P009632	PF07993	Male sterility protein	17	292	1.9e-59	IPR013120	Fatty acyl-CoA reductase-like
CIF	EP00544_Gedaniella_sp_CCMP2646_P014152	61.538	61.9048	81	93	DGGNTSPTPRISR	905	23.9	370	0.224089635854342	EP00544	Stramenopiles	TSAR	NA	NA	FALSE	OTHER	0.003424		MSGDATYIATVVATYWFVSISMVYLNKVLLSSEEFSIDAPLFVTWYQCLITALICCVAGKAGEITRKLPHHSYNQVNNKNDGGNTSPTPRISRKSSFFAQFPKPEFSRKTAKKILPLSFIFVGMIAFNNLCLNHVEVSFYNVARSLTIVFNVLFARVLLGVPTTFRTISCLFIVIFGFAIGIRGELGFSFRGTLSGILSSLFVSLHSIFTKRVLPIVDDNHWKLTFYNNVNACILLVPLVLLFEWNAMTAAVHSQFVSGLFWLAMTVAGFFGFSIGIVTVLQIKATCPWTHNISGTAKAAVQSIMAFYIWGNTPTVLGVVGIFTVLGGSLLYTMVKMSEGKTPTAPPLTNKNVDNDEEERVELVPKPARV	EP00544_Gedaniella_sp_CCMP2646_P014152	PTHR11132	SOLUTE CARRIER FAMILY 35	11	339	1.9e-38	IPR050186	Triose Phosphate/Phosphate Translocator	EP00544_Gedaniella_sp_CCMP2646_P014152	PF03151	Triose-phosphate Transporter family	8	332	1e-22	IPR004853	Sugar phosphate transporter domain
CIF	EP00331_Platyophrya_macrostoma_P007460	43.75	76.1905	189	204	DAPPPKLQHPPLLSIP	973	23.9	510	0.380566801619433	EP00331	Alveolata	TSAR	NA	NA	FALSE	OTHER	0.108926		MVILAINVLAAVIACVRRYRKASSAKGVPAESTLSVVEKGEYASLATRGEGGPSSADVSAHRWISVDSVVSWFDAWTNMLDFFTVKRRSPSGGGLGTVTIDTEFFEGVRTIAMLFVMYGHTLYFAMLFGYADATKVPDFVMKYDSVGVFPAELAVDTFFFLSSFLVFHLYVKTSEKRREKQLRARDDQDAPPPKLQHPPLLSIPLMIVRRYLRMTPVVMVTLFASVYLLPYIPMGXXXVRXGXXXQLLYISNLHDTAGWAQCMGWFWYLSTDFQLFIIAPVVISLYFFHRYLFMAVLVVWIGITTGVVTKLQYGVFLGGLGVNYDKPWFRCNPYFYGMLTAALVREECVRRWLQRATWRWVWYGAGGAFMISSINVIGEACSATSKITWAMNSYAIAAW…	EP00331_Platyophrya_macrostoma_P007460	PTHR11161	O-ACYLTRANSFERASE	2	498	2.6e-50	IPR052728	Oxygen and lipid transport regulator	EP00331_Platyophrya_macrostoma_P007460	PF01757	Acyltransferase domain	104	476	1.5e-19	IPR002656	Acyltransferase 3 domain
CIF	EP00331_Platyophrya_macrostoma_P027972	43.75	76.1905	185	200	DAPPPKLQHPPLLSIP	972	23.9	529	0.358674463937622	EP00331	Alveolata	TSAR	NA	NA	FALSE	OTHER	0.018812		XINVLAAVIACVRRYRKASSAKGVPAESTLSVVEKGEYASLATRGEGGPSSADVSAHRWISVDSVVSWFDAWTNMLDFFTVKRRSPSGGGLGTVTIDTEFFEGVRTIAMLFVMYGHTLYFAMLFGYADATKVPDFVMKYDSVGVFPAELAVDTFFFLSSFLVFHLYVKTSEKRREKQLRARDDQDAPPPKLQHPPLLSIPLMIVRRYLRMTPVVMVTLFASVYLLPYIPNGSMAGTLRNQPXLETCHKWWWHQLLYISNLHDTAGWAQCMGWFWYLSTDFQLFIIAPVVISLYFFHRYLFMAVLVVWIGITTGVVTKLQYGVFLGGLGVNYDKPWFRCNPYFYGMLTAALVREECVRRWLQRATWRWVWYGAGGAFMISSINVMWRGMQCYEQNNMGKH…	EP00331_Platyophrya_macrostoma_P027972	PTHR11161	O-ACYLTRANSFERASE	62	522	3.7e-60	IPR052728	Oxygen and lipid transport regulator	EP00331_Platyophrya_macrostoma_P027972	PF01757	Acyltransferase domain	99	500	1.8e-18	IPR002656	Acyltransferase 3 domain
CIF	EP00104_Lingula_anatina_P011091	61.111	85.7143	435	452	DYGNGVGSPRLSRSRLKL	548	24.3	1382	0.318181818181818	EP00104	Opisthokonta	Obazoa	NA	NA	FALSE	SP(Sec/SPI)	0.901699	CS pos: 23-24. VLA-NG. Pr: 0.5583	MEMILRRLPITWVLLSIVYSVLANGYLEKDKERIRRQSSGSSAVSQICDIHLDGLYSHPSDCHKYVQCVSGTPWEMPCPGGLVFKPDKGWCETGPCQNSGSPGPLPVSSQSKPVYSQSSTYSTQRQSTDTKKDKKQTPPVTTRHYYNGQSPSTDQQATDTRQKTTTVEKRPVSRTQQFDAQEFCKSHQGTFAHPTCGKYVVCNGGYAWELTCSHGLVFKESTGSCDFGTCDPNGQSPNPDKESVQVTLPKESTNAQTTYRQETLSGSSDDGERKSDVPSIEEELPNAIQRAMKSLTQSLRREAQMARDIENNNRHQYRPFGVVQGFLRAKPFAKKLSLPAFVLCNASAYLISRFGIDNHESETYFRSIPSPIPENPYFLNPDDPYPTPEPGTCPWPRYT…	EP00104_Lingula_anatina_P011091	PTHR11475	OXIDASE/PEROXIDASE	714	1378	0	-	-	EP00104_Lingula_anatina_P011091	PF01607;PF01607;PF03098;PF03098	Chitin binding Peritrophin-A domain;Chitin binding Peritrophin-A domain;Animal haem peroxidase;Animal haem peroxidase	184;48;406;960	227;92;643;1327	0.0014;9.0E-8;2.0E-57;0.0	IPR002557;IPR002557;IPR019791;IPR019791	Chitin binding domain;Chitin binding domain;Haem peroxidase
CIF	EP00104_Lingula_anatina_P011091	61.111	85.7143	759	776	DYGNGVGSPRLSRSRLKL	548	24.3	1382	0.555718475073314	EP00104	Opisthokonta	Obazoa	NA	NA	FALSE	SP(Sec/SPI)	0.901699	CS pos: 23-24. VLA-NG. Pr: 0.5583	MEMILRRLPITWVLLSIVYSVLANGYLEKDKERIRRQSSGSSAVSQICDIHLDGLYSHPSDCHKYVQCVSGTPWEMPCPGGLVFKPDKGWCETGPCQNSGSPGPLPVSSQSKPVYSQSSTYSTQRQSTDTKKDKKQTPPVTTRHYYNGQSPSTDQQATDTRQKTTTVEKRPVSRTQQFDAQEFCKSHQGTFAHPTCGKYVVCNGGYAWELTCSHGLVFKESTGSCDFGTCDPNGQSPNPDKESVQVTLPKESTNAQTTYRQETLSGSSDDGERKSDVPSIEEELPNAIQRAMKSLTQSLRREAQMARDIENNNRHQYRPFGVVQGFLRAKPFAKKLSLPAFVLCNASAYLISRFGIDNHESETYFRSIPSPIPENPYFLNPDDPYPTPEPGTCPWPRYT…	EP00104_Lingula_anatina_P011091	PTHR11475	OXIDASE/PEROXIDASE	714	1378	0	-	-	EP00104_Lingula_anatina_P011091	PF01607;PF01607;PF03098;PF03098	Chitin binding Peritrophin-A domain;Chitin binding Peritrophin-A domain;Animal haem peroxidase;Animal haem peroxidase	184;48;406;960	227;92;643;1327	0.0014;9.0E-8;2.0E-57;0.0	IPR002557;IPR002557;IPR019791;IPR019791	Chitin binding domain;Chitin binding domain;Haem peroxidase
CIF	EP00466_Bigelowiella_natans_P006920	55.556	85.7143	706	723	DYAKNNPDGREECPVFKL	595	24.3	839	0.858708891595615	EP00466	Rhizaria	TSAR	NA	NA	FALSE	OTHER	0.000859		MAASQNKSFLKSGQEPGVEIWRIENFEAVPIDQKSYGQFYSGDSYLVLETTKNKYGRLKRNLFFWLGSTSTQDEKGTAAYKAVELDDVHKGEPVQYREIEGHESQMFQAVFKKSGGVRVLKGGKDSGFNHVDPDAYEPRLFQCKGKRSVLVSQVEMKSSSLNEGDVFILDCGLTLYRWIGSKANKYEKFKSMEVANKIKDEERGGKATIVILDKNNSSSTEAEPFWKMLGDKSQVKSAEAGGADAVRRAKPTLIEISDASGKMDFKQVKVTTKSGKLEKSLLRYQKYFKIRVACGVRPVIADADAAAWTEDVFLIDVQSKIYVWIGKGATKAEKKESMKYATDYLKEKGYPDWISVQRVTERAEPPAFKELFHVWSPPKERKVEDVKEGGGGAKPKDVA…	EP00466_Bigelowiella_natans_P006920	PTHR11977	VILLIN	7	826	0	IPR007122	Villin/Gelsolin	EP00466_Bigelowiella_natans_P006920	PF00626;PF00626;PF00626;PF00626;PF00626;PF00626;PF02209	Gelsolin repeat;Gelsolin repeat;Gelsolin repeat;Gelsolin repeat;Gelsolin repeat;Gelsolin repeat;Villin headpiece domain	310;26;663;564;437;148;803	368;107;732;623;510;218;838	1.8E-5;9.7E-11;2.5E-7;1.2E-5;5.8E-12;4.2E-10;1.5E-7	IPR007123;IPR007123;IPR007123;IPR007123;IPR007123;IPR007123;IPR003128	Gelsolin-like domain;Gelsolin-like domain;Gelsolin-like domain;Gelsolin-like domain;Gelsolin-like domain;Gelsolin-like domain;Villin headpiece
CIF	EP00796_Vickermania_ingenoplastis_P004349	52.381	100	187	207	DRGTPSPSPKAVESPPVKIPP	721	24.3	1693	0.111244019138756	EP00796	Euglenozoa	Excavates	NA	NA	FALSE	OTHER	0.022503		MIIVVFLARIRAWEVFHFVSLTAKMMPNEFLKSSLPLVQMARGEKIVLGYLPPPDCDLVLDFRGANSQEQAWRSTVVASLHCSAETQEIYLKPEVESTKIIIDGREVDYTCEELNCPPGSVLTFGKAPYEMSFLLVPAVDPLAPGPFGPGQLSTCILGEAPLHLVPPLEPAALPEPDSWVWVHRGMDRGTPSPSPKAVESPPVKIPPKKAPAKTSKTAVDPGAKAPKAQRRTDVAEGGVGVRPPAALKAHKAALKEGGNGGAGEQKKPKTQKKKKAGALMKWRSTPFYNHSFMYTFTPMAPRSFPGQFCVFLFCCFRVISRSLSLSLLPGLVLVSVVFVFFFSSLLQLQGQGVCRSGISPPFQGISDTKSNASHETLDAQEWTAALTTHLETVAQSSVA…	EP00796_Vickermania_ingenoplastis_P004349	PTHR12442	DYNEIN INTERMEDIATE CHAIN	1126	1678	8.1e-122	IPR050687	Dynein Intermediate Chain	EP00796_Vickermania_ingenoplastis_P004349	PF00400;PF00400	WD domain	G-beta repeat;WD domain	G-beta repeat	1521;1377	1559;1406	0.93;7.6
CIF	EP00331_Platyophrya_macrostoma_P014328	52.941	80.9524	334	350	NXPAKRLASPHFRLIPS	565	24.3	1145	0.295212765957447	EP00331	Alveolata	TSAR	NA	NA	FALSE	OTHER	0.00022		MPVLDYYQGKNVLITGTTGFLGKIVLEKMLRTIPGIXKIFVLIRKKRGSPTLERFKKEVIGSPCFDRVKKERKDFDEYINKNLIPIEGDLLKEGLDLSPESYKXLTENVHVIINSAASVDFNARLDEAIKINVKGTLRMFXLAKNTINLENFVHISTAYVNXEKKSGSWIEEKIYDIDFDAEXKINXLEKVTVETILSDTKKLIHPFPNTXTFTKSMTERILKKRKGDIPITIIRPAIIGSSWEEPLPGWVDTISAAGALYFLGSIGLLKFVQGRAENIGDQIPVDFVSDTIIVAAAAYAKSPEINVVHSASSTQXPVXWRRASAXMSKYFKANXPAKRLASPHFRLIPSETELKVKQAARKIPSYLLLQTAKVLNSSTMIRRAEFLQKIXKRSEDVAE…	EP00331_Platyophrya_macrostoma_P014328	PTHR12563	GLYCEROL-3-PHOSPHATE ACYLTRANSFERASE	464	1072	2.1e-150	IPR022284	Glycerol-3-phosphate O-acyltransferase/Dihydroxyacetone phosphate acyltransferase	EP00331_Platyophrya_macrostoma_P014328	PF19277;PF01553;PF03015;PF07993	Glycerol-3-phosphate acyltransferase C-terminal region;Acyltransferase;Male sterility protein;Male sterility protein	718;575;370;14	1059;704;445;285	7.0E-56;2.4E-15;5.2E-7;1.6E-51	IPR045520;IPR002123;IPR033640;IPR013120	GPAT/DHAPAT
CIF	EP00549_Striatella_unipunctata_P010672	40	95.2381	719	738	DTGGPGPTPMCYSPPISLVP	885	23.9	754	0.978201634877384	EP00549	Stramenopiles	TSAR	NA	NA	FALSE	OTHER	0.001069		XDIFDQACCTELGTQKRRIDGVPQNSFERLGYKALLFLKFSFQGKLFPLTTELKEERAASLRSQLFGFLMRNKYSSSLERSRLNRGGLRKTSLPYMRILLMVDARAFLGVLGSALDAPGAVFAETRTDFESFGEWDVEVGAEIADVRKQPMKDELVGVHCPDRQDLIGKLASIIVPDDCVSQTSMDVFLDFISKYLLRGVIRTSKSITRQILQRLCRRVSVTGSWTERSNAQNEILALLEALPRTAYDRNEILSMVENSRIPRAALFLHKHGIASRHGVNTSQQVHHFVRAIECFLLDEDKEFRQKVFEFVKTECTDLIVCGEFVLRDAVYTKLSDLVLLDPIMTATLVAELFIEDLDRVIASLEVDNCSAQFQFLHAIISEELSKNDSVAAAVMSSNL…	EP00549_Striatella_unipunctata_P010672	PTHR12616	VACUOLAR PROTEIN SORTING VPS41	28	647	2.2e-76	IPR045111	Vacuolar protein sorting-associated protein Vps41/Vps8	EP00549_Striatella_unipunctata_P010672	PF12816;PF23556	Vps8 central TPR;Vps41 TPR-like region	23;309	113;469	4.6E-7;6.8E-4	IPR025941;-	Vacuolar protein sorting-associated protein 8
CIF	EP00505_MAST-04D_sp_SCG-Rhode-Island_P004354	52.632	90.4762	100	118	GENAESDRQELPPLKGVPN	692	24.3	733	0.138655462184874	EP00505	Stramenopiles	TSAR	NA	NA	FALSE	OTHER	0.000825		MAELVTSPIAAKNPGTSPFALSAEGSDSDDDGEDLSTTKMAVEPETMTAAEPETAMTEDHSSPDAKNRRHRRNNSSVDEVLNNNQEEAESLGIQLNGPSGENAESDRQELPPLKGVPNTAVAATVGNASTEPVSDDVARVRRMFGSMWSKESFFPASPINAMIDDPGCTVESIMMEDDVFQEARRSNKKLVDYLLLPKNILKIIDYTVCEEDMTEEQGSDPASLLRYSYVSCALLCSDVGSITSALFEEIKDGDRDETVPVDPLERLFNCLFRDSLSPRVAGNFEKVVEGLLVSQRENLLLWLNEHEEYLPLFLRHIAENSVLEIFRKILHFADGGDINSTVDGIGMDLWRRTRRQNGDESKKTGEDDVAQHPIIAELVGAMADGSQGPPMHTNVMEVL…	EP00505_MAST-04D_sp_SCG-Rhode-Island_P004354	PTHR12634	SIT4 YEAST -ASSOCIATING PROTEIN-RELATED	147	723	4.7e-61	IPR007587	SIT4 phosphatase-associated protein family	EP00505_MAST-04D_sp_SCG-Rhode-Island_P004354	PF04499	SIT4 phosphatase-associated protein	570	709	2.7e-08	IPR007587	SIT4 phosphatase-associated protein family
CIF	EP00675_Leptomonas_pyrrhocoris_P005998	64.286	66.6667	7	20	SPSPRRQRPPTNLV	242	25.4	555	0.011090573012939	EP00675	Euglenozoa	Excavates	NA	NA	FALSE	OTHER	0.072487		MPSVTTSPSPRRQRPPTNLVNYRCKQKQYHSVLWSLQFLLSLLRHRQITDADAASSQSHTASSGVTSSSHCDGASSAVGAHSLRAALQQFLATAEGVDASFDAEGPLSAMQLLSLQRSFTDDQVRALCVECLSAYVLPQRQQQQQRVSLARPVTYDSVFAAPTELMQTLWPTPAFRLHYTTALAEAHRHRINHSDLLALPGYLQEAGLHAERVFTGQTAMDEPSCFTDPSEFRAAEEWRRLIHLYTAFLPDRSHIHELENLPQEVAIGELLRDAVAAVRRGTTAANREDSEEGREDAAGAEAFALDCVVDVGGGNGFLAAQVAERLHCDAVVVDPFFPAHAIDCCPRVWPDTPHRTHAATRRRHVLHRTTALFRDVRWADVVPAAPARTALIAKHLCGS…	EP00675_Leptomonas_pyrrhocoris_P005998	PTHR12998	TRNA:M(4)X MODIFICATION ENZYME TRM13 HOMOLOG	227	541	4.3e-47	IPR039044	tRNA:m(4)X modification enzyme Trm13	EP00675_Leptomonas_pyrrhocoris_P005998	PF05206	Methyltransferase TRM13	346	541	3.9e-17	IPR007871	Methyltransferase TRM13
CIF	EP00675_Leptomonas_pyrrhocoris_P005999	64.286	66.6667	7	20	SPSPRRQRPPTNLV	242	25.4	555	0.011090573012939	EP00675	Euglenozoa	Excavates	NA	NA	FALSE	OTHER	0.072487		MPSVTTSPSPRRQRPPTNLVNYRCKQKQYHSVLWSLQFLLSLLRHRQITDADAASSQSHTASSGVTSSSHCDGASSAVGAHSLRAALQQFLATAEGVDASFDAEGPLSAMQLLSLQRSFTDDQVRALCVECLSAYVLPQRQQQQQRVSLARPVTYDSVFAAPTELMQTLWPTPAFRLHYTTALAEAHRHRINHSDLLALPGYLQEAGLHAERVFTGQTAMDEPSCFTDPSEFRAAEEWRRLIHLYTAFLPDRSHIHELENLPQEVAIGELLRDAVAAVRRGTTAANREDSEEGREDAAGAEAFALDCVVDVGGGNGFLAAQVAERLHCDAVVVDPFFPAHAIDCCPRVWPDTPHRTHAATRRRHVLHRTTALFRDVRWADVVPAAPARTALIAKHLCGS…	EP00675_Leptomonas_pyrrhocoris_P005999	PTHR12998	TRNA:M(4)X MODIFICATION ENZYME TRM13 HOMOLOG	227	541	4.3e-47	IPR039044	tRNA:m(4)X modification enzyme Trm13	EP00675_Leptomonas_pyrrhocoris_P005999	PF05206	Methyltransferase TRM13	346	541	3.9e-17	IPR007871	Methyltransferase TRM13
CIF	EP00675_Leptomonas_pyrrhocoris_P006000	64.286	66.6667	7	20	SPSPRRQRPPTNLV	242	25.4	555	0.011090573012939	EP00675	Euglenozoa	Excavates	NA	NA	FALSE	OTHER	0.072487		MPSVTTSPSPRRQRPPTNLVNYRCKQKQYHSVLWSLQFLLSLLRHRQITDADAASSQSHTASSGVTSSSHCDGASSAVGAHSLRAALQQFLATAEGVDASFDAEGPLSAMQLLSLQRSFTDDQVRALCVECLSAYVLPQRQQQQQRVSLARPVTYDSVFAAPTELMQTLWPTPAFRLHYTTALAEAHRHRINHSDLLALPGYLQEAGLHAERVFTGQTAMDEPSCFTDPSEFRAAEEWRRLIHLYTAFLPDRSHIHELENLPQEVAIGELLRDAVAAVRRGTTAANREDSEEGREDAAGAEAFALDCVVDVGGGNGFLAAQVAERLHCDAVVVDPFFPAHAIDCCPRVWPDTPHRTHAATRRRHVLHRTTALFRDVRWADVVPAAPARTALIAKHLCGS…	EP00675_Leptomonas_pyrrhocoris_P006000	PTHR12998	TRNA:M(4)X MODIFICATION ENZYME TRM13 HOMOLOG	227	541	4.3e-47	IPR039044	tRNA:m(4)X modification enzyme Trm13	EP00675_Leptomonas_pyrrhocoris_P006000	PF05206	Methyltransferase TRM13	346	541	3.9e-17	IPR007871	Methyltransferase TRM13
CIF	EP00668_Euglena_longa_P011449	69.231	61.9048	57	69	SPRLQRNPFFIIP	928	23.9	223	0.266666666666667	EP00668	Euglenozoa	Excavates	NA	NA	FALSE	OTHER	0.001039		MPIYKEVGRKGLDEIVKLALLERCTPQAVGQMWLHHHDYAVQYVGKVISRAAYTALSPRLQRNPFFIIPVFRDKGLFNVMVNNQRDLSLVCPLGEYQKQGDMVQPHMTMQFFTELMRSKGLVLMRSELKDKVLTRQDAYHVTNTFLRYYTIPSCFQFVEDFNHNPSQFDYHRYLRHMKEDAKAWSSQKSLHHIDILDKKFTWTDRISSSYNMAASTPDLSPK*	EP00668_Euglena_longa_P011449	PTHR13126	CHAPERONE ATP11	8	178	2.2e-42	IPR010591	ATP11	EP00668_Euglena_longa_P011449	PF06644	ATP11 protein	8	171	7.9e-22	IPR010591	ATP11
CIF	EP00668_Euglena_longa_P041231	69.231	61.9048	57	69	SPRLQRNPFFIIP	928	23.9	223	0.266666666666667	EP00668	Euglenozoa	Excavates	NA	NA	FALSE	OTHER	0.001039		MPIYKEVGRKGLDEIVKLALLERCTPQAVGQMWLHHHDYAVQYVGKVISRAAYTALSPRLQRNPFFIIPVFRDKGLFNVMVNNQRDLSLVCPLGEYQKQGDMVQPHMTMQFFTELMRSKGLVLMRSELKDKVLTRQDAYHVTNTFLRYYTIPSCFQFVEDFNHNPSQFDYHRYLRHMKEDAKAWSSQKSLHHIDILDKKFTWTDRISSSYNMAASTPDLSPK*	EP00668_Euglena_longa_P041231	PTHR13126	CHAPERONE ATP11	8	178	2.2e-42	IPR010591	ATP11	EP00668_Euglena_longa_P041231	PF06644	ATP11 protein	8	171	7.9e-22	IPR010591	ATP11
CIF	EP00454_Perkinsus_marinus_P013696	45.455	104.762	39	60	YGNNSDGSPRPSRNTPPYLFAP	876	23.9	289	0.142322097378277	EP00454	Alveolata	TSAR	NA	NA	FALSE	OTHER	0.004048		SCPSGEEPFNKPWTQNLAMFLGESMLLLVVLYRQRQHQYGNNSDGSPRPSRNTPPYLFAPPAALDLLGTGLSGIGMNFITASVWQMMRGSIVVFTAILSALLLGRTMHRSKIFAVCCTVVGLTLVGISSVLDTRSSASTSTGGTASLVGIGFTVLGQLCGAMQMIAEERLLKSRRCPSSLVVGMEGLWGIGSMLVVLGIMSWLPGGDNGSFENAKDSLYKLESSSAILTLMVTYFLSISVFNLSGMTVARRLSSIHRTMLDSLRTMLVWLAQLSFYYIGGSSRYGKAPT	EP00454_Perkinsus_marinus_P013696	PTHR13146	-	7	279	9.3e-61	-	-	NA	NA	NA	NA	NA	NA	NA	NA
CIF	EP00671_Bodo_saltans_P005259	64.286	66.6667	394	407	PSPRLAKPPVDLLP	58	27.3	3727	0.105844330729868	EP00671	Euglenozoa	Excavates	NA	NA	FALSE	OTHER	0.001816		MSTLRSVLGIRESDVSAIRSGEQNELMLNMDDILTQCPTTTSGNEQQQQPDTHSAINEEDEKIYLEAHCAEDRIRRHREAVDACAPSGAKLGLLQLLSGLLVLMVIIAAFFGSHPGLWLLLAALLFAPLKVYRVPEDHVGAITEPDEDGGAPTVAPEESSVLVMGKKRRRRQLAVSLSSYIDGTDPHGTVHLVPRVFVMATAGYLLLYIVCASLFQLILSSNDTVSSSYHTVHEKWSCSLTWHNATLLANTSLSYAQAVNGTTNNCTWTWPSYQTFGLWDASEDMASFVYFLVPSAVALVTAGALFALLPPRFYYSYNSPAPIGTLGSLKPLAIRLLQRDEAPPPSARPVARASTIIATCLPVFVAAAILPGIVHVVPVLLASAYALSATLAPPSPRLA…	EP00671_Bodo_saltans_P005259	PTHR13167	PIEZO-TYPE MECHANOSENSITIVE ION CHANNEL COMPONENT	2678	3707	3e-85	IPR027272	Piezo family	EP00671_Bodo_saltans_P005259	PF12166;PF24874	Piezo non-specific cation channel	cap domain;Piezo	THU9 and anchor domain	3351;3066	3706;3300	7.1E-25;3.1E-58
CIF	EP01108_Squamamoeba_japonica_P007385	58.333	57.1429	141	152	PRLVLPPFRVVP	922	23.9	266	0.551181102362205	EP01108	Amoebozoa	Amoebozoa	NA	NA	FALSE	OTHER	0.292481		MNLNFQACSLGFSSLLAIGGVAKGALSQSGGLAAVCVGWATAQGGAGACAALLTFFVTSSALTRVGKRRKQRIEENYQPHGGRTAVQVFANGATGSLFAVACAAELGGGFDWRLAVVAHYAACNGDTWASELGTAIAGAKPRLVLPPFRVVPAGTNGGMTLVGTIASALGGAVVGGAYALAGDDGRSFGSLVAFGAAAGAFGSLVDSILGATVQLSNWHTKKERVVEYSDAHTRHIAGRDWLDNHQVNFVAALVTALLFAKIKMQ*	EP01108_Squamamoeba_japonica_P007385	PTHR13353	TRANSMEMBRANE PROTEIN 19	9	261	4.4e-64	IPR002794	Protein of unknown function DUF92	TMEM19	EP01108_Squamamoeba_japonica_P007385	PF01940	Integral membrane protein DUF92	13	256	1e-61	IPR002794
CIF	EP01084_Bolivina_argentea_P041739	61.538	61.9048	44	56	SPRISSPPFKDFP	773	23.9	365	0.122159090909091	EP01084	Rhizaria	TSAR	NA	NA	FALSE	OTHER	0.000786		MSFFGDVANKMEHIAENGANGVLDIGKKLVESAKEIPSILGEKSPRISSPPFKDFPRATEWMKQYKDKKITDLFIPGSHDSATSNIGDKSLLQKALGARGWGPNWAKAQELDIGEQLEVGIRSLDFRVTKDENNKVYSCHGFISDLFLDDLNKIKDFVDKNKTEIVIVRVQGYSSKDDEELDVAFSQIKQVFDSRLISSADDSKENTVREQTIGQLTKEGSQGRVILSSQKIKDHKYIIFSEQTSWNKYQCVYPTDWANNYKKFLDTDEKENDYKDIDFLIMAGECTPDSGLIAQGETWMVGKIVELSGKGEQFTSLKDLADATNYVVLHFLTEHEKTIKDSRKLTITHDYVHPEIIKLIIGLNK	EP01084_Bolivina_argentea_P041739	PTHR13593	-	53	260	1.1e-24	IPR051057	Phosphoinositide phospholipase C domain-containing protein	EP01084_Bolivina_argentea_P041739	PF00388	Phosphatidylinositol-specific phospholipase C	X domain	105	207	0.0028	IPR000909
CIF	EP00571_Detonula_confervacea_P006750	58.824	80.9524	191	207	NGPSNRVERPPRLIGPN	533	24.6	1161	0.166083916083916	EP00571	Stramenopiles	TSAR	NA	NA	FALSE	OTHER	0.001058		GAERTGRPSRHALGSSSVHDAEYVEQLEIVYNHSLVKPDLTLSEYRQFHRPRLPLLVVSPSCPWQFQTLVVTENNKRGGKRGGRGGAGATTAADGSTIVGSYHAMMSQGAKGQSKIRNEADLSPTMGELILLEYSEERPPLSMTKGMTCRIVNYYRGDRSRCPISAGGGDRPMRKRHGDKAAPAKGPTSANGPSNRVERPPRLIGPNQYIIKSAADLIGIIGSTKKKKSKEAAALEAKKAKENAIDVLPEGVTEILHQRSHGPFIGEVEEGKTQAGLISNLFAAPIFRHDSEPTDFLMILGKFSTAGDSSSSGGLGVVLRPLPPNIYCVGQTEPRVKVFAPNTNDEKKFINAFVPYQVAKNIERTEQRENRGLTFDDIKDRLFANTSIPHGQLRIRIKQ…	EP00571_Detonula_confervacea_P006750	PTHR13900	TRANSCRIPTION INITIATION FACTOR TFIID	36	955	7e-133	IPR040240	Transcription initiation factor TFIID subunit 1	EP00571_Detonula_confervacea_P006750	PF12157;PF12157;PF00439	Protein of unknown function (DUF3591);Protein of unknown function (DUF3591);Bromodomain	238;35;1001	639;157;1074	9.1E-42;2.8E-8;4.4E-15	IPR022591;IPR022591;IPR001487	Transcription initiation factor TFIID subunit 1
CIF	EP00647_Phytophthora_sojae_P012425	55	95.2381	225	244	DMGYQFPSPRVMNPPMKLVP	335	25	343	0.693498452012384	EP00647	Stramenopiles	TSAR	NA	NA	FALSE	OTHER	0.000895		MHLRQRCLPTPVQYTASGELSAIRASSGYRRLMQFESVHKHSYSDPSSDAGATSPSSTSSPPPPRVDKPHKCPHRGCGRQFNRKYTLIEHMKTHTGEKPHVCPVRSCSKRFSTSGNLSRHKRLHGVIKPLECPVEGCYCAFPSDNKLDKHMQFHLGSPVHVCTIGNCGKTFSTTGNLNRHVKHHHPNETLRPLPPPQPNAPLLIHPPQQQQHLQVQVPQVQYPVDMGYQFPSPRVMNPPMKLVPPSFAPGAAQQYYGAGSRWSGEYTRPSPAQVMPSQLPSPVGVTPRGTRNPGIADVLSSIFDEMEYGAADPEKPLPAPPLQPQPQNLLDDMVSFHVAHIEL	EP00647_Phytophthora_sojae_P012425	PTHR14003	TRANSCRIPTIONAL REPRESSOR PROTEIN YY	57	209	1.8e-36	-	-	EP00647_Phytophthora_sojae_P012425	PF00096;PF00096;PF00096	Zinc finger	C2H2 type;Zinc finger	C2H2 type;Zinc finger	C2H2 type	100;160;70	124;184;94
CIF	EP00628_Pelagophyceae_sp_CCMP2097_P027865	52.632	90.4762	680	698	DLSNAPPKPRAEAPPGNLI	522	24.6	1154	0.598237885462555	EP00628	Stramenopiles	TSAR	NA	NA	FALSE	OTHER	0.002941		ALVGAAPLRQPPGANSPADGDAGGTALTAMEAGSGPRAGGLAERPDFARILSFLTDAETAGLEALQQHALLKRIVAACSTGFTLRELPLVSDLVDCVHARIAAGANADCEPTLCKIVRLCGKLGLREKSNEELLSPGLAAAEGMLRTLRKLLCSESPRIAIEAARALRSVAAGDGESVSAYATNPGASRELTRSLLLKADVVAGAVAELAARLAVLVAEDDDGTADRLGAAVKAAVDADXVAGVVEARRGALGEESEARPAVRAKAGAGAARPGGEADGFDARASGVFDGAATVEYAQGQMVLALVKLLRELSAWGAAAAALVRCGGMAACIDVLRCYLHEPLTSEAVAVTVEVIWNALEHSALEVTATSSVAPAASRGALLARRRDHNAMWHLSADAP…	EP00628_Pelagophyceae_sp_CCMP2097_P027865	PTHR14716	CILIA- AND FLAGELLA-ASSOCIATED PROTEIN 69	625	1116	4.8e-96	IPR048732	Cilia- and flagella-associated protein 69	EP00628_Pelagophyceae_sp_CCMP2097_P027865	PF21049;PF21049	Cilia- and flagella-associated protein 69	ARM repeat;Cilia- and flagella-associated protein 69	ARM repeat	46;811	206;918	0.0047;1.5E-10
CIF	EP00405_Crypthecodinium_cohnii_P037753	44.444	85.7143	327	344	GQASPTPAAQAPPHQLVP	362	25	1368	0.241481481481482	EP00405	Alveolata	TSAR	NA	NA	FALSE	OTHER	0.000664		MGGDKRRHQDSWRRGGDRRRSRSPPKRREDRGDRDRDRDRDRDRDRDRDRDRSSRSKDRSKARDATRDKRKKSPDARGEGNKRPAQGAQRPEDGPPKAKAVVASTCADPVISKIIAGKYNAVGWNHGRVVYSKETKQGDTAVKMYFWDERDGLEFSGWWFGPEVGGNEVWARHPSRLAKTPPSKDWNIPHKSGIDSTFSLSLWKGEKEKEKEKEKERSQAASPSGNQHRGSASSQAATPYSAGQQPLLQQPPQHYSHDPHQEHLLKLQQDQLVQQLQQQQQHQHHMMMQQHQQHHHYMAMQHPPVQPHPHPQQPPPPNQVICYGVPGQASPTPAAQAPPHQLVPYGAPAPAAAVKEESRDSQLVKYEDGRRGASRRDQQQGKGGRRSRRRHSRSRGRKK…	EP00405_Crypthecodinium_cohnii_P037753	PTHR15439	RETINOBLASTOMA-BINDING PROTEIN 6	210	1126	3.3e-19	IPR033489	E3 ubiquitin-protein ligase RBBP6 family	NA	NA	NA	NA	NA	NA	NA	NA
CIF	EP00863_Basidiobolus_meristosporus_P006768	72.727	52.381	1541	1551	NSPAPREDRPP	734	23.9	3166	0.48811410459588	EP00863	Opisthokonta	Obazoa	NA	NA	FALSE	OTHER	0.00084		MSWDATSPLIEHEWLRDVKLRGLKLRKEALDKFNLPIDVMEGYLGELTLKIPWKNLKTQPVRVFIDNVYILAAPKRETTYDAEEEEERLQRLKQDKLETAELLHTQPNSVPVDNDAKSDSFTLQLVTKIIDNLQISINNIHVRYEDQSSNPDHPFSVGITLSELSVVSTDENWNEAFISQPTDAVHKLLKLNSLGVYWNTQSRSLAGKSYEEFIQNFTSLITSEKNTSLEHQFILKPVSGAGRLILNKSFNKEKAKNVALLLFDEFGFVIDDEQYRDILLLANLFEYSIRQEKYRGIRPPKDVGPKDDPKAWLQFAGTAILSEIHEKNRKWTWDYIKARRDNRKAYIPLYIDSKLDRIDVQGQERLTALERELSFEDIRFYRSIAQRQLKREKALIAQK…	EP00863_Basidiobolus_meristosporus_P006768	PTHR16166	VACUOLAR PROTEIN SORTING-ASSOCIATED PROTEIN VPS13	17	3120	0	IPR026847	Vacuolar protein sorting-associated protein 13	EP00863_Basidiobolus_meristosporus_P006768	PF25037;PF12624;PF25036;PF25033	Intermembrane lipid transfer protein VPS13	C-terminal;VPS13-like family N-terminal region;Vacuolar-sorting associated protein 13	adaptor binding domain;VPS13-like family middle region	3033;17;1925;1093	3127;897;2508;1836	3.4E-24;0.0;0.0;2.7E-70
CIF	EP00521_Asterionellopsis_glacialis_P012189	42.105	90.4762	218	236	YGNTTESSNQKQPPTKYVP	995	23.9	814	0.272955974842767	EP00521	Stramenopiles	TSAR	NA	NA	FALSE	OTHER	9.6e-05		XDDIDDDHDDDPYATMDPELAAEMRRDDEEIADLEAKLGMSNGKDRKKLNREYAKLECYGDDFGDFLDDLDHLPERISKQNIDASHDYSEDNADYSSSDGEGIELMKLPAESIDEDDSTLGEMDGEYEDGSNQPQKLVEGDRESENAGDDQSDDSDSEAANQPQKLVEGDRESENAGDDQSDDSDSEAGSGSDIDSAKNVPDHDIKDTYKPSQGEDIYGNTTESSNQKQPPTKYVPPHLRKKQVDDEDANRLEALRVIQRSLNNVLNRLSEDTMISVSQSISKLYQSNPTADVNECIWKNILQACVERPTLMSGLIPVYTACMAGTHFHTGDQVQLGGYLLEKTIIKLWADLSSDRKQADNDAESAEKGTANLTLILCYLYNYSLVHCTFIYDVIRHLI…	EP00521_Asterionellopsis_glacialis_P012189	PTHR18034	CELL CYCLE CONTROL PROTEIN CWF22-RELATED	79	803	2.1e-119	IPR050781	Pre-mRNA-splicing factor CWC22	EP00521_Asterionellopsis_glacialis_P012189	PF02847;PF02854	MA3 domain;MIF4G domain	589;260	691;471	8.5E-13;2.6E-17	IPR003891;IPR003890	Initiation factor eIF-4 gamma
CIF	EP00057_Strongylocentrotus_purpuratus_P005840	53.333	71.4286	370	384	DRGNATPSPKDRQPP	831	23.9	480	0.793548387096774	EP00057	Opisthokonta	Obazoa	NA	NA	FALSE	SP(Sec/SPI)	0.983402	CS pos: 26-27. TNA-NP. Pr: 0.6445	MMLGRIHLSLMTLTLLMLRLVAHTNANPSINDSEGIRVMKTKLYNELITNYGPNTNRPVKNESSPVTVSMRMLADHIIEFDEPKQQVTLFCSMKLMWTDEYITWNESEYGGLTHLDIDMDEIWQPSVTLITSNSDNHLTMLQRLGLVSSTGEITWLSSIIITTSCMLDVELFPFDEQLCTIEFGPWARDRTKEDMEFFFDENEMSAQRYRQNGVWAIVKDTAQRKLRNYSGFAEPIAEIHYCFWFQRQSKTYVLSIVIPSALLSLSTMLIFLLPPESGEKISFGITNLLAMVLFQETVRSAMPPTGSPIFANYICVTVVVACTSLIFEAIVLRMYNLGDTRTVPAWLYRRCCSSMVTDSVPMDTFLSLRDRGNATPSPKDRQPPQNDFDGLMGRQADEK…	EP00057_Strongylocentrotus_purpuratus_P005840	PTHR18945	NEUROTRANSMITTER GATED ION CHANNEL	46	386	3.3e-44	IPR006201	Neurotransmitter-gated ion-channel	EP00057_Strongylocentrotus_purpuratus_P005840	PF02932;PF02931	Neurotransmitter-gated ion-channel transmembrane region;Neurotransmitter-gated ion-channel ligand binding domain	256;41	465;248	5.5E-11;3.7E-41	IPR006029;IPR006202	Neurotransmitter-gated ion-channel transmembrane domain;Neurotransmitter-gated ion-channel ligand-binding domain
CIF	EP00276_Gloeochaete_wittrockiana_P010587	75	57.1429	648	659	GGQSPSPRLSRP	236	25.4	689	0.955686853766617	EP00276	Glaucophyta	Archaeplastida	NA	NA	FALSE	OTHER	0.000769		SLHDDDLRSALQNIEDNDTSDDPEDSGSIGFEPSASDLSSGLFSPPMEPHVVTRREIERLQLELARSRVELERAQSESKIRALQHSEEVSALHLQKRLLEAQVKRQDDEFRMLQEQTSADIAALKKSEQKLQHDFPLIKERVLAAKDLLKYLFISDDTYLELKGVKEEDLSLNQWVQLKVHEEVRPVRAELEALRMENVSQRDKQRNAQEEIDRARRELSEMQRMARREEDQSRVQLRGVEERCSELATQLSEALSRGRNYAEKASQYDELKARVDKSEDELRKRTAELQMETQRANQYLAELGDKSQTHQMLALDKTYLTKELENYERKLKMQELQIDDLERRNRELKSEQQDLHKAWLSIQETKTANTEVQQAEIGRLQKQFALEKEDFRRTLSEMH…	EP00276_Gloeochaete_wittrockiana_P010587	PTHR18950	PROGESTERONE-INDUCED BLOCKING FACTOR 1	18	511	4.5e-62	IPR026205	Progesterone-induced-blocking factor 1	NA	NA	NA	NA	NA	NA	NA	NA
CIF	EP01036_Dinobryon_divergens_P026400	47.059	80.9524	1150	1166	DNDISPEVETPPFDRVP	489	24.6	3604	0.320323390019515	EP01036	Stramenopiles	TSAR	NA	NA	FALSE	OTHER	0.000985		MESFLEQTSLQDFFKVDFLDIASSRLPSIDFSIAGGEKSDGKTVSTITKCESNEILIESPHPYPDNSETYVVVEVPNALEYTIAFDERSRTEKNFDYICFYKNDDHNEYWGDGNYSGRDGEENFPGTGGRPPLIIDSSRFVVYFKSDGSSNDWGYRIKVIPLIVGIECCEVDDLVDVFIPGDHNESKSAQIYESARSSFAHEPVVMADTLTDVEWSMREKVLKEINRFIAASKKSPVEDPSTQIATTTTPFAWNFESIHSIRSANSESDQLSSLLICSALASMYAQDFDKRVVTTEKFCEMILKSFSPTKDSKAADFLAGETIGAHRSASSEYNHDLDASKSALMTTYRDSPKFWSAASADTNQYVAMHFGNSPQHVTAIHTRGSGNSRHLEWVTAYKV…	EP01036_Dinobryon_divergens_P026400	PTHR19848	WD40 REPEAT PROTEIN	1072	1374	7.7e-123	-	-	EP01036_Dinobryon_divergens_P026400	PF13385;PF00632;PF00400;PF00400;PF00400;PF00400;PF00400;PF00400;PF00400;PF00400;PF00400;PF00400;PF00400;PF00400;PF00400	Concanavalin A-like lectin/glucanases superfamily;HECT-domain (ubiquitin-transferase);WD domain	G-beta repeat;WD domain	G-beta repeat;WD domain	G-beta repeat;WD domain	G-beta repeat;WD domain	G-beta repeat;WD domain
CIF	EP00138_Coccidioides_posadasii_P002610	50	66.6667	141	154	SPKLRKDPFEMLPN	713	24.3	680	0.21021021021021	EP00138	Opisthokonta	Obazoa	NA	NA	FALSE	OTHER	0.001713		MVPRSGPTSSGHRRTNSAMAAAENGRSPSPVPPTFLQSRSGNVRPSSNACRSKYLSTPNKSIPVLHNLLPSAPTSPPTPAPSPTPQQRAPSWHTALDDEEILRDAKSHFSLLGRVGRQRFLTELLNLCDNQLLGFVHQVVSPKLRKDPFEMLPNELCLRILAFIDDPKTLARASQVSRRWHDLLNDDLTWKILCDKHSYRRMSEDYEEEPETYSPSSSIYGFNSNFNRDLQLLQSPYGSVQDPLSCSTSVVGSSIGIYDRPRFRKQRTKTTSYRSHFKQRYMVEAAWRKGGQLKTKYISPDHGVVTSLHLTPKYIVVALDNAKIHVFDTQGEHQKTLNGHVMGVWAMVPWDDLLVSGGCDRDVRVWDMATGASIHKLRGHTSTVRCLKMSDRNTAISGS…	EP00138_Coccidioides_posadasii_P002610	PTHR19872	UBIQUITIN LIGASE SPECIFICITY FACTOR/HREP PROTEIN	391	625	1.2e-97	IPR051075	SCF complex subunit WD repeat-containing protein	EP00138_Coccidioides_posadasii_P002610	PF12937;PF00400;PF00400;PF00400;PF00400;PF00400;PF00400	F-box-like;WD domain	G-beta repeat;WD domain	G-beta repeat;WD domain	G-beta repeat;WD domain	G-beta repeat;WD domain	G-beta repeat;WD domain
CIF	EP00535_Pseudo-nitzschia_heimii_P010634	71.429	66.6667	296	309	DTGNNDNSPRLSRP	795	23.9	652	0.462382445141066	EP00535	Stramenopiles	TSAR	NA	NA	FALSE	OTHER	0.000921		MMSDDEDDGFWQELASDIANGLNDEKYHSDGSFCESGSESDSESSPLVLNKSVFEPNRTENQASTTTLKKKKCDDATSHYHCYCLRSKDPRHPYKNYVGFTTNPERRLKQHNGILKNGGAWKTRRSGRPWEFVVLVSGFPTHKMALQFEWAWQHPGKSLLVRAAIGEKAARTLQRKRATPGEMCKLKTLLECCPDLYERNKLALNFLHEESEDLYRKTVAMPVLPPAVVAANMESIQQVAKKRTILSTAADAEGLPPAPPLPEAPAATVQVISSLKAMPFWTARKKKPPKVKRCVDTGNNDNSPRLSRPDDASPPDAVPDESIGESDEIVNDATASSVTEATGEDAKKIGNKENRKSLGDIYRRCRDFEFLEDSSSSEDDQKVENKTCTECNAYEEEIS…	EP00535_Pseudo-nitzschia_heimii_P010634	PTHR20208	STRUCTURE-SPECIFIC ENDONUCLEASE SUBUNIT SLX1	64	505	4.7e-50	IPR050381	SLX1 structure-specific endonuclease	EP00535_Pseudo-nitzschia_heimii_P010634	PF01541	GIY-YIG catalytic domain	80	155	5.5e-09	IPR000305	GIY-YIG endonuclease
CIF	EP00518_Triparma_eleuthera_P002319	52.632	90.4762	138	156	YYNHTPGPRLRDVGFQLIP	187	25.8	357	0.405325443786982	EP00518	Stramenopiles	TSAR	NA	NA	FALSE	OTHER	0.001171		XTNTVESDEELESLLPLNSDNAKGSKKGKDRVPLQTSLWARGRTLCASEQVGFVVWVGAILLNVANLPGLWVVFFARVSTDVHIDGLTILWSLWLAAAVTYRRYLWTRASPHIRGVMSHAEMFVAVSMVTTMCSNLAYYNHTPGPRLRDVGFQLIPEQGLNSPWRPISDVLTIGLPISMGAYSLFRLDRAARCQLFVDWFRLVAIAYIFRAMTSTLTSLPGPAPHCSSTSAEYGPPSNWRDIVTRMGPLYGNFKTCGDLLFSGHAAWTTVTLLLSLKIDRNRPHQTARKLVAFVYLMTMCVLAISGRKHYTVDLALGVMVASLTFCQFEHGWSPSAHRAKMHLAHIDLGFARLAGNX	EP00518_Triparma_eleuthera_P002319	PTHR21290	SPHINGOMYELIN SYNTHETASE	123	339	6.2e-25	IPR045221	Sphingomyelin synthase-like	EP00518_Triparma_eleuthera_P002319	PF14360	PAP2 superfamily C-terminal	255	330	8.3e-13	IPR025749	Sphingomyelin synthase-like domain
CIF	EP00981_Chlorochromonas_danica_P000735	47.368	90.4762	485	503	DLLNNAPEPVVERDPARLL	482	24.6	559	0.896296296296296	EP00981	Stramenopiles	TSAR	NA	NA	FALSE	OTHER	0.000532		MSEMVVKWTSGGKRLHAEVDGAERKVRSIVTREPDIARDSQSLEKARGDHRSHIIKQVYWFRNALDQVKVKLEERAVGGYHEKQAKVALQHLLENFENRLSSFKLSMRGEFDRLEVEEAVLTREIEGLDLLCYEEDAGPTMEDGNEDREEAEAEAAVEKANKMKAALRVEEDLAHKAAIGEVERELAALGRFGGWDARDHDAFVRVWNSTLAGAMILHKVLHSEEKAEEMNVEEKNHHGAEDEEDGEQPETNERERTQPSHGDGQIEFVVNLSNFQRSQLLKKLEFQVLGKSSDELNDHVEWYSRVLALTAKKKQLVADWRKQAVQRRRSWAEKVASEEIEEEEVKGTNAVVDEEQLAKEESRIRRLEEQRVLAQQRAAKWRADKKLQEERLKAEKQQQ…	EP00981_Chlorochromonas_danica_P000735	PTHR21549	MUTATED IN BLADDER CANCER 1	276	517	8.6e-22	IPR039902	Coiled-coil domain-containing protein CCDC148/CCDC112	NA	NA	NA	NA	NA	NA	NA	NA
CIF	EP01039_Chlorochromonas_danica_P006426	47.368	90.4762	485	503	DLLNNAPEPVVERDPARLL	482	24.6	558	0.897959183673469	EP01039	Stramenopiles	TSAR	NA	NA	FALSE	OTHER	0.000532		MSEMVVKWTSGGKRLHAEVDGAERKVRSIVTREPDIARDSQSLEKARGDHRSHIIKQVYWFRNALDQVKVKLEERAVGGYHEKQAKVALQHLLENFENRLSSFKLSMRGEFDRLEVEEAVLTREIEGLDLLCYEEDAGPTMEDGNEDREEAEAEAAVEKANKMKAALRVEEDLAHKAAIGEVERELAALGRFGGWDARDHDAFVRVWNSTLAGAMILHKVLHSEEKAEEMNVEEKNHHGAEDEEDGEQPETNERERTQPSHGDGQIEFVVNLSNFQRSQLLKKLEFQVLGKSSDELNDHVEWYSRVLALTAKKKQLVADWRKQAVQRRRSWAEKVASEEIEEEEVKGTNAVVDEEQLAKEESRIRRLEEQRVLAQQRAAKWRADKKLQEERLKAEKQQQ…	EP01039_Chlorochromonas_danica_P006426	PTHR21549	MUTATED IN BLADDER CANCER 1	276	517	8.6e-22	IPR039902	Coiled-coil domain-containing protein CCDC148/CCDC112	NA	NA	NA	NA	NA	NA	NA	NA
CIF	EP00108_Taenia_solium_P004597	62.5	76.1905	42	57	NSPSPRITSRTPFKIL	827	23.9	691	0.0607407407407408	EP00108	Opisthokonta	Obazoa	NA	NA	FALSE	OTHER	0.343226		MASHCCIVVALQILLLKPIAFLLLELNTLCERRMVLRHAPPNSPSPRITSRTPFKILCQILLDPQLIAFCIGLICNVAFRNQPPISLTHFSNTFDVAFTSCALFHLGLVCVNAGTGVLAKEKPLLAIILSLKLLVIPILARKFYNLIPAHIHNASTETFVLLYSLSPASATLLPLASKYAVAPDLVGYSIRFGTFLLLPCLFVYECVLYLLSVDPSIYAIFLEKTAVYVSWISVISGHPPSYADSPSSFSPYLNKPFEFSHLLQLWTRVLFLAGRKTVLMPHRFVICYLDCTLFTTNVVVLCAFFKSWIFDPTERITLIDYIKFSFYLSAYYCTRMWTAFICIGMLIQQREAKLMPRRNRTVFYIFGLLAPILLTVSMKIISHDIRHQDVNPFYRYGAV…	EP00108_Taenia_solium_P004597	PTHR22829	DEP DOMAIN PROTEIN	458	654	4.5e-09	IPR051832	Regulators of mTOR signaling and Rac activation	NA	NA	NA	NA	NA	NA	NA	NA
CIF	EP00979_Chaetoceros_neogracilis_P009148	53.333	71.4286	62	76	EYGNAAPANDVERPP	492	24.6	348	0.183183183183183	EP00979	Stramenopiles	TSAR	NA	NA	FALSE	OTHER	0.005216		MRAKVSDPPPHLPSAPIARLVGHDDGPIHAVKFTSDGKYCLTAGHDRTVRLWNPLRIDPAYEYGNAAPANDVERPPKSEVSIDALPHALPIQVYSDGHSYPISAIDIDDSSTTLLSATDKTLVVTDVLTRKVKRRFQGHTGRINSVATSADGGIFLSASYDGTVRIWDGRSFSTAPVQTLSDATDSVSSVTILEKKNELCEIVTSSIDGRLRTYDLRRGLMSEDDLGKNLALTSFAHTSDGLRGAISCLNGAIHVTDRSDGTLLNTCFGSHTAGRYSLECKVTADDQFVVSGSEDGSIVFYDFASGCVAQTLEGHGKATCTVAVHPNKANSSVTVSGSYDGNAVVWR*	EP00979_Chaetoceros_neogracilis_P009148	PTHR22842	WD40 REPEAT PROTEIN	11	346	1.1e-74	IPR051980	WD repeat domain-containing protein MORG1	EP00979_Chaetoceros_neogracilis_P009148	PF00400;PF00400;PF00400;PF00400;PF00400	WD domain	G-beta repeat;WD domain	G-beta repeat;WD domain	G-beta repeat;WD domain	G-beta repeat;WD domain	G-beta repeat
CIF	EP00751_Fragilariopsis_kerguelensis_P041683	69.231	61.9048	358	370	YGNDSPLSTLERP	904	23.9	391	0.944444444444444	EP00751	Stramenopiles	TSAR	NA	NA	FALSE	OTHER	0.008248		XICGARRGTSFEARKWLSLDVCGSIGITLSFSVHIFAFGVIIYYLIAFSLLSTAVFLLLYMPVFLLALVSLFMAWTSDPGSVPIGARPLVTVKRASSVTLNGGNSNDGNIGSNKRNRALRRCHKCNDNFKPSRAHHDSVTGRCIVKFDHFCPWVGNAVGAMNHKFFVLFVGYTMLSCFFSLCLIGLRTLYCGLPLPLSNGRNEENGTLEHIEECTDWNKSWAGLILMVISVVFLLFTSCMFVEQIEAIKTNASKIARMKMSVGLGGTELQRVTEEFNEMFGGDSNQVALHWFIPFPIEFPQGMKKAVLGYDWDETFDAIPYQERGDVEMGSPQLTTALPAVSSNDNQDNGHKLDTGKYGNDSPLSTLERPQLVKRSSRDYDQDPLRSENTX	EP00751_Fragilariopsis_kerguelensis_P041683	PTHR22883	ZINC FINGER DHHC DOMAIN CONTAINING PROTEIN	38	256	3.4e-31	IPR039859	Palmitoyltransferase PFA4/ZDHHC16/ZDHHC20/ERF2-like	EP00751_Fragilariopsis_kerguelensis_P041683	PF01529	DHHC palmitoyltransferase	119	259	2.7e-21	IPR001594	Palmitoyltransferase
CIF	EP00007_Cunea_sp_BSH-02190019_P009876	66.667	71.4286	435	449	YGNIGPSPEHARPPF	165	25.8	5930	0.0733727810650887	EP00007	Amoebozoa	Amoebozoa	NA	NA	FALSE	OTHER	0.002773		LELAAPLDRLRVHQRAAQLSVPSECALLERWTCPAAFGAPGEIDRFSGGFACDGLYLYVHSARLGLLRIGTGRADTVRGQVYASRPALPPFLPESAVTAANTEEDSASSSASASASASASASTNSQSAPIPIPVISSTLQQVRASAPSARPADLYSDSESDVSSSSSEEGDDDDEYTDEQHDLASGAPAEPKQSAPQQHSRAFLALLQGHLFYWARSTAAGSSERTGSNASTTAAQQKEADEQPTLLVLDCAQLRERARLTLPVQVAADASLLSDGQHLYVLTRQPTQQSSSEACQCASPTMWIHRLGLLLSRTQEEHDSALVPSSLQLLGSHRLPDRVLTAAQYASALMHCTGAQLVVCPPSSVPPGPNSLCNTAHLFALPSAQDAEDHPNTDTLPHT…	EP00007_Cunea_sp_BSH-02190019_P009876	PTHR23216	NUCLEOLAR AND COILED-BODY PHOSPHOPROTEIN 1	1704	3381	3.1e-110	IPR039191	Nopp140-like	EP00007_Cunea_sp_BSH-02190019_P009876	PF00632;PF00622	HECT-domain (ubiquitin-transferase);SPRY domain	5598;3142	5862;3209	2.8E-46;5.2E-9	IPR000569;IPR003877	HECT domain;SPRY domain
CIF	EP00129_Allomyces_macrogynus_P007154	52.632	90.4762	170	188	YGQLSDNPRIGRRPFLLLP	334	25	618	0.282136894824708	EP00129	Opisthokonta	Obazoa	NA	NA	FALSE	OTHER	0.000934		METDATSSSSNNSNSSESGSSAPISSPSSKPSTGNQEGIPLLHDATNVPASLPAGGAAVASRAIPLDNSHRVYMCLSIAFTVAVAFSMVMAPQQQFVLRLVCREATESLGLHGGEPVVPGVGSLSLGAAKHGGTIDPICQRPDVQRVIVAITTMLSLTLAIPAMFATSLYGQLSDNPRIGRRPFLLLPVIGYILCLGGIFVVDRFRLSSWFLIPGNLILGLAGDLSTLLMALFAMMTDFIPTPNRTFFFVLIEMTLMIGMMIGPMIMSTAVSYAPDMPLLPIGMGMALMALTFVLMLTLVPNASKAMELRVETVDPVQHRAPMSLWSVVKSMELMWMPWNRSRLALIISFFIVDVCIAGQGTLFVPYTYRRFGWTSKEDGLFQSVAFFAKVLVMIAFLP…	EP00129_Allomyces_macrogynus_P007154	PTHR23507	ZGC:174356	71	583	6.2e-66	-	-	EP00129_Allomyces_macrogynus_P007154	PF07690	Major Facilitator Superfamily	155	409	2.8e-11	IPR011701	Major facilitator superfamily
CIF	EP00162_Nutomonas_longa_P000177	66.667	71.4286	381	395	APSPRDQRPPAKLTP	510	24.6	399	0.989583333333333	EP00162	Ancyromonadida	Ancyromonadida	NA	NA	FALSE	OTHER	0.045826		LARDPVTGTALAFALDAAFWSHSKVSGSRFASQNDVVSPIADFILSNLTAAYSATLFTTGQDGTGKSFTLFGDAGDGVVPKVANGIFKHIKGDILSNVRNRETNESSVSYQVTLSAYEVFDDQIFDLLSATPTHEQSDLRVREDPDHSTVFVEGGTQKKVFSAAALRDLVDRAVQRCRVKSRNEPAHLFLILQIQRMKILPDKSTELRSSRFTICDLAGSLSETERVTGVRTPQRISINRDITTLNRCASALASGETPPFRDSVLTLLLKQTFVGMAKVAMVVALSPSHVSYKDSLNLLKFAHEMSNIKIKVAREVVYLPPPVPAAAITPLSRQTSSVTNPFSIPRSPQSSPNPGPPPSPPAKPSPRGPPTTLPAVSSPLAPSPRDQRPPAKLTPLRR*	EP00162_Nutomonas_longa_P000177	PTHR24115	KINESIN-RELATED	13	313	8.6e-49	IPR027640	Kinesin-like protein	EP00162_Nutomonas_longa_P000177	PF00225	Kinesin motor domain	10	308	7.1e-46	IPR001752	Kinesin motor domain
CIF	EP00054_Salpingoeca_dolichothecata_P006626	55	95.2381	4	23	DTGNNSHSPRQATPPLTPSP	623	24.3	573	0.00542495479204341	EP00054	Opisthokonta	Obazoa	NA	NA	FALSE	OTHER	0.003303		GNNDTGNNSHSPRQATPPLTPSPEPQHNGIKQNAAEEVLPEVDVSSSPPVEDVNFVTRLIKQYPKLYCYTLDPFSSNWPPIALACKHGHVWLVQMLLESAPTLPIDTLFGEDENSLLHIASEHGQRPMSEFLLQRGANLHTRNKIGKTPLYLAAQVGQLELVKRYVACGASVHQARDEGYTPIYASAGMGKFEVLKYLHSQGADFNIANDHQTTPFYVACQEGHLEIVKYLEKNGADINKARRGGSTPAYIAAERGHLEVIKFLHSKGVDINQTNHEGTSPVFISCQGGHYDVVKFLIELKADLNFPRKGQFTPCYIASERGHAKVVQLLHESGGVDVNAGSPDGTTPLYIACQKGHLETVKVLHQAGANLGARRVGGYTPFYIACHRGNLEVVKYLAP…	EP00054_Salpingoeca_dolichothecata_P006626	PTHR24126	ANKYRIN REPEAT	PH AND SEC7 DOMAIN CONTAINING PROTEIN SECG-RELATED	168	336	3.6e-119	-	-	EP00054_Salpingoeca_dolichothecata_P006626	PF13637;PF13637;PF12796;PF12796;PF00023	Ankyrin repeats (many copies);Ankyrin repeats (many copies);Ankyrin repeats (3 copies);Ankyrin repeats (3 copies);Ankyrin repeat	350;252;72;150;312	397;298;142;240;340	8.8E-8;4.0E-8;0.005;1.0E-13;29.0	IPR002110;IPR002110;IPR002110;IPR002110;IPR002110
CIF	EP00176_Chondrus_crispus_P005773	50	76.1905	68	83	NDTPRPRIATPSFRLI	394	24.6	702	0.097667638483965	EP00176	Rhodophyta	Archaeplastida	NA	NA	FALSE	OTHER	0.00028		MRDHFARTSLSLSRSFYFRSPISTSRIHRSNSSPYPALSPWPASFARVLSSSLTPTAHSHSLATPNNNDTPRPRIATPSFRLIQRRHLSAVGPSGAGGPGLADGKVSRAGSIRVLRNLGGYLWPADDATVRRRVVGAVGLLGVSKALSVSVPFMFKYAVDAMSMSASVTDVSAPILVPAAALIGYGAARAGSSLTGELRNAVFASVARKAIVEVAVNTFRHLHALPLSFHLQRETGALARVIDRGQKGIDFMLRSMVFNVFPTILEVSIVCAILATRFGPAFAGVAAATVGAYTVFTFATTHWRTRFRKQMNRADTAASSKAIDSLLNFETVKYFGNEEHEAQKYAQFLKQYGNAHVKTQGSLSLLNFGQNAIFSAALTTIMLMTSHEIASGAMTIGDL…	EP00176_Chondrus_crispus_P005773	PTHR24221	ATP-BINDING CASSETTE SUB-FAMILY B	141	696	0	IPR039421	Type 1 protein exporter	EP00176_Chondrus_crispus_P005773	PF00664;PF00005	ABC transporter transmembrane region;ABC transporter	143;481	412;630	5.3E-28;1.5E-29	IPR011527;IPR003439	ABC transporter type 1
CIF	EP01155_Anaeramoeba_flamelloides_P020718	50	76.1905	76	91	NNSPNPKLKVPQYNVI	502	24.6	348	0.225903614457831	EP01155	Anaeramoebidae	Amoebozoa	NA	NA	FALSE	OTHER	0.004297		EKNKNSEKGNGNENKETLLFGMLNSTVEGVENIPLYKDQIVVIGRNKQSTCVLSDGGISGKHCTIEFQAKENKEKNNSPNPKLKVPQYNVILEDFSSNGTFLNGFKLGKGNRRMIYHSDTISFGEPKGWFAQEKEIAKFIFEDYNVISPERMNCQILSLYDLKHQLGKGHYATVQLGVHKSTGENFAIKIVAKDQFKKSLFGRNRLMDEAKVMKRISHPNIVNVKDIHETENYLYLVLELVKGGELIDRIIKKGSFSEEESRVVFLQLLDVVKYLHSQGIVHRDLKPENILLTSQESDTDIKVADFGLSRIIESNQNMITQIGTINYIAPEVLERQWQGGYGKECDYW	EP01155_Anaeramoeba_flamelloides_P020718	PTHR24347	SERINE/THREONINE-PROTEIN KINASE	157	348	1.3e-59	-	-	EP01155_Anaeramoeba_flamelloides_P020718	PF00069;PF00498	Protein kinase domain;FHA domain	160;41	348;124	5.0E-53;7.5E-11	IPR000719;IPR000253	Protein kinase domain;Forkhead-associated (FHA) domain
CIF	EP00802_Teleaulax_amphioxeia_P002170	60	95.2381	1127	1146	DKSSNSPSPAPERPPLKRRP	75	26.9	1298	0.881064162754304	EP00802	Cryptophyceae	Cryptista	NA	NA	FALSE	OTHER	0.00278		MGAPGEPAAGTTAEECVRPPCKAPAHTGAGAETSAGGPEGKEGAASAQVCEAGVGSADAHMDAENSSADGAHGQPQAPVTRNEWVLDLVPQAHEEGLEYGDDAADMAEDNMAATLAATHRDGAQQGAQGQSSLQRGDAATGGLAHIPAAAATAAAAGAARKPAAHPDSAGCVLTGAQVAHEPEHVRAYLNTYAPAVSAATDTPPAPAVASGAHVVLGPEALRGVTEGRGSRGDCVSRSPSPDIEGMSQLSVQIPGSDALRAQVASPSPSASAAGVPSPAASHLSSPVPPTPTCNRKLSRTHRSAHAAAAAAQPCGTCGSAKPQAHEAENKGAENKGTAVMPWPARANKEYMRIESCGAGSYGEVYKAVRRCDGQVIALKVLEGDQWALQEASILRKLDH…	EP00802_Teleaulax_amphioxeia_P002170	PTHR24350	SERINE/THREONINE-PROTEIN KINASE IAL-RELATED	284	873	8e-69	IPR030616	Aurora kinase-like	EP00802_Teleaulax_amphioxeia_P002170	PF00069	Protein kinase domain	351	637	2.1e-56	IPR000719	Protein kinase domain
CIF	EP00110_Nematostella_vectensis_P021878	56.25	76.1905	70	85	GNPSPSSRRERSPLQM	691	24.3	820	0.085820895522388	EP00110	Opisthokonta	Obazoa	NA	NA	FALSE	OTHER	0.008847		MKRHIIVCARNFILHRTFLAHLTGKPQFDKKWMTCVTTTRRRASDTPAKGNCVFQIGPTSKLYTILLIRGNPSPSSRRERSPLQMASILDSLRQEAECSLCHKTPSEPKILKCFHTFCNECLTEKSAEFKGDGETFSCPSCKTRIDLPQRSDFGSLECSGFHSRILEVLSLASASDDNQAAKCPCKRGNPAVAHCFECARHLCDVCSEAHDSFTDGHRTANLKELTSEDYKLFLNRETPCEKASHMEEFVKFYCNTCGECACQLCILEEHQGLHDIINIELRAQMQRNVLQSLLQKLKVKEAEQLKNMRYLEEMSCTMKTSAEDTKIKVRQAAERLIEFIEQSNRELVCQLDREVSMVGTKRDEQESLLHQTRSASEYIARLVDYGSAYLIMSNNKTVQ…	EP00110_Nematostella_vectensis_P021878	PTHR25462	BONUS	ISOFORM C-RELATED	94	813	1.6e-55	IPR047153	TRIM45/56/19-like	EP00110_Nematostella_vectensis_P021878	PF00643;PF00630;PF00097;PF01436;PF01436;PF01436	B-box zinc finger;Filamin/ABP280 repeat;Zinc finger	C3HC4 type (RING finger);NHL repeat;NHL repeat;NHL repeat	236;444;98;607;749;655	279;535;141;632;776;682	2.9E-5;5.1E-10;0.088;0.0082;9.3E-4;0.0073
CIF	EP00904_Undaria_pinnatifida_P002117	46.667	71.4286	174	188	PSPHMDSPPFRVLAN	416	24.6	1050	0.167149758454106	EP00904	Stramenopiles	TSAR	NA	NA	FALSE	OTHER	0.000942		MRSAVTLAEQDAHDGQNLTALRRHRDFSGMALEKITIERSFTVDTGRSVASAQSRRGRERGNRARHYIPEDAVKVVKTVDEEAGSERTRQGTPRLAQGSSRWARKIPSVAIFAMLLMINVSQKRYVSAAGDDAIEASWDFEGSTDGWAKASSVEMDAEVQWKPAGVIRGTVRGPSPHMDSPPFRVLANNRHHVALRMRSSGAATTGRLALRAGRVPGEIDHGLNPWTTSGGAIALADRSSSAGENATFASDGNLTTVWEAAGNRNEWVTLDLGETREVAGLRLQAPGGHGNPRNVRLQRGPSPGGKFSTVANLTLGNSSDPEDFTVPPSRGRFWRLYVLDGHGGNRTSLREVELLGPAETTLTEPLDFDILNDNLFHIYYVPIYRSFQGVLTQLRLWPG…	EP00904_Undaria_pinnatifida_P002117	PTHR32401	CONCANAVALIN A-LIKE LECTIN FAMILY PROTEIN	790	874	1.5e-11	IPR050258	Leguminous Lectin	EP00904_Undaria_pinnatifida_P002117	PF01833;PF00139;PF00754	IPT/TIG domain;Legume lectin domain;F5/8 type C domain	492;957;239	545;1013;351	0.31;0.0056;1.0E-8	IPR002909;IPR001220;IPR000421	IPT domain;Legume lectin domain;Coagulation factor 5/8
CIF	EP00736_Rhodelphis_marinus_P004415	57.143	66.6667	866	879	FGNRQPSPRIQTPP	618	24.3	1083	0.809167446211413	EP00736	Rhodelphis	Archaeplastida	NA	NA	FALSE	OTHER	0.001166		MPISWPKNHLHRLKLNAKWTGDEFRALAYEIAKRPCAFVALLLISFFTVGIPLTYLSSSLTHTEYPWLDRDQSVRIASFVGLSVSWVCCLLGGFIWTSVKVYSSRAEKYLTLPRSWKITVWFILAFGMTLYVYLVLGVLGMDIVIRRPNTDCLVTSGSCDGAFIWSGGVTSESAQLRFRVPNDLTMDPCSLVFINGINCLAFNTTEPFSTCTCGPTTEDHVYWVDLRSLEPSTTYEYFVDLSPTDVSALTYSGDPVHKGSFRTFDSYSPVDTLPRDSRSFRIAFGSCASTGAQGSVWKNIAAEKPDIFLHTGDLHYDNVKSSAAELYGEAYLRVLDAYGCCFRNEYHGTDQFDLYGKVPVQYVMDDHDFLGDGSDGSNHGAASAHREAYRAYVPHYDMP…	EP00736_Rhodelphis_marinus_P004415	PTHR33987	CALCINEURIN-LIKE METALLO-PHOSPHOESTERASE SUPERFAMILY PROTEIN	277	650	2.7e-19	-	-	EP00736_Rhodelphis_marinus_P004415	PF09423	PhoD-like phosphatase	283	545	1.7e-07	IPR018946	PhoD-like phosphatase
CIF	EP00435_Cladocopium_sp_Y103_P069745	62.5	76.1905	52	67	SPSPTEQRPTLNLIPN	234	25.4	1521	0.0338870431893687	EP00435	Alveolata	TSAR	NA	NA	FALSE	OTHER	0.000641		MGDLDGDQASDAILQKIATYFDSVIAERNFGEFVNETDRTTLDQVLQALIGSPSPTEQRPTLNLIPNESLKEFWLPLVAFDVSARSKSGYFPQNVQIAAHFREFLKDGYRVGAEAIETKFAKGDSTRQILSGSVGISDGFCKELTQEQLELPGVQKVLKSFRLIRCAFTYYENPSHYYLHALRIQHVSAQKQAPSPLDFLGNLKEAVGVERRLSRAGASSALKDVVGRCVSEYNKMVTKKAHRIDTEIKKMILNLLRTDDEVQQKIHSHYDLYPHSVSALPMDVLQQDWWVPGSTSRAECARFQGKDQFREILAPNIETTKLWVERATQDFQRRVGPDASVKTKEGPLQKNNTVALDTDLCGIMRAGQEFTWDRIPFILEVKGESVDEFICQAQDRTRN…	EP00435_Cladocopium_sp_Y103_P069745	PTHR36812	NEUROFILAMENT TRIPLET M PROTEIN-LIKE PROTEIN	501	1467	6.3e-09	-	-	NA	NA	NA	NA	NA	NA	NA	NA
CIF	EP00036_Acanthoecidae_sp_10tr_P026366	56.25	76.1905	28	43	GNTAPIPRLHIPAFRL	903	23.9	394	0.0714285714285714	EP00036	Opisthokonta	Obazoa	NA	NA	FALSE	OTHER	0.007446		XRAQRLIQQMTAEERLVLLQGAGGAGIGNTAPIPRLHIPAFRLEDGPSGVADWQTNVTNWPSTLTMAATWDAALMHEYGRALGQEQRGKGMQVMLGPGVNLARVPVGGRNFEYLGEDPALASALAAAEVTGIQSEGVVACVKHWADNNQEGPGHNGRLFTSSVVSDRTNFELYFQPFEAAALAGAGSVMCSYNLINGTYSCQNERYLTTHLKGHLGFDGWVVSDWGADHNSIASLNAGMDQTMPGDLSGNSTANATAAAILAGAVPRSRIEDALTRILTPLIAVGAVDRTDYGNSSSDVRTYAHSELNIQFAQSSTTVLINDGVLPLSPTASYRLGVVGDAHTHRVPGRRDLLWLAAGEPHPAIARLATAVPAGERSGWTPPRRNVTTGGEGVA	EP00036_Acanthoecidae_sp_10tr_P026366	PTHR42715	BETA-GLUCOSIDASE	1	343	2.6e-111	IPR050288	Cellulose-degrading glycosyl hydrolase 3	EP00036_Acanthoecidae_sp_10tr_P026366	PF00933	Glycosyl hydrolase family 3 N terminal domain	34	278	5.6e-30	IPR001764	Glycoside hydrolase
CIF	EP00439_Symbiodinium_sp_Y106_P084048	62.5	76.1905	231	246	GNLPPIPRLGVPPLKL	961	23.9	1647	0.141017780502759	EP00439	Alveolata	TSAR	NA	NA	FALSE	OTHER	0.017422		MVTVTTALQWIHTATALLFSSLVAWRLVQEPNYQWQVPNIIAGILVASRRLPPFLAAGLLVWAAVFAAGVPRTDLELVNVGWNVCGSSAFFSGLLGCLIAALSSRVGRILFVAFLAWLVHALSRFLPVIVAQENIPRFRPEAAIAETPQLRLQLCSDSSQEAETWRKQIGVLCEPIVPLTWEDAETRAALTLANMTRQERHSLMQGIGWISVPYGLPAPLPAIPALGHYMGNLPPIPRLGVPPLKLHDAGNGFRNMPGPQGKAGSTVMWPCSLALGASWDVNLVQEVAAEIGREYRGKGSNLILGPSVQVQRVARNGRNFEYMSGEDPYLGAKLSAAYVKGVQGQGVMACLKHFAFNEQETNRMTESSVVDDRTAWELYYPPFEAGIAAGAGSVMCSYN…	EP00439_Symbiodinium_sp_Y106_P084048	PTHR42715	BETA-GLUCOSIDASE	173	847	6.8e-167	IPR050288	Cellulose-degrading glycosyl hydrolase 3	EP00439_Symbiodinium_sp_Y106_P084048	PF00933;PF01915;PF14310	Glycosyl hydrolase family 3 N terminal domain;Glycosyl hydrolase family 3 C-terminal domain;Fibronectin type III-like domain	262;541;806	440;753;847	1.5E-28;1.4E-34;0.0029	IPR001764;IPR002772;IPR026891	Glycoside hydrolase
CIF	EP00439_Symbiodinium_sp_Y106_P084120	62.5	76.1905	231	246	GNLPPIPRLGVPPLKL	897	23.9	1646	0.141104294478528	EP00439	Alveolata	TSAR	NA	NA	FALSE	OTHER	0.017422		MVTVTTALQWIHTATALLFSSLVAWRLVQEPNYQWQVPNIIAGILVASRRLPPFLAAGLLVWAAVFAAGVPRTDLELVNVGWNVCGSSAFFSGLLGCLIAALSSRVGRILFVAFLAWLVHALSRFLPVIVAQENIPRFRPEAAIAETPQLRLQLCSDSSQEAETWRKQIGVLCEPIVPLTWEDAETRAALTLANMTRQERHSLMQGIGWISVPYGLPAPLPAIPALGHYMGNLPPIPRLGVPPLKLHDAGNGFRNMPGPQGKAGSTVMWPCSLALGASWDVNLVQEVAAEIGREYRGKGSNLILGPSVQVQRVARNGRNFEYMSGEDPYLGAKLSAAYVKGVQGQGVMACLKHFAFNEQETNRMTESSVVDDRTAWELYYPPFEAGIAAGAGSVMCSYN…	EP00439_Symbiodinium_sp_Y106_P084120	PTHR42715	BETA-GLUCOSIDASE	173	847	6.8e-167	IPR050288	Cellulose-degrading glycosyl hydrolase 3	EP00439_Symbiodinium_sp_Y106_P084120	PF00933;PF01915;PF14310	Glycosyl hydrolase family 3 N terminal domain;Glycosyl hydrolase family 3 C-terminal domain;Fibronectin type III-like domain	262;541;806	440;753;847	1.5E-28;1.4E-34;0.0029	IPR001764;IPR002772;IPR026891	Glycoside hydrolase
CIF	EP00441_Pelagodinium_beii_P009082	62.5	76.1905	212	227	GNTPPIPRLGIPPLKL	461	24.6	863	0.249114521841795	EP00441	Alveolata	TSAR	NA	NA	FALSE	OTHER	0.037078		XLGSALILVNMIVRPNLGVQGAHLSISAALASRKTPLFFSSVFTFYMGIYATHVPPNESGILVLGWLLFRVLSQLFGFVGFFVGLGRKLGGAVAAVFLALFVRAVMNFYPMFIAEEVLPRFTAARAVAVSASLREEVCSEATDKRHELGILCSPREPLSWEEAEAKAALTMQNMTSEERHSLMQGTGWIAVDRWAEFMFPMPAFPRRGYYMGNTPPIPRLGIPPLKLHDAANGFRNMPEPQGRQGSTIMWPCSLALGATWDVQLVHKVAAAIGREYRGKGANIILGPSVQVQRVARNGRNFEYMSGEDPYLXXXXXXXXXXXXXXXXXGEDPYLGSKLAAAYVKGVQGEGVMACLKHFAFNEQETNRATGNSIVDERTAWELYYPPFEAGIAAGAASVM…	EP00441_Pelagodinium_beii_P009082	PTHR42715	BETA-GLUCOSIDASE	151	829	3.7e-172	IPR050288	Cellulose-degrading glycosyl hydrolase 3	EP00441_Pelagodinium_beii_P009082	PF01915;PF00933	Glycosyl hydrolase family 3 C-terminal domain;Glycosyl hydrolase family 3 N terminal domain	526;242	760;424	4.0E-36;2.4E-28	IPR002772;IPR001764	Glycoside hydrolase family 3 C-terminal domain;Glycoside hydrolase
CIF	EP00930_Biecheleria_cincta_P003769	62.5	76.1905	221	236	GNTPPIPRLGVPPLKL	386	25	890	0.251716247139588	EP00930	Alveolata	TSAR	NA	NA	FALSE	OTHER	0.000953		MSLDMKGVQSLLGYSGSCLILVNAIVHPNYLIQLPHLFVGLILGSRRLPLIFSSLLLFYLGIYAIAVPRPELVIWAWRVFQPAALFLGLVGFCAALGRKLGGAVFVVIIACVTRWFLIYSPTFIAEDTLEHYDNLAATIETPELHDELCRKRPDEAAQLGVLCSPLELLSWHEAEQKASEMLQKMTSWERHSLMKGIGWIDVPSWLKSPLPALPKRGYYMGNTPPIPRLGVPPLKLHDAGNGFRNMPEPQGKQGTTIMWPCSLAFGATWDDHLVQEVSAAIGREYRGKGSNVILGPSVQVQRVARNGRNFEYMSGEDPYLGSRLATAYVTGVQSEGVMACLKHYGFNEQETNRHTGNSIVDERTAWELYYPPFQAGVDAGAGSVMCSYNRVNGTYACAN…	EP00930_Biecheleria_cincta_P003769	PTHR42715	BETA-GLUCOSIDASE	165	887	2.2e-186	IPR050288	Cellulose-degrading glycosyl hydrolase 3	EP00930_Biecheleria_cincta_P003769	PF00933;PF14310;PF01915	Glycosyl hydrolase family 3 N terminal domain;Fibronectin type III-like domain;Glycosyl hydrolase family 3 C-terminal domain	253;810;536	426;876;770	1.0E-27;4.8E-8;2.1E-37	IPR001764;IPR026891;IPR002772	Glycoside hydrolase
CIF	EP00930_Biecheleria_cincta_P003770	62.5	76.1905	221	236	GNTPPIPRLGVPPLKL	386	25	890	0.251716247139588	EP00930	Alveolata	TSAR	NA	NA	FALSE	OTHER	0.000953		MSLDMKGVQSLLGYSGSCLILVNAIVHPNYLIQLPHLFVGLILGSRRLPLIFSSLLLFYLGIYAIAVPRPELVIWAWRVFQPAALFLGLVGFCAALGRKLGGAVFVVIIACVTRWFLIYSPTFIAEDTLEHYDNLAATIETPELHDELCRKRPDEAAQLGVLCSPLELLSWHEAEQKASEMLQKMTSWERHSLMKGIGWIDVPSWLKSPLPALPKRGYYMGNTPPIPRLGVPPLKLHDAGNGFRNMPEPQGKQGTTIMWPCSLAFGATWDDHLVQEVSAAIGREYRGKGSNVILGPSVQVQRVARNGRNFEYMSGEDPYLGSRLATAYVTGVQSEGVMACLKHYGFNEQETNRHTGNSIVDERTAWELYYPPFQAGVDAGAGSVMCSYNRVNGTYACAN…	EP00930_Biecheleria_cincta_P003770	PTHR42715	BETA-GLUCOSIDASE	165	887	2.2e-186	IPR050288	Cellulose-degrading glycosyl hydrolase 3	EP00930_Biecheleria_cincta_P003770	PF00933;PF14310;PF01915	Glycosyl hydrolase family 3 N terminal domain;Fibronectin type III-like domain;Glycosyl hydrolase family 3 C-terminal domain	253;810;536	426;876;770	1.0E-27;4.8E-8;2.1E-37	IPR001764;IPR026891;IPR002772	Glycoside hydrolase
CIF	EP01053_Blabericola_migrator_P010800	47.368	90.4762	40	58	GNKDPNDSLQRPPFQISAN	318	25	154	0.288888888888889	EP01053	Alveolata	TSAR	NA	NA	FALSE	OTHER	0.071074		CHYLSPTHQAQPTCFVHYSLFVPNPLACYPLLLVLSKARGNKDPNDSLQRPPFQISANTKFRIQLLAAGCGGWQYFFSLSQNMGKGDLSFAIEQIAVIVDLRTASSLQGAQLTYVHELTGKAFRVISANPIQTCSCGKSFSFRLDCPIQKTCS*	EP01053_Blabericola_migrator_P010800	PTHR43011	IRON-SULFUR CLUSTER ASSEMBLY 2 HOMOLOG	MITOCHONDRIAL	57	142	4.8e-15	-	-	NA	NA	NA	NA	NA	NA	NA
CIF	EP00656_Telonema_subtile_P055282	50	85.7143	89	106	DFGVNGPTPSEEWPPVDL	412	24.6	518	0.176	EP00656	Telonemia	TSAR	NA	NA	FALSE	OTHER	0.002824		VSTQSTGNSALENMGACCQRHHGFDYDMIVIGGGSAGITAAKFGAKFGAHVALVEANKIGGDCTWSGCVPSKTLIKHAKIAHHARHAADFGVNGPTPSEEWPPVDLQMINEKIRTIQEGIYEHDESPALLKAIGVDVFLGHPAVFEEPHSISLGSTTISARTFVIGTGAHPNLPPIEGLAETGYITYEDIFQLPELPRKMAVVGGGPIGAELAQAFGRLGTEITIVARGLMPKDEPEVSKTMTEVFKSEGIQVLPGRAQAARKQDGKTILTVKLTAGGEQEIECDTLLVAAGRSPNVTGMALEKAGVKNVTEQGIQVDELFQTNQSHIFAVGDCTGGPQFTHWAGIQGGLAASNALMPVNSTVASKNPWCTFTDPEVAHVGMTEEEAFEAFGRDKVTVG…	EP00656_Telonema_subtile_P055282	PTHR43014	MERCURIC REDUCTASE	25	477	6.5e-126	-	-	EP00656_Telonema_subtile_P055282	PF07992;PF02852	Pyridine nucleotide-disulphide oxidoreductase;Pyridine nucleotide-disulphide oxidoreductase	dimerisation domain	26;368	348;470	9.9E-55;8.5E-24	IPR023753;IPR004099
CIF	EP00656_Telonema_subtile_P055283	50	85.7143	89	106	DFGVNGPTPSEEWPPVDL	477	24.6	368	0.251428571428571	EP00656	Telonemia	TSAR	NA	NA	FALSE	OTHER	0.002824		VSTQSTGNSALENMGACCQRHHGFDYDMIVIGGGSAGITAAKFGAKFGAHVALVEANKIGGDCTWSGCVPSKTLIKHAKIAHHARHAADFGVNGPTPSEEWPPVDLQMINEKIRTIQEGIYEHDESPALLKAIGVDVFLGHPAVFEEPHSISLGSTTISARTFVIGTGAHPNLPPIEGLAETGYITYEDIFQLPELPRKMAVVGGGPIGAELAQAFGRLGTEITIVARGLMPKDEPEVSKTMTEVFKSEGIQVLPGRAQAARKQDGKTILTVKLTAGGEQEIECDTLLVAAGRSPNVTGMALEKAGVKNVTEQGIQVDELFQTNQSHIFAVGERSESAPHCIQATALAGRSLLTGLGFRVGWLPATR*	EP00656_Telonema_subtile_P055283	PTHR43014	MERCURIC REDUCTASE	25	339	3.2e-86	-	-	EP00656_Telonema_subtile_P055283	PF07992	Pyridine nucleotide-disulphide oxidoreductase	26	335	6.7e-51	IPR023753	FAD/NAD(P)-binding domain
CIF	EP00656_Telonema_subtile_P055285	50	85.7143	89	106	DFGVNGPTPSEEWPPVDL	412	24.6	518	0.176	EP00656	Telonemia	TSAR	NA	NA	FALSE	OTHER	0.002824		VSTQSTGNSALENMGACCQRHHGFDYDMIVIGGGSAGITAAKFGAKFGAHVALVEANKIGGDCTWSGCVPSKTLIKHAKIAHHARHAADFGVNGPTPSEEWPPVDLQMINEKIRTIQEGIYEHDESPALLKAIGVDVFLGHPAVFEEPHSISLGSTTISARTFVIGTGAHPNLPPIEGLAETGYITYEDIFQLPELPRKMAVVGGGPIGAELAQAFGRLGTEITIVARGLMPKDEPEVSKTMTEVFKSEGIQVLPGRAQAARKQDGKTILTVKLTAGGEQEIECDTLLVAAGRSPNVTGMALEKAGVKNVTEQGIQVDELFQTNQSHIFAVGDCTGGPQFTHWAGIQGGLAASNALMPVNSTVASKNPWCTFTDPEVAHVGMTEEEAFEAFGRDKVTVG…	EP00656_Telonema_subtile_P055285	PTHR43014	MERCURIC REDUCTASE	25	477	6.5e-126	-	-	EP00656_Telonema_subtile_P055285	PF07992;PF02852	Pyridine nucleotide-disulphide oxidoreductase;Pyridine nucleotide-disulphide oxidoreductase	dimerisation domain	26;368	348;470	9.9E-55;8.5E-24	IPR023753;IPR004099
CIF	EP00044_Salpingoeca_rosetta_P000262	71.429	66.6667	350	362	PSPLERPPVQLAP	608	24.3	783	0.453246753246753	EP00044	Opisthokonta	Obazoa	NA	NA	FALSE	OTHER	0.000337		MMMNVLLGGGGGGRLLLGRCARWGVAAVMNARRGLSRGVVARSKKHHKQAAAAAATGQQAGADEHLELIRNIGIMAHIDAGKTTTTERMLVVSGVARVEGTVDDGNTQMDYLKDERERGITIVSAATTFQWSGAREEDGMPTHTINLIDTPGHVDFTLEVERALRVLDGGVLVLDAVAGVEAQTMTVWRQASRYAVPTIAFINKMDRPGADYRRCCVSMEDKLALPTLPVVIPAKPDDDNFNHVLDVVEGRVYWWDGPNLHSAHVPHTEGFEHVLHDGRAALVDKLSALDDEFMEAAIDLDEGALPDVATTRAALRRVTLARTGIPVFCGAARRLKGVEPLLDAVVHYLPSPLERPPVQLAPVDRAKTSTELQLLATGQYTGDGVIAMEPTSNTDLAAL…	EP00044_Salpingoeca_rosetta_P000262	PTHR43261	TRANSLATION ELONGATION FACTOR G-RELATED	42	782	0	-	-	EP00044_Salpingoeca_rosetta_P000262	PF22042;PF03764;PF00679;PF14492;PF00009	Elongation factor G domain 2;Elongation factor G	domain IV;Elongation factor G C-terminus;Elongation Factor G	domain III;Elongation factor Tu GTP binding domain	397;570;694;495;69	478;689;777;565;351	6.6E-9;3.2E-4;3.3E-13;2.9E-23;5.2E-53
CIF	EP00435_Cladocopium_sp_Y103_P020517	56.25	76.1905	1726	1741	SPSPRIERPSSPMSPS	788	23.9	1991	0.873417721518987	EP00435	Alveolata	TSAR	NA	NA	FALSE	SP(Sec/SPI)	0.997845	CS pos: 20-21. SEA-LR. Pr: 0.8092	MGLRVLFCILLVVVAALSEALREPSPAILHLDEGFVSPGNEWVAGFHPRRLSRSCHQRILLKARRSAGDSRRLARRLFEEVDSGLEQGSWHHLTRVGIDIAEIRCGQDVNQTIALIKEKLGDQLDFVELDEEIYMPLQAVVDPVWPQQWGPQRVGFENAWIQLEALEVTPSEVVVALIDTGFNFLHEDIQGRVWVNEGEIAGNGIDDDGNGFVDDVNGFNFVDNNGRPEDDSGHGTHNAGIIAAQVNDLGVAGAAGRNQMVKLMIVKALTANGGYKSDAINALNYAMAMGAEISSNSWGGHSESLALQTAIQVAMEAGHLFVSAAGNDNRNADLSPFYPCVYPHVLCVAASDDQDQFTFFSNYGEESIELVAPGQSIISTYLENTQYASLTGTSFGTSM…	EP00435_Cladocopium_sp_Y103_P020517	PTHR43399	SUBTILISIN-RELATED	169	815	5.7e-49	IPR051048	Peptidase S8/S53 subtilisin kexin sedolisin	EP00435_Cladocopium_sp_Y103_P020517	PF00849;PF00082	RNA pseudouridylate synthase;Subtilase family	1219;172	1344;435	3.6E-13;1.7E-44	IPR006145;IPR000209	Pseudouridine synthase
CIF	EP00435_Cladocopium_sp_Y103_P023932	56.25	76.1905	1721	1736	SPSPRIERPSSPMSPS	772	23.9	1986	0.873096446700508	EP00435	Alveolata	TSAR	NA	NA	FALSE	SP(Sec/SPI)	0.995692	CS pos: 20-21. SEA-LR. Pr: 0.8092	MGLRVLFCILLVVVAALSEALREPSPAILHLDEGNEWVAGFHPRRLSRSCHQRILLKARRSAGDSRRLARRLFEEVDSGLEQGSWHHLTRVGIDIAEIRCGQDVNQTIALIKEKLGDQLDFVELDEEIYMPLQAVVDPVWPQQWGPQRVGFENAWIQLEALEVTPSEVVVALIDTGFNFLHEDIQGRVWVNEGEIAGNGIDDDGNGFVDDVNGFNFVDNNGRPEDDSGHGTHNAGIIAAQVNDLGVAGAAGRNQMVKLMIVKALTANGGYKSDAINALNYAMAMGAEISSNSWGGHSESLALQTAIQVAMEAGHLFVSAAGNDNRNADLSPFYPCVYPHVLCVAASDDQDQFTFFSNYGEESIELVAPGQSIISTYLENTQYASLTGTSFGTSMVAGAA…	EP00435_Cladocopium_sp_Y103_P023932	PTHR43399	SUBTILISIN-RELATED	164	810	3.7e-49	IPR051048	Peptidase S8/S53 subtilisin kexin sedolisin	EP00435_Cladocopium_sp_Y103_P023932	PF00849;PF00082	RNA pseudouridylate synthase;Subtilase family	1214;167	1339;430	3.6E-13;1.6E-44	IPR006145;IPR000209	Pseudouridine synthase
CIF	EP00439_Symbiodinium_sp_Y106_P005074	42.857	100	199	219	DPPGSAPQPRKNKPPFRLCLN	959	23.9	663	0.308411214953271	EP00439	Alveolata	TSAR	NA	NA	FALSE	OTHER	0.000563		MSEDLRALHCTSSDMYEQWSEITTLPHVFILRLSKFRSALPCTPILPTAAGAQDQHHASFRLLAWETFSPDASAPRFHSSAATALQRVALEDAHSHRTADSLLATYRPDLLHLPTTNGEHCTGDAIKMGEAIGAATIDLEWVQVHPTGLVKPDDPDAKVKFLAAEALRGVGGIVLDANGDRFCNELGRRDYETFKGYMDPPGSAPQPRKNKPPFRLCLNKAAADEIIWHAKHYTGRGVMKFYASGEDLAKDMGVPLQRIVDAHQKHFEAAKKQEKDPDGGPFPAYPSGKTWDEPSGKTGSGKKFFHNIIDGSKVPTEPFYVAIITPVIHYCMGGLECTVDAECIDKKSGKVIPGLYVAGEAAGGIHGNNRLGGNSLLDCVVFGRVAGKAACKFTFGAGE…	EP00439_Symbiodinium_sp_Y106_P005074	PTHR43400	FUMARATE REDUCTASE	97	392	1.5e-79	IPR050315	FAD-dependent oxidoreductase 2	EP00439_Symbiodinium_sp_Y106_P005074	PF00890	FAD binding domain	92	376	1.1e-28	IPR003953	FAD-dependent oxidoreductase 2
CIF	EP01037_Dinobryon_pediforme_P005396	42.105	90.4762	1295	1313	DWANDGPGPRFIVPPVELL	343	25	2818	0.462307967131118	EP01037	Stramenopiles	TSAR	NA	NA	FALSE	OTHER	0.291714		MNSGKRLRPLFAAIGFVGAGGELTPQIIRAASSLELVHVCALIHDDVMDASDTRRGAPAIHKQFEALHANEKLHGSSEQFGVASAILLGDLALIWAAKALHESGAPAELILRSLPFYDEMRVELMAGQYLDVYEQALASQSVERSLKVARFKSGKYSIERPLHFGASFAPGFSPKIIETYSEYGLPLGEAFQLRDDVIGVFGDPEKTGKPAGDDLREGKRTVLVATTLSKASAKQREKFLELFGRKELDIDHINTLRQIIIDTGALKELESIISEMTSKAHNALVSGGITPRATELLTQMAGYLVRQTKGKSDHVVIVGAGLGGLSAALRLAGAGRKVTVIERELVPGGRNGLLQRDGYSFDTDLKDWLELIPVDPLYRAFYHDGTHLDVHADTARMQE…	EP01037_Dinobryon_pediforme_P005396	PTHR43734	PHYTOENE DESATURASE	307	755	1.2e-105	-	-	EP01037_Dinobryon_pediforme_P005396	PF04973;PF01261;PF03793;PF03793;PF03793;PF01593;PF00494;PF00069;PF00892;PF00892;PF01212;PF00348	Nicotinamide mononucleotide transporter;Xylose isomerase-like TIM barrel;PASTA domain;PASTA domain;PASTA domain;Flavin containing amine oxidoreductase;Squalene/phytoene synthase;Protein kinase domain;EamA-like transporter family;EamA-like transporter family;Beta-eliminating lyase;Polyprenyl synthetase	1122;1981;1899;1744;1832;322;794;1359;2245;2368;2501;3	1243;2238;1956;1806;1894;753;1049;1620;2360;2494;2785;258	6.8E-15;6.6E-36;2.9E-5;1.3E-8;8.7E-9;7.0E-24;1.7E-63;1.2E-39;1.8E-8;6.7E-11;3.6E-83;5.9E-44	IPR006419;IPR013022;IPR005543;IPR005543;IPR005543;IPR002937;IPR002060;IPR000719;IPR000620;IPR000620;IPR001597;IPR000092	Nicotinamide mononucleotide transporter PnuC;Xylose isomerase-like
CIF	EP01050_Picozoa_sp_SAG11_P002692	47.059	80.9524	918	934	HDAPSTNLERPPRRAVP	303	25	1418	0.654532476802284	EP01050	Picozoa	Archaeplastida	NA	NA	FALSE	OTHER	0.001523		EFVRDLSDAFGISLSPNVIFEVETLIDLKNQVMENISAKMPVATAVMTRQSRAAPIATQSHALPVAPPVQDKKKDLLLMALRKERRVMAHKGPILSAVVATVCAGMTVTHMILPMLIVIELYLRLVTSFGLATILFLPLLLLLYNGAALMLGAVIRWLVIGREVEGQEAKTYVYDIKDELTNLNESLMKAVPLIFPITFLMRGTMLYVWYHRMMGTKVGRNVVIDSFVRPSSLKWFNDDVIIAFEARIDHSAEDDDGIAVTHRRVILGPGTHIGCLAHVAAGTVTGKNVIVHPKSFVQGYVQESHVVMDTTIRKKSGNVTFSDGKGIISQRDDFQSTWQMPHKRSRGLLFLQCLFIFLYLVIVTVGVIATLLVAICSFQAMQFTGLSLALSDYFIQPVY…	EP01050_Picozoa_sp_SAG11_P002692	PTHR43775	FATTY ACID SYNTHASE	927	1323	3.8e-30	IPR050091	Polyketide and Nonribosomal Peptide Biosynthesis Enzymes	EP01050_Picozoa_sp_SAG11_P002692	PF00698	Acyl transferase domain	1051	1252	2.7e-10	IPR014043	Acyl transferase domain
CIF	EP00035_Acanthoeca_spectabilis_P013038	44.444	85.7143	838	855	GSAPPSPTISRPPERVFP	319	25	1000	0.85234215885947	EP00035	Opisthokonta	Obazoa	NA	NA	FALSE	OTHER	0.006498		AAAAAAAKASAVGLENVVNNCLSESEVGCSFWRARCQSNPLCAGCLSVVTTTDGAGLPGVAGSLASPACMAATADSVALHYLELAVRVCPEVGACTKISIECASKTAAPTAAPTASVCVQCIIDAVGGTGSDGGHRLTPAPSFAPAAHNSSDGNASWTPAATPAVCGAIMRNFGVVETCQPCPATISVVNRVVWATAAVGGISAVLCVAVAVTIVAHGRTAVSMRDRVVVGILLTNAIYSSANAVPISALQTGVTTCGRLALPFATIRFGRAWWFCGKYGLVSFELVILAASIRALTSGNTAVLPGVEALAHVLCWGSAVVAFAIFFVQASAISQRGYNEPTEVEALTDAFAHVGLDDDLDDVIPVTVASAEFSQGRREYDALLRSTLMAWDVLAGLTV…	EP00035_Acanthoeca_spectabilis_P013038	PTHR44329	SERINE/THREONINE-PROTEIN KINASE TNNI3K-RELATED	540	975	7.1e-73	IPR051681	Serine/Threonine Kinases and Pseudokinases	EP00035_Acanthoeca_spectabilis_P013038	PF07714;PF07714	Protein tyrosine and serine/threonine kinase;Protein tyrosine and serine/threonine kinase	642;868	795;974	6.0E-30;8.4E-10	IPR001245;IPR001245	Serine-threonine/tyrosine-protein kinase
CIF	EP00752_Nemacystus_decipiens_P017793	57.143	66.6667	15	28	DFATNSPTPLLQRP	895	23.9	2715	0.00518326545723802	EP00752	Stramenopiles	TSAR	NA	NA	FALSE	OTHER	0.004005		MVSSGLSSWREESGDFATNSPTPLLQRPSAPALTLERVIGQTCLHNSALAVNPITGDVAYPAGCVVVVYQPRRNRQFRYFRASKTVSCLAFSRDGGMLAVGERGHQPSTTVWSLATGTVVRELAGGHRFGIGCVAFTPSGGGVVTMGFKHDRMLRVWDLRLAAGPTSLRSQGRGSGRSASPLSGYPSSDSPSPPPPPSSPSPPHPSHDGGASPLESEIDGGSAPAESAAASPVMKHEARQVASARIPQRVRAMDFTSDGECLVTCGDAYVKFWKMPGGRRTGPGGSGGGGFIGIGADAPPSKTPTQSGAPGGAGKDGQGHAGSAEGATVVATLEGWTATVVDELKDATFVDVSSSGKGGGGGSGGGGGGAATGLESVFCVTSEGVLCAFTRGGVMEHWV…	EP00752_Nemacystus_decipiens_P017793	PTHR45589	WD REPEAT DOMAIN 62	ISOFORM G	1082	2704	7.1e-204	IPR052779	WD repeat-containing protein 62	EP00752_Nemacystus_decipiens_P017793	PF00400;PF00400;PF00400;PF00400;PF00400;PF00400	WD domain	G-beta repeat;WD domain	G-beta repeat;WD domain	G-beta repeat;WD domain	G-beta repeat;WD domain
CIF	EP00752_Nemacystus_decipiens_P017794	57.143	66.6667	15	28	DFATNSPTPLLQRP	904	23.9	2706	0.0052005943536404	EP00752	Stramenopiles	TSAR	NA	NA	FALSE	OTHER	0.004005		MVSSGLSSWREESGDFATNSPTPLLQRPSAPALTLERVIGQTCLHNSALAVNPITGDVAYPAGCVVVVYQPRRNRQFRYFRASKTVSCLAFSRDGGMLAVGERGHQPSTTVWSLATGTVVRELAGGHRFGIGCVAFTPSGGGVVTMGFKHDRMLRVWDLRLAAGPTSLRSQGRGSGRSASPLSGYPSSDSPSPPPPPSSPSPPHPSHDGGASPLESEIDGGSAPAESAAASPVMKHEARQVASARIPQRVRAMDFTSDGECLVTCGDAYVKFWKMPGGRRTGPGGSGGGGFIGIGADAPPSKTPTQSGAPGGAGKDGQGHAGSAEGATVVATLEGWTATVVDELKDATFVDVSSSGKGGGGGSGGGGGGAATGLESVFCVTSEGVLCAFTRGGVMEHWV…	EP00752_Nemacystus_decipiens_P017794	PTHR45589	WD REPEAT DOMAIN 62	ISOFORM G	1082	2695	5.1e-204	IPR052779	WD repeat-containing protein 62	EP00752_Nemacystus_decipiens_P017794	PF00400;PF00400;PF00400;PF00400;PF00400;PF00400	WD domain	G-beta repeat;WD domain	G-beta repeat;WD domain	G-beta repeat;WD domain	G-beta repeat;WD domain
CIF	EP00325_Prymnesiales_sp_UTEX-LB-985_P008799	44.444	85.7143	492	509	GRSTPSPTLQPAEFQMIP	788	23.9	613	0.825210084033613	EP00325	Haptophyta	Haptista	NA	NA	FALSE	OTHER	0.001491		TQVIAEVIGINPTLLRTARTVRVLRLIRTVKSAKGVRLLLKTLLLSLPALYNIAAIFLIILTLYSILGMSLFGHVAHGDYLDENANFCSFGMAMITMLRCATGESWNGLMHDTMATDGEVFNDAPTPRCSNEEGNCGSPIASVLYFMSFQFVATFVVLNMMIAIILEEYSRSQTQDNNRITPDHAEVFVDAWSCFDPYATGRMHIKHLHAFIRRLPPPLGLDPFNYLSRHIRDTDISQFISRLEGVEAILNHEKGGAPEVAFIDVLTACTKSVYGDVEKEVQSKANSSKAVKELQSLQWLTKATYAGGNEKPKNNLFEITAACLIQSKWVGSAQGRARRNKEARQRAVAMRHSGSVVPAAYSGRFEHSTVLWRGRLFVFGGRSEKGLLADFWEFSFNAG…	EP00325_Prymnesiales_sp_UTEX-LB-985_P008799	PTHR45628	VOLTAGE-DEPENDENT CALCIUM CHANNEL TYPE A SUBUNIT ALPHA-1	9	345	7.8e-69	IPR050599	Voltage-dependent calcium channel alpha-1 subunit	EP00325_Prymnesiales_sp_UTEX-LB-985_P008799	PF00520;PF16905;PF24681	Ion transport protein;Voltage-dependent L-type calcium channel	IQ-associated;KLHDC2/KLHL20/DRC7 Kelch-repeats domain	11;188;361	175;221;458	9.0E-29;1.2E-6;3.7E-12	IPR005821;IPR031649;-
CIF	EP00457_Paulinella_chromatophora_P000742	83.333	57.1429	320	331	GNSSPSPRLSRP	709	24.3	1159	0.278116826503923	EP00457	Rhizaria	TSAR	NA	NA	FALSE	OTHER	0.02788		MSALRATPTTGCSQFGLLYNIAPTCSYYNSTTQAWSSDGCTTVGEPTVSPQNTSSQPEYRILCQCNHLTEFAVLLQPRHTQIWTAAACALSPSFLILTAMYCLLLIVCCVQIARVHPLCALLRQNITYKNTKTGTKEDLHGVRALQSVHYVLALLSVLRILDTIRLGSENLAFGGFGVSIVLLVVPQAFLFLVFTKMASIWAGLVKFPLRQDGQAALAQVHRRVFGLVVFLLMLVLIALMSLRHLDFGVEGLIVRRKWAVLLGALEMTFLSLGVGIFFFYYALRVSSQLRMLNLLHVSQRRVVEKEGLDDSSRRRESKSGNSSPSPRLSRPRESKSGIRESKSGNAPPTPNLSPRNKVGDLNKSGNELSKSANSFAPANRNSSRRHSAPFNRDSSYEPS…	EP00457_Paulinella_chromatophora_P000742	PTHR45692	G_PROTEIN_RECEP_F2_4 DOMAIN-CONTAINING PROTEIN	23	100	9.8e-09	-	-	EP00457_Paulinella_chromatophora_P000742	PF01825	GPCR proteolysis site	GPS	motif	23	74	1.6e-06
CIF	EP00946_MAST-07B_sp_MAST-7B-sp1_P003765	64.286	66.6667	405	418	DAGDNSPSGRATRP	979	23.9	618	0.66887417218543	EP00946	Stramenopiles	TSAR	NA	NA	FALSE	OTHER	0.001768		MCTAAQWIAWDPNPATRAVISAADAETLGALLGSRLQFGTAGLRGPMGAGTSRMNDLTVIQATQGLAAYLEDTLGADVAKQRGVVIGHDHRARPDLRLSSHQFARVASLALSARGFNVCLLEGEVATPLVAFAVRHRNHAAGIMITASHNPKEDNGYKVYWGNGSQIVPPHDNGISQCIEANLEVDAALFSPEQVAAVKVWDGSAALYDAYFAAICGALCRREQLVTRGDAASPPCKIVYTAMHGVGHRWCTRAFKEFGLAPYLAVAEQCTPDPTFPTVEFPNPEEGAGALELATTLAEAQNATIVLANDPDADRLAVAERQENGEWRCFSGNDIGTLLAAWELQWHKEAHGGQVMPGAVMLASTVSSKLLGAMARAEGFVFEDTLTGFKWMGTRAADI…	EP00946_MAST-07B_sp_MAST-7B-sp1_P003765	PTHR45745	PHOSPHOMANNOMUTASE 45A	4	616	3.8e-194	-	-	EP00946_MAST-07B_sp_MAST-7B-sp1_P003765	PF02879;PF02880;PF02878	Phosphoglucomutase/phosphomannomutase	alpha/beta/alpha domain II;Phosphoglucomutase/phosphomannomutase	alpha/beta/alpha domain III;Phosphoglucomutase/phosphomannomutase	alpha/beta/alpha domain I	234;337;36	322;452;183
CIF	EP01135_Chromosphaera_perkinsii_P006048	75	57.1429	185	196	HGNNSPEPPLER	503	24.6	320	0.597402597402597	EP01135	Opisthokonta	Obazoa	NA	NA	FALSE	OTHER	0.001838		MSVLIETSIGDFVIDLYVDYAPLACRNFLKLCKIKYYNYTDFHSITRGFVAQTGDPTGSGQGGECIWSVLGGGEKYFKDEITPVLRHRVKGIVSMASGGKDMNGSQFFFTLGDSLDHLDDKYTIFGEVAEMFGVDGKQCDLLEQLNETLCDEEGRPYKDMRIRHTIVLHDPFPDEDGMDQYFRRHGNNSPEPPLERILKSDRIGELEELEEMSARRSKLVSREEEETRQQEAKANARILEIVGDLPDADVKPPENVLFVAKLNRLTTSEDLELIFSRFGKILNCEVVRDKVTNESLCYAFIEYEEEQSCVDAYHKMDISR	EP01135_Chromosphaera_perkinsii_P006048	PTHR45843	PEPTIDYL-PROLYL CIS-TRANS ISOMERASE-LIKE 4	1	317	2.8e-122	IPR035542	Cyclophilin-RNA interacting protein	EP01135_Chromosphaera_perkinsii_P006048	PF00076;PF00160	RNA recognition motif;Cyclophilin type peptidyl-prolyl cis-trans isomerase/CLD	257;3	317;165	6.2E-9;5.1E-35	IPR000504;IPR002130	RNA recognition motif domain;Cyclophilin-type peptidyl-prolyl cis-trans isomerase domain
CIF	EP00435_Cladocopium_sp_Y103_P053207	41.176	80.9524	813	829	GQNCPSPKLSEPDLRMV	470	24.6	903	0.91647855530474	EP00435	Alveolata	TSAR	NA	NA	FALSE	OTHER	0.001422		MDFATYASLRDGQNYDLCPSPEDKELVQQLLDQYYQDKQAFSDVARSFEDVLRSRLLEVDVLMCGQPLWIQEGEHLTAVVQQAKVASTGGAFAVWCCGGGAFAVWCCGGDRIVTWGNPMEGANSSAVQGQLRSVEQVQATKLDIFCRAAFAAILADGFVVTWGHQEFGGDSSAVQGQLRNVRQIQATKFAFAAVLDNGSVVTWGVPQHGGDSSAVQGQLRNVGQIQATNLAFAAVLDNGSVVTWGDPQHGGDSSAVQEQLRNVRQIQATDGAFAAVLDNGSVVAWGHPQXQATDGAFAAVLDNGSVVAWGHPQHGGDSSAVQEQLRNVRQIQATIFAFAAILDNGSVVTWGDPQRGGDSSAVQEQLRNVQQIQATKGAFAAILANGSVVTWGDPQYGGD…	EP00435_Cladocopium_sp_Y103_P053207	PTHR45982	REGULATOR OF CHROMOSOME CONDENSATION	291	436	5.1e-22	IPR051553	Ran GTPase-activating	NA	NA	NA	NA	NA	NA	NA	NA
CIF	EP00529_Nitzschia_sp_RCC80_P002285	56.25	76.1905	1679	1694	SNAPDPRLCWPPFGLL	914	23.9	2008	0.842369477911647	EP00529	Stramenopiles	TSAR	NA	NA	FALSE	OTHER	0.004865		XVLQSQTSSVSTSSDGGGRTTTSGNDSGNNDDGNNTGNNENEGDQMVWTLEEMLEKQREDNEKSIINYSNNNNNYGNSRKRRTGSTRNRGGDSPSSSSDNNSNNNNNNNNNNGVLLLGGEEEARVMEHLHATAGGDVDVGKFSILVQFTAGQGVKMRKTREKKWAKNRPRSVVLHPTTGTWRDLYEKMQFPSLLGQLQDDEELRFMVNGQSISDSSMDDTGGDYQEDDYGGYETEDDLKDTWRSILTCAKSIERQLTGHGQPGRKPYLSTILTFVSNAYNLPPPEECFGTNHVMIEELSSSFVTILHEAEKAQEAAAKLRDKTHSSSAEGIESGALLKLLDTEFDPIPVRLREVDKLRSYQSIVVEWEGRVASMLEHDDEEIFNPDSGNTLEAAEKLKE…	EP00529_Nitzschia_sp_RCC80_P002285	PTHR46174	CXXC-TYPE ZINC FINGER PROTEIN 1	1184	1299	4.7e-20	IPR037869	Spp1/CFP1	EP00529_Nitzschia_sp_RCC80_P002285	PF00628;PF08429;PF08429	PHD-finger;PLU-1-like protein;PLU-1-like protein	1200;561;1042	1243;783;1158	3.8E-4;3.4E-5;6.6E-7	IPR019787;IPR013637;IPR013637	Zinc finger
CIF	EP01104_Vermistella_antarctica_P000128	53.333	71.4286	1138	1152	GSSKPSPMVARPPFR	527	24.6	1226	0.938893476465731	EP01104	Amoebozoa	Amoebozoa	NA	NA	FALSE	OTHER	0.000204		MSDKPKKKVDGSGKKRHGSQGGVTNSDEEFEARFETMLDDLAFDSKKKKTMRSLPDFNRKALVENHEEMKKGGLAPSQKPKPIGPVSKKRSMTKLKSLPVIADDTVSPRGSGGFDPSTGKFVSPRRQSRQSGPSPRRGTSIQSGTTDEMFGQLLDQLGVNAEQRAVMFMLPEENKRVLLEKHKDMAERQEVESPENYVKMLSKKGGPKMEEFTRLRVQLATAPIPWIEEFLEKKGLKVAVSVLGDKVKKYRSKEDGGVLTESVRSLKALMNTKCGMEEFVAHPRGVSALISVIGPPEDDARTLLYEILAAFCVVASDGHRLLLHGLKQYAADNKEASRFRHVVESLSNDANVDHQIAAMFFCNAMISTPEDLPTRMKIRNEFLALGIRTVIQEKLASSP…	EP01104_Vermistella_antarctica_P000128	PTHR46345	INVERTED FORMIN-2	208	1159	1.9e-126	-	-	EP01104_Vermistella_antarctica_P000128	PF02181;PF06367;PF06371	Formin Homology 2 Domain;Diaphanous FH3 Domain;Diaphanous GTPase-binding Domain	664;320;146	1074;491;313	5.0E-81;2.4E-26;1.0E-25	IPR015425;IPR010472;IPR010473	Formin
CIF	EP00247_Physcomitrium_patens_P016805	50	66.6667	1385	1398	PYPKAETPPFRIVP	610	24.3	1899	0.7342175066313	EP00247	Bryophytes	Archaeplastida	NA	NA	FALSE	OTHER	0.000194		MEPMGRIQVNNQDDFVFMNQREFDSPNDLGGDIEEDKQLIEAKETAKLIQLKEEKFLEDQLRPWRRSFRQSWRPCLHNHSNKHLRRPFKYFFKMGFHQQIKTIPYTITLEPSQGYKLLPMEERERWRHEMPAAQYVLECQLLERMMLKINYLNNPRFCREPKTSQALEIYREKDPTRCLPYWIESPAKAMKEYIHLNPPILVFDGYEPEKTYVAHLHVMNKSPWSQRLRFIKPSGDKFSMFSKEDPFQGKILISGMFCRFDVVFKPRSAIDCSDEIQVQSEMDTVVITLKSINPFPIVVFPHIINLGYCLTNHSVAASYTFTCKEAGAHFAMYGFCNDLEWTLMGTKWTQDPRYVGLQERYIEKNLIFFPPFLAYPQETKLKKNETQDLIVLFQPSKCG…	EP00247_Physcomitrium_patens_P016805	PTHR46348	DELETED IN LUNG AND ESOPHAGEAL CANCER PROTEIN 1	122	1863	0	IPR033304	Deleted in lung and esophageal cancer protein 1	NA	NA	NA	NA	NA	NA	NA	NA
CIF	EP00247_Physcomitrium_patens_P016806	50	66.6667	1385	1398	PYPKAETPPFRIVP	622	24.3	1898	0.734607218683652	EP00247	Bryophytes	Archaeplastida	NA	NA	FALSE	OTHER	0.000194		MEPMGRIQVNNQDDFVFMNQREFDSPNDLGGDIEEDKQLIEAKETAKLIQLKEEKFLEDQLRPWRRSFRQSWRPCLHNHSNKHLRRPFKYFFKMGFHQQIKTIPYTITLEPSQGYKLLPMEERERWRHEMPAAQYVLECQLLERMMLKINYLNNPRFCREPKTSQALEIYREKDPTRCLPYWIESPAKAMKEYIHLNPPILVFDGYEPEKTYVAHLHVMNKSPWSQRLRFIKPSGDKFSMFSKEDPFQGKILISGMFCRFDVVFKPRSAIDCSDEIQVQSEMDTVVITLKSINPFPIVVFPHIINLGYCLTNHSVAASYTFTCKEAGAHFAMYGFCNDLEWTLMGTKWTQDPRYVGLQERYIEKNLIFFPPFLAYPQETKLKKNETQDLIVLFQPSKCG…	EP00247_Physcomitrium_patens_P016806	PTHR46348	DELETED IN LUNG AND ESOPHAGEAL CANCER PROTEIN 1	122	1862	0	IPR033304	Deleted in lung and esophageal cancer protein 1	NA	NA	NA	NA	NA	NA	NA	NA
CIF	EP00928_Gymnodinium_smaydae_P081782	60	71.4286	17	31	DVGFNDPVPELEKPP	971	23.9	562	0.0292504570383912	EP00928	Alveolata	TSAR	NA	NA	FALSE	OTHER	0.000684		MLKSADLSKILDEDFGDVGFNDPVPELEKPPNETAKGAGDQRRAVGSSFRFPESDSTRAAAVSSEAQGAPSPAVSSRPPAASATASGKAAEAASGKLPKPYERPAVLGAPPLPPEDADDRQRELSAVIDQEARARGYRDANEYNAYCMQESAATEKEQKAEETPLAPGIKKPPAWACPGAYPGDRTKLGKDYQKAVEDGEIKDEDYSEVARERVKNGVRQVYVRQAESSGGVRPREGHTIRFRTEENGSEMEAELGTSGTLPWALEIAALRMKVGDIVEVTGRGDYALAEDDVDSVAERTWRFELLNVSGSARDKFKLDVDERIELANKLRLRGNDQFKRGRLLRAMDLYEKGSQLMDVLEAEDMGMPGGKVDPVAAERNARIWGTQKPLLLNWALILL…	EP00928_Gymnodinium_smaydae_P081782	PTHR46512	PEPTIDYLPROLYL ISOMERASE	225	488	1.2e-31	IPR050754	Peptidyl-prolyl cis-trans isomerase FKBP4/5/8-like	NA	NA	NA	NA	NA	NA	NA	NA
CIF	EP01059_Diplonema_ambulator_P003867	64.286	66.6667	1701	1714	YPRNTPSPSLLRPP	198	25.8	1733	0.988947062245492	EP01059	Euglenozoa	Excavates	NA	NA	FALSE	OTHER	0.002169		MLARRTRNGGAVPPSRPPLDVKVEGREKDAVYVCPRFAPQRTKGDALQHIINGGDLTIQTMTETMDGKQDTEDRKYRFAHIFGTETKEDDLFRHLWEEASPKLREGYNATILCYGQTGSGKTHTVSNMLPRATQACFDWAKELDGPGVTLTIEVSYLQIYLDSVFDLLGSEKGAKHGAMLDYKNKSMDNLPKKYVQISSAQEAMALVKKGNKWRATNAHALNDRSSRSHTLFFLTVTKQGGDTNDTQSTLLIVDLAGSERVHKTKATGAVFEEGKAINKALTTLGRVMEGLSKNEKIVPFRENILTMYLKETLTNSFFALICCCSSDGRDEDETRCTLKFGSVAKNVQITRQANELMKQRVIAKEKKLAFEATITNLNEAHQTEICALEKQISENRNKE…	EP01059_Diplonema_ambulator_P003867	PTHR47968	CENTROMERE PROTEIN E	28	824	7.2e-70	IPR027640	Kinesin-like protein	EP01059_Diplonema_ambulator_P003867	PF00225	Kinesin motor domain	57	347	1.1e-64	IPR001752	Kinesin motor domain
CIF	EP00555_Chaetoceros_dichaeta_P004778	45	95.2381	278	297	YDENRSTPRRIKCPFKSLPN	532	24.6	537	0.5357833655706	EP00555	Stramenopiles	TSAR	NA	NA	FALSE	OTHER	0.003629		DIISLQRDGGQENKLSPFIVKAIGIASLGGILFGYDLGVVSAALPQLTIAFDLTDVQKEMVVSFLYIGAVIGAALGGTLCDISGRKTAILFTDIIFIIGSIILYLSESFEAVLIGRFIVGFAVAVSGIADVAYLHEISPMEYRGAIVSVNEACISFGFMVSYLTGYGLTLLDPDNGWRIMFGASSVIALIQFCGMLAMPESPVWLEVKGKYLEAESALQLIYGHNGISSSPTSQNGAFDHASNTTVDPNQNESPSKIESPRKVKETSLQIDDSIPDIYDENRSTPRRIKCPFKSLPNNSCDDPVSKNSAFGNKCAIFSLQVSMYYRQMIIAFLLTTMSHFCGHSNILNFAPAIFAQIGFDSNIATLIITVLLGLVKFIVTCCVIWKIDHFGRKPLLLYG…	EP00555_Chaetoceros_dichaeta_P004778	PTHR48023	D-XYLOSE-PROTON SYMPORTER-LIKE 2	21	233	2.6e-107	IPR050820	Major Facilitator Superfamily Sugar Transporter	EP00555_Chaetoceros_dichaeta_P004778	PF00083;PF00083	Sugar (and other) transporter;Sugar (and other) transporter	25;322	224;529	2.3E-45;7.3E-34	IPR005828;IPR005828	Major facilitator
CIF	EP00398_MALV-I-01_sp_L67-1_P000334	50	85.7143	120	137	EYGAASPRSRLDQSPMKL	994	23.9	223	0.580487804878049	EP00398	Alveolata	TSAR	NA	NA	FALSE	OTHER	0.000856		MQKGTVTVCHSRTKNMEDIIRAADIVVAAIGRARYVKGDWIKEGAVVIDVGINQIDDASKKSGKALVGDVEFAVAKERASMITPVPGGVRYQLHFRTIFSPMSCSDTRLVMRPPMLVAIEYGAASPRSRLDQSPMKLANLNRKAPAAMSSGFLGNVSIHRLRVRIGFVTLIFTYSRSGLEKEKVGPMTIAMLLKNTLNLARQSCGLPMIENTKARLAGNGYHA	EP00398_MALV-I-01_sp_L67-1_P000334	PTHR48099	C-1-TETRAHYDROFOLATE SYNTHASE	CYTOPLASMIC-RELATED	3	201	3.8e-35	-	-	EP00398_MALV-I-01_sp_L67-1_P000334	PF02882	Tetrahydrofolate dehydrogenase/cyclohydrolase	NAD(P)-binding domain	3	89	3.3e-28
CLE-CLV3	EP00768_Dysnectes_brevis_P003622	66.667	100	80	91	RSLPSGPNPVHS	287	24.6	191	0.441340782122905	EP00768	Fornicata	Excavates	0.009	CLE_R_type	TRUE	OTHER	0.000624		MDQRVFRATFDFQANDPAVELSIHVDDILIEVQTADYQQSDQWTLVCRLQDPAKSGFVPSNRVEQLSSSEAQQYLEQYRRSLPSGPNPVHSSTIAPPPESHDAVPASFSEMFARHDAYFKSVVAKREQSFSKLEEALESAAKEIGDCKERNARLRGQISELDQLIEEERRKWRERLEQEKKSLFQSLDSK*	NA	NA	NA	NA	NA	NA	NA	NA	NA	NA	NA	NA	NA	NA	NA	NA
CLE-CLV3	EP00980_Cylindrotheca_fusiformis_P006599	77.778	75	10	18	PSGPPPIHN	854	23.1	460	0.0199556541019955	EP00980	Stramenopiles	TSAR	0.13	CLE_R_type	TRUE	OTHER	0.000251		MSGFMHADYPSGPPPIHNNNHTQFIFPVLKSSEILQCMTELGIELSKVELTEPQRHKEKVRKVFWQLLDICCGITEEDLQKESPSTESLPYPDIHDDFTDMFFFRELRKCLATCGVYDFSWKDIHAPVPKRFRCQLSAIINMAKFREEQLKVYAELNEPRAQLLLTLEDIHKEHEQLNEQLQEAQAESNVQMEELDQVATECERLESEIARCNKEQASKREKAAGLKREGNNLKDELASATWAFQEAQAEEEKLMSQVVSSPDRRKDELARKKERLEKEKQESSRLQEEIQKTKAYSVVLQHSIKDVQETMHLQQKVMEEASKYEEEMGKVHETIKEVEENNEKTQELVEKADEAERGLLRVEEKLSHMRKQGKMKMEAAQDRLDTANSQLVLVEKERR…	NA	NA	NA	NA	NA	NA	NA	NA	EP00980_Cylindrotheca_fusiformis_P006599	PF03800;PF18595	Nuf2 family;Nuf2	DHR10-like domain	24;274	157;387	2.0E-29;6.0E-7	IPR005549;IPR041112
CLE-CLV3	EP00615_Pteridomonas_danica_P008466	58.333	100	346	357	RLIPSAPTPLYH	903	23.1	377	0.945205479452055	EP00615	Stramenopiles	TSAR	0.24	CLE_R_type	TRUE	OTHER	0.002391		XMDMWSDRSSAISAVSHSGLTLRYAPEEIRNDRDIVRAAVTQNGRALVYASAALCADMEIVLAAVTQSHFALQWAAPTLRANKKVALTAVKNHGVALEFVDEDLKSNDDVVLAAVNQNGMSLEYASLHLRSCPDIALAATTKSXDAVQFATRDLLADRKFVLSALALNSSTLNWASVELRKDPRLLVAAMVQRGYERRDAPTVXRAEREEVLCQVAKSGISLLYTTEHRDKQRREIVLAAVVANGSVLAFAPEELVGEIEVLLTAITETRYEVGWNDDGRISLKLFENSGRSRSAKLSLRNSLKRTAKTKQTKGDKFAELSAYIETKLQSRDFQLLMAPASGLAQRLIPSAPTPLYHKWGKCADEDGCDTSCDCVVS	NA	NA	NA	NA	NA	NA	NA	NA	EP00615_Pteridomonas_danica_P008466	PF13475;PF13475	Domain of unknown function (DUF4116);Domain of unknown function (DUF4116)	11;82	51;130	5.9E-10;1.5E-11	IPR025197;IPR025197	Domain of unknown function DUF4116;Domain of unknown function DUF4116
CLE-CLV3	EP00737_Agarophyton_chilense_P003192	63.636	91.6667	661	671	KIVPDGPRPLH	979	23.1	1089	0.612244897959184	EP00737	Rhodophyta	Archaeplastida	0.72	CLE_R_type	TRUE	OTHER	0.000302		MSDDAEMDFARIEHAIKSTPQKLSQWFHDKGLDARIFFSKFCKASEQDESEKEPVDKTPKESEKLWTDTEDILGSTPLHLAVCVNEEYPGVLEETLKLIKKDEENRYLTPVYKVSSTGDFDWEATDNDGFTPLSLAIRKNDTNALGVLLEMGCKADLRCSVSFELDNERKEVVTNLIGLTIVLDSMNCFLALLEHGVDPLVCDSRGKLPVHVAAEYGRLDALQKLLEVMPDLHQSTKLRDTYLVREDFETYQAEEMDVSEANAFEEDDSASSNINVGASPENEIDDDELEPSGMPLSNEESHLVFGEFWEGNSIENAEFDENEEGEEEEMFTLEDILQLEREMIEAGFEVQRDRQGNITARFRGREDESQIKTGRGDCDYGSNLLHLAVKNKQYDICHF…	EP00737_Agarophyton_chilense_P003192	PTHR24198	ANKYRIN REPEAT AND PROTEIN KINASE DOMAIN-CONTAINING PROTEIN	733	995	8.7e-160	-	-	EP00737_Agarophyton_chilense_P003192	PF12796;PF12796;PF12796;PF12796;PF00023;PF00023;PF13639	Ankyrin repeats (3 copies);Ankyrin repeats (3 copies);Ankyrin repeats (3 copies);Ankyrin repeats (3 copies);Ankyrin repeat;Ankyrin repeat;Ring finger domain	536;837;647;385;764;487;1033	624;929;726;482;797;515;1080	0.0096;2.5E-14;1.8E-8;7.4E-13;9.2;3.0;6.6E-6	IPR002110;IPR002110;IPR002110;IPR002110;IPR002110;IPR002110;IPR001841	Ankyrin repeat;Ankyrin repeat;Ankyrin repeat;Ankyrin repeat;Ankyrin repeat;Ankyrin repeat;Zinc finger
CLE-CLV3	EP00216_Chloropicon_sp_CCMP2111_P001728	70	83.3333	1153	1162	LPSGPAPVHN	938	23.1	1589	0.72957568081064	EP00216	Algae	Archaeplastida	1.3	CLE_R_type	TRUE	OTHER	0.003209		GEHDAAAGVAGARGERGGNAEPGEDDAGPGTARGGAAEPQEAFAGEARADREARGTGGRVQGQGGDELLSKAMKEDTVNHAADDIEKAFKASQATSKCTFQRPGWPQMLKIVTSSAAQFGLTPLPDAIREKYNASVAMEASSDRSRGWMSSSASSSSRLDQQPVVCLCGIFPNIRRAWATVDNAIFLWRFDCGGTDPNVVQYEGQEQAITAVALAKAKSGVFWEAIEHVLVVCTSVEVTLVGVVGVAPQQSKARGSAKAGHGEVYDSINLQPLPLYSVATDTVMMTSICTTAEGRIFLGGEDGHIYELLYSVSDNWRNKRCSLVCHSNRLLNMIVPSFLRTAPSAVEQIVADEERGILYARMGTTGIQVFDLGQNCSEAPKKVAEIVDIIDGARKAGPH…	EP00216_Chloropicon_sp_CCMP2111_P001728	PTHR10350	NUCLEAR PORE COMPLEX PROTEIN NUP155	165	1586	1.4e-230	IPR004870	Nucleoporin	Nup155-like	EP00216_Chloropicon_sp_CCMP2111_P001728	PF03177;PF03177;PF08801	Non-repetitive/WGA-negative nucleoporin C-terminal;Non-repetitive/WGA-negative nucleoporin C-terminal;Nup133 N terminal like	1355;753;120	1537;1311;464	8.3E-9;3.0E-44;1.0E-42	IPR007187;IPR007187;IPR014908
CLE-CLV3	EP00551_Chaetoceros_affinis_P010770	63.636	91.6667	187	197	KLTPIGPNPFH	786	23.1	851	0.221428571428571	EP00551	Stramenopiles	TSAR	1.4	CLE_R_type	TRUE	OTHER	0.000876		GPKGKKARKAAKLNRQWGEEADEEQIRQAKIRKGKRRLAISSTVAVEVAEEEGGGGGDYNGQGKLKKIKQFHSNEIGDAADDDLQNNSSEGSENESDFETLDGSNMNNNHALSSLLKNISSSCNINNSSKTASYEMKRRKQFKSDDENDNFNNGCEESDESASEDSQGDYETTTDDEGNDSREIMSKLTPIGPNPFHTHFRKEPLPEGDDKSSEVPQSMLTKMKKVKTDQLDPSLVLQLSGNVLEEYNCEVNTTATGIDAKEISQRSFSHVRPILASNWNSFNRKALRKNIDRNEDEDNDNDDGEKSYTNLFTRLQDTIYASLSTYADAQITCATRRNTDAIHNVVTLHVLNHVLTANHDITTHNNRIRDRDEEEKEEEFRDQGYTRPKVLILLPTRST…	EP00551_Chaetoceros_affinis_P010770	PTHR12933	ORF PROTEIN-RELATED	19	849	7.1e-171	IPR010678	U3 small nucleolar RNA-associated protein 25	EP00551_Chaetoceros_affinis_P010770	PF22916;PF06862	UTP25	NTP hydrolase-like domain;Utp25	C-terminal domain	326;650	638;849	8.5E-76;1.2E-56
CLE-CLV3	EP00441_Pelagodinium_beii_P031775	80	83.3333	603	612	FVPSKPNPLH	513	23.9	1460	0.415172413793103	EP00441	Alveolata	TSAR	2.6	CLE_R_type	TRUE	OTHER	0.010769		LLLVVPLHAFRADIGQRYLDEGPKKQTELLRELDELVGLQTVKQQMHQLISQVKFNLERKALSLPDLGGQSLHMSFLGNPGTGKTVVARIVGELLVAMGAISSNRTGGGDFVVEASRADLVGQYVGQTAPQVKALVQQALGGVLFIDEAYAIVQGDRDVFGQEAVDTLMKEMEDRRGELIVIFAGYQTEMASFLAANAGLKSRVAFEFNFPDYTCSELVKIGELQMKGKNLGLDTSGPGRSFCDGGAGLESCSWLRAAIQLQTGCCDTSDCGKEENRANGNGRTVRNILEAAYRRMASRVLTTFPPSVLEGFDRTKKAKVVGVGKRAEPSPALDCGAAFQQVRIGGPYELKQLGGADIRCAFRVLEVADIKAALVEAVQEQLSANCMRDRLPVTVNATA…	EP00441_Pelagodinium_beii_P031775	PTHR43392	AAA-TYPE ATPASE FAMILY PROTEIN / ANKYRIN REPEAT FAMILY PROTEIN	25	300	4.9e-233	IPR050773	CbxX/CfxQ RuBisCO activation and ESX secretion	EP00441_Pelagodinium_beii_P031775	PF00004;PF00004;PF00004;PF17866;PF17866;PF17866	ATPase family associated with various cellular activities (AAA);ATPase family associated with various cellular activities (AAA);ATPase family associated with various cellular activities (AAA);AAA lid domain;AAA lid domain;AAA lid domain	687;1053;75;876;1245;276	808;1177;210;919;1289;302	2.2E-10;5.2E-10;4.6E-11;0.015;0.0025;0.0032	IPR003959;IPR003959;IPR003959;IPR041627;IPR041627;IPR041627	ATPase
CLE-CLV3	EP00247_Physcomitrium_patens_P013887	83.333	100	136	147	RMVPTGPNPLHN	46	26.9	156	0.9375	EP00247	Bryophytes	Archaeplastida	2.3e-06	CLE_R_type	TRUE	SP(Sec/SPI)	0.98891	CS pos: 21-22. VAP-SQ. Pr: 0.4129	MAVCWRFVMVLLLTLASLVAPSQPLFQPPAGPYQMLRGDLRTSSAVIENQIPLDGPAGSDVEQSWNVPVGRRGRFRRLVQRGGQVDCDLQLKCQRRKGRETHNTLDDDRERSRIHETLAKYRLPPTRHMAHLNSDRMVPTGPNPLHNSNRSQIAFP	NA	NA	NA	NA	NA	NA	NA	NA	NA	NA	NA	NA	NA	NA	NA	NA
CLE-CLV3	EP00247_Physcomitrium_patens_P032614	83.333	100	143	154	RMVPTGPNPLHN	35	27.3	163	0.940397350993378	EP00247	Bryophytes	Archaeplastida	2.5e-06	CLE_R_type	TRUE	OTHER	0.000609		MPANSYFAAAYNQAPLERRKHLDLEIVPQAAIARGAPQRNLPTFKASDVESYSDGSQSSGTLNSGSQRQRSTRKLIQRQVSSPCDDQQRHVICRRKRRIVASAVTRPSPDADRPPQTRPCHNLPHAEPAIPRRSISAHFESDRMVPTGPNPLHNSNRSQVIFP	NA	NA	NA	NA	NA	NA	NA	NA	NA	NA	NA	NA	NA	NA	NA	NA
CLE-CLV3	EP00248_Marchantia_polymorpha_P007950	90	83.3333	128	137	VPNGPNPLHN	760	23.5	137	1	EP00248	Bryophytes	Archaeplastida	2.7e-05	CLE_R_type	TRUE	SP(Sec/SPI)	0.610649	CS pos: 37-38. SDA-SR. Pr: 0.4266	MRNPGSTGTGSGMVIRSALVSWLRFLVLAFLVCSSDASRGLRLSLRGGGQVDASPGTIHEQQLGTEPAVQQLLLLPEHTLRRLLAGAEATLNTGDFEEISECNLENLHECAPPALGSQFPTFESKKEVPNGPNPLHN	NA	NA	NA	NA	NA	NA	NA	NA	NA	NA	NA	NA	NA	NA	NA	NA
CLE-CLV3	EP00247_Physcomitrium_patens_P024918	83.333	100	160	171	RMVPTGPNPLHN	35	27.3	180	0.946428571428571	EP00247	Bryophytes	Archaeplastida	2.8e-06	CLE_R_type	TRUE	SP(Sec/SPI)	0.886512	CS pos: 22-23. TFS-QP. Pr: 0.5427	MAVSWSFALLLVLTLVALITFSQPLFQSTPASSERHTNADLKNVPQATIARGVPQRNPPNSKASDVEYFTDGAWSLTMLRGGSQRQRRTRKLIQRDVLSPCGEQQRRVVCRAKRKTTLSAATRPNPDADRPPRTRASDHPPPAKSGIPRRSTSAHFESDRMVPTGPNPLHNSNRSQVIFP	NA	NA	NA	NA	NA	NA	NA	NA	NA	NA	NA	NA	NA	NA	NA	NA
CLE-CLV3	EP00247_Physcomitrium_patens_P032613	83.333	100	160	171	RMVPTGPNPLHN	37	26.9	180	0.946428571428571	EP00247	Bryophytes	Archaeplastida	2.8e-06	CLE_R_type	TRUE	SP(Sec/SPI)	0.914364	CS pos: 22-23. TYS-QP. Pr: 0.7331	MATSWSFTLLLILTVVAFITYSQPLFHPAPAPLERRKHLDLEIVPQAAIARGAPQRNLPTFKASDVESYSDGSQSSGTLNSGSQRQRSTRKLIQRQVSSPCDDQQRHVICRRKRRIVASAVTRPSPDADRPPQTRPCHNLPHAEPAIPRRSISAHFESDRMVPTGPNPLHNSNRSQVIFP	NA	NA	NA	NA	NA	NA	NA	NA	NA	NA	NA	NA	NA	NA	NA	NA
CLE-CLV3	EP00247_Physcomitrium_patens_P032612	83.333	100	160	171	RMVPTGPNPLHN	37	26.9	180	0.946428571428571	EP00247	Bryophytes	Archaeplastida	2.8e-06	CLE_R_type	TRUE	SP(Sec/SPI)	0.914364	CS pos: 22-23. TYS-QP. Pr: 0.7331	MATSWSFTLLLILTVVAFITYSQPLFHPAPAPLERRKHLDLEIVPQAAIARGAPQRNLPTFKASDVESYSDGSQSSGTLNSGSQRQRSTRKLIQRQVSSPCDDQQRHVICRRKRRIVASAVTRPSPDADRPPQTRPCHNLPHAEPAIPRRSISAHFESDRMVPTGPNPLHNSNRSQVIFP	NA	NA	NA	NA	NA	NA	NA	NA	NA	NA	NA	NA	NA	NA	NA	NA
CLE-CLV3	EP00247_Physcomitrium_patens_P032611	83.333	100	160	171	RMVPTGPNPLHN	37	26.9	180	0.946428571428571	EP00247	Bryophytes	Archaeplastida	2.8e-06	CLE_R_type	TRUE	SP(Sec/SPI)	0.914364	CS pos: 22-23. TYS-QP. Pr: 0.7331	MATSWSFTLLLILTVVAFITYSQPLFHPAPAPLERRKHLDLEIVPQAAIARGAPQRNLPTFKASDVESYSDGSQSSGTLNSGSQRQRSTRKLIQRQVSSPCDDQQRHVICRRKRRIVASAVTRPSPDADRPPQTRPCHNLPHAEPAIPRRSISAHFESDRMVPTGPNPLHNSNRSQVIFP	NA	NA	NA	NA	NA	NA	NA	NA	NA	NA	NA	NA	NA	NA	NA	NA
CLE-CLV3	EP00247_Physcomitrium_patens_P032610	83.333	100	160	171	RMVPTGPNPLHN	37	26.9	180	0.946428571428571	EP00247	Bryophytes	Archaeplastida	2.8e-06	CLE_R_type	TRUE	SP(Sec/SPI)	0.914364	CS pos: 22-23. TYS-QP. Pr: 0.7331	MATSWSFTLLLILTVVAFITYSQPLFHPAPAPLERRKHLDLEIVPQAAIARGAPQRNLPTFKASDVESYSDGSQSSGTLNSGSQRQRSTRKLIQRQVSSPCDDQQRHVICRRKRRIVASAVTRPSPDADRPPQTRPCHNLPHAEPAIPRRSISAHFESDRMVPTGPNPLHNSNRSQVIFP	NA	NA	NA	NA	NA	NA	NA	NA	NA	NA	NA	NA	NA	NA	NA	NA
CLE-CLV3	EP00247_Physcomitrium_patens_P032609	83.333	100	160	171	RMVPTGPNPLHN	37	26.9	180	0.946428571428571	EP00247	Bryophytes	Archaeplastida	2.8e-06	CLE_R_type	TRUE	SP(Sec/SPI)	0.914364	CS pos: 22-23. TYS-QP. Pr: 0.7331	MATSWSFTLLLILTVVAFITYSQPLFHPAPAPLERRKHLDLEIVPQAAIARGAPQRNLPTFKASDVESYSDGSQSSGTLNSGSQRQRSTRKLIQRQVSSPCDDQQRHVICRRKRRIVASAVTRPSPDADRPPQTRPCHNLPHAEPAIPRRSISAHFESDRMVPTGPNPLHNSNRSQVIFP	NA	NA	NA	NA	NA	NA	NA	NA	NA	NA	NA	NA	NA	NA	NA	NA
CLE-CLV3	EP00247_Physcomitrium_patens_P018668	83.333	100	161	172	RMVPTGPNPLHN	45	26.9	181	0.946745562130177	EP00247	Bryophytes	Archaeplastida	2.8e-06	CLE_R_type	TRUE	SP(Sec/SPI)	0.927107	CS pos: 22-23. TFG-QP. Pr: 0.7040	MATNWNFALLLVLTLVALMTFGQPLFQSTPNFVAGVEEHARSDAVEKESLDEPGGSPTFTTITEVEPSPCESWRLVTLRRGSRRPQWTRKLIQGDVSPPSHVQLQRRVINFRGKRKLLIRPSPELAGRPPRTRARDVSPGAKPTHGAIPRRSVINTFQSDRMVPTGPNPLHNSNRSQVIFP	NA	NA	NA	NA	NA	NA	NA	NA	NA	NA	NA	NA	NA	NA	NA	NA
CLE-CLV3	EP00151_Rhizophagus_irregularis_P004197	91.667	100	105	116	RTVPSGPNPLHN	21	27.7	118	0.981132075471698	EP00151	Opisthokonta	Obazoa	4.2e-06	CLE_R_type	TRUE	OTHER	0.001834		MELVILQSRSVRLKISAEASVCDTNAKRSSDSELLDELHQIITNYNSTSATSLCIYRESLIMKPTFFLAIFLALIVIIQASPVNLIKREESSETPKEGDPAESDRTVPSGPNPLHNKK	NA	NA	NA	NA	NA	NA	NA	NA	NA	NA	NA	NA	NA	NA	NA	NA
CLE-CLV3	EP00247_Physcomitrium_patens_P010106	91.667	100	136	147	RMVPSGPNPLHN	16	28.1	156	0.9375	EP00247	Bryophytes	Archaeplastida	8.7e-07	CLE_R_type	TRUE	SP(Sec/SPI)	0.988438	CS pos: 22-23. VSS-RS. Pr: 0.6854	MAVCWSFAMVLLIALASLHVSSRSLPEPPAGFYINNSRHLEASEASIKNLNPRNALVGRSDVEQSWNVLVGRRGRFRRLVQQDDDLVCDAQLTCMKKEVAKSTSSMLDVVEGLRTREILVNYRLPQRKPTPFQSERMVPSGPNPLHNSNRSQVIFP	NA	NA	NA	NA	NA	NA	NA	NA	NA	NA	NA	NA	NA	NA	NA	NA
CLE-CLV3	EP00440_Ansanella_granifera_P075217	72.727	91.6667	35	45	RLLPDGPVPLH	484	23.9	231	0.154545454545455	EP00440	Alveolata	TSAR	NA	NA	FALSE	OTHER	0.000889		EQELQRLLDYLSKEVILCVDCEGADLSKGSWRDGRLLPDGPVPLHGRLCLMQLGTLKGEAYAIDILELGERAFEMGLKNLLESERPVKVVHDFRQDADALRHQFNVHARGLFDCQLCDIFMRRLSGHRTTYVQGSAKLLSAHGIDLGSVPGYGLITQEQKQAIHERFSRDRHLWERRPLPVDMLEYALEDVRPMPKLQQKLLDALASMLGGQEDAWRLVIAGSVAYAEDFA	EP00440_Ansanella_granifera_P075217	PTHR46814	EGALITARIAN	ISOFORM B	44	207	6.1e-32	-	-	EP00440_Ansanella_granifera_P075217	PF01612	3'-5' exonuclease	46	205	5.2e-10	IPR002562
CLEL	EP00002_Diphylleia_rotans_P030842	72.727	84.6154	76	86	DYSDPQHHPLR	622	23.5	785	0.0968992248062015	EP00002	Collodictyonidae	CRuMs	0.11	CLEL_aligned	TRUE	OTHER	0.001232		MISPSSWMRRVIEQQIPHDDETNAHNDSERSRGAIQSPALKQQKQIDERSRRSSPNTFQRSMREWGNAVSASNSVDYSDPQHHPLRETQIPTKLSLSQSNTSRRTFLPKAIIPGLGWSNTTAYFFFYRTVQVFADHVKPFEESYEVLMLSIVDETLKQILYKITSDERFFTKETVVLDARYLLRHIEGIRQAIANESSSLQKICNSLCQDILDQFQEDASIFLAELEEKKFTFHMLPYLLTYDLAVVTKEDIDYFGAQIVGCRFRTTAFDIKVLEVCTSVVKCSGMGFFSAIKMFTIRSYHGAKPLNHLSILPLEYATSDIRDALLERGSTFRLLGTGMHHYNYKGYLFGQRSGFPERFLANGRVMIDGVNFCRRNPMYRSHRCIILDSESPTPDERKT…	EP00002_Diphylleia_rotans_P030842	PTHR46411	FAMILY ATPASE	PUTATIVE-RELATED	104	780	8.3e-108	-	-	EP00002_Diphylleia_rotans_P030842	PF22942;PF00004	Domain of unknown function (DUF7025);ATPase family associated with various cellular activities (AAA)	226;512	317;632	0.011;1.2E-13	IPR054289;IPR003959
CLEL	EP00002_Diphylleia_rotans_P030844	72.727	84.6154	76	86	DYSDPQHHPLR	622	23.5	785	0.0968992248062015	EP00002	Collodictyonidae	CRuMs	0.11	CLEL_aligned	TRUE	OTHER	0.001232		MISPSSWMRRVIEQQIPHDDETNAHNDSERSRGAIQSPALKQQKQIDERSRRSSPNTFQRSMREWGNAVSASNSVDYSDPQHHPLRETQIPTKLSLSQSNTSRRTFLPKAIIPGLGWSNTTAYFFFYRTVQVFADHVKPFEESYEVLMLSIVDETLKQILYKITSDERFFTKETVVLDARYLLRHIEGIRQAIANESSSLQKICNSLCQDILDQFQEDASIFLAELEEKKFTFHMLPYLLTYDLAVVTKEDIDYFGAQIVGCRFRTTAFDIKVLEVCTSVVKCSGMGFFSAIKMFTIRSYHGAKPLNHLSILPLEYATSDIRDALLERGSTFRLLGTGMHHYNYKGYLFGQRSGFPERFLANGRVMIDGVNFCRRNPMYRSHRCIILDSESPTPDERKT…	EP00002_Diphylleia_rotans_P030844	PTHR46411	FAMILY ATPASE	PUTATIVE-RELATED	104	780	8.3e-108	-	-	EP00002_Diphylleia_rotans_P030844	PF22942;PF00004	Domain of unknown function (DUF7025);ATPase family associated with various cellular activities (AAA)	226;512	317;632	0.011;1.2E-13	IPR054289;IPR003959
CLEL	EP01083_Nonionella_stella_P181138	58.333	92.3077	96	107	HDSPAHHPPKHN	310	24.6	118	0.89622641509434	EP01083	Rhizaria	TSAR	0.22	CLEL_aligned	TRUE	OTHER	0.000722		MSNTQRHRNTCDDIESFQGAQFTIDIEAEAPELMTYFEGLKFTGTDSCAGAVITVNNKQTGGTLLNIERIECASMGAYTCDGMVIVFEEKEKELKHDSPAHHPPKHNVKYAKTQEHMR	NA	NA	NA	NA	NA	NA	NA	NA	NA	NA	NA	NA	NA	NA	NA	NA
CLEL	EP00042_Codosiga_hollandica_P028833	72.727	84.6154	189	199	YTRPGSHPPRH	160	25.4	209	0.94949494949495	EP00042	Opisthokonta	Obazoa	0.39	CLEL_aligned	TRUE	OTHER	0.000597		MARFTAGIEEDVEVEVEEDDPQLHITQVPDHIFFQPPKKKEAKMIGKYLLGDKLGEGSYSKVKEAIDSVTCRRLAVKIMNNRKLRKIPNGQQNVKREIKLLRVCEDRSEWFETRPQRLLTARSLIATESSQCHQACRCALQREEGEDLRDHGVLRRKLARNARKCTTAEVSNLAGPRLLLSADARAGLYTRPGSHPPRHQAGQFTPTM*	NA	NA	NA	NA	NA	NA	NA	NA	NA	NA	NA	NA	NA	NA	NA	NA
CLEL	EP00475_Leptophrys_vorax_P036199	63.636	84.6154	189	199	DYESPAEHPPR	979	23.1	619	0.309210526315789	EP00475	Rhizaria	TSAR	1.2	CLEL_aligned	TRUE	OTHER	0.000847		KVYPRGHDDGDAADDDDELKHPKGEIMFRSSSQLREDFRLTYYGGVEKVMDHTLLEIRQEVRAEHKEFAEFQFVYHDVPVTPIQENLLFVADVGLKSEDDNHILVQIFIMPAVKKSQAFSPKIVVTPNDGDAKSSDGKREWIRHLTTTVTEQDSFVRASKRNLFEREDSKGPEVKVLVDRSQTRGSSEDYESPAEHPPRPTNRRLSREPSKGAPSKSTAQEVVAPFVSQEWQNHQHDDFLDNLTDALEGFPEQFVKISYLSSSGSYYQFQTAKETISLLRENRHDVLRLFSPNFKESKQNVTWIDVEGAHPDEIEELGKYLQLHPLTVEDCISPHHTRQKLEPFENYLFIVLRSLHHIHFSQKRIQNPVKIIVFGNLVVSFHRYPSFAVVTATEQMKKL…	EP00475_Leptophrys_vorax_P036199	PTHR21535	MAGNESIUM AND COBALT TRANSPORT PROTEIN/MITOCHONDRIAL IMPORT INNER MEMBRANE TRANSLOCASE SUBUNIT TIM8	166	612	4.5e-56	-	-	EP00475_Leptophrys_vorax_P036199	PF01544	CorA-like Mg2+ transporter protein	299	614	6.7e-41	IPR002523	Mg2+ transporter protein
CLEL	EP00604_Paraphysomonas_vestita_P000715	61.538	100	160	172	DTSNPGTKPPRNS	674	23.5	184	0.929824561403509	EP00604	Stramenopiles	TSAR	3.7	CLEL_aligned	TRUE	OTHER	0.000337		MEEMTTPPVTLERRIAKLEAEIEGYKVQLDKAIADGNDEKEKLFGGLIKSARDNLDKLLIQQQEERYIQNVRSGAFAFAAPGSLMYQQQVAASPAPGFRTLEELKTELKQELKNEIGQEIIGKISQDISAMRQILQAAQVGKRPGRSGSEGSATESEGSDTSNPGTKPPRNSLDKDQNEDDNSS	NA	NA	NA	NA	NA	NA	NA	NA	NA	NA	NA	NA	NA	NA	NA	NA
CLEL	EP00505_MAST-04D_sp_SCG-Rhode-Island_P002998	63.636	84.6154	1301	1311	DYKSPGSHPSR	851	23.1	1432	0.91484869809993	EP00505	Stramenopiles	TSAR	4.9	CLEL_aligned	TRUE	OTHER	0.002225		MLKLLKSVVPEVMHASETGGGVKPGATASAGGAKWVQCTDVEDFVQSRGAELRARESLYNLTWDAIKRARRAIAEGKEGDLFFVYVHGDKGSIPSAHAALSMRMHALLVSEVSPNEASALATFLVSQGIRDLKKVEMSRESAPAFGETFKRATGKSHEVEMNQGLYEVREVQMPDLGGGKMVVAQEEHGETLREFISGFYRDALPQGQPPRKEQIDGMVQRVLLDGNAYLWKRQEDGKVVSMAWVIRNSPSTSSISLVFTPQNHRGQGYALRVVACLSQALLDAGKTACNLHTDLANATSNRVYARAVETASNIEITTHEAAGTEPIASINNDMGNYRPVETASNIEITTHEAAGTEPIASINNDMGNYQGEVRYGDWPPWQKEWDSNEEAYYYYNIWT…	NA	NA	NA	NA	NA	NA	NA	NA	EP00505_MAST-04D_sp_SCG-Rhode-Island_P002998	PF08445;PF00612;PF00612	FR47-like protein;IQ calmodulin-binding motif;IQ calmodulin-binding motif	242;1069;1126	306;1085;1144	0.0019;42.0;440.0	IPR013653;IPR000048;IPR000048	GCN5-related N-acetyltransferase Rv2170-like domain;IQ motif
CLEL	EP00056_Hartaetosiga_gracilis_P005211	75	92.3077	455	466	DYSTPTHHPPRR	555	23.9	708	0.652298850574713	EP00056	Opisthokonta	Obazoa	8.9	PIP_aligned	TRUE	SP(Sec/SPI)	0.98579	CS pos: 20-21. VDG-AG. Pr: 0.8354	LMVFQLAVLVLVLSIALVDGAGTLRLTLIKASVPRRDYGLYSDSYVEVTINGGLKRTTVKDSNTPVWNQQLVFHNVPAGTNIPLVLKDGDSYSPRSGYNFRYFDLLGSSSFLVGQSSGHCGVYSSGVIKKVITLYNGGSNSAYWVQFSYTFTPENLCASNNGGCGDANTFTCTCTGDRSRRCGCVDPLASFSKQCISTTVTSTSSSSSTSTSSSTSTSSSSSTSSSSSTSTSTSTSTSSSTSTSTSSSTSTSTSTSTSTSSSTSTSSTSSTSTTSSTSTSSTSSTSTSSSSTTTTTLKPNPLTLTSNPGIDVDNNGNNNSNNNSSNGSNNGNQSASESGGDSASVSLFAGMGAAIALLLVLVVVAIVAWRRKRRDQQKQVVASLDQPSRRGSAMVFLDN…	EP00056_Hartaetosiga_gracilis_P005211	PTHR15549	PAIRED IMMUNOGLOBULIN-LIKE TYPE 2 RECEPTOR	249	505	1.2e-10	IPR051694	Immunoregulatory Receptor-like	EP00056_Hartaetosiga_gracilis_P005211	PF00168	C2 domain	22	91	0.0012	IPR000008	C2 domain
CLEL	EP00440_Ansanella_granifera_P066839	66.667	92.3077	1	12	DRTLPPHHPPRH	127	25.8	422	0	EP00440	Alveolata	TSAR	NA	NA	FALSE	OTHER	0.000425		DRTLPPHHPPRHLDSLPFSTVQGTVSRGRQQTAKIMEMELIEAGRVNSNQSHHDEFERLPPAIAFEMSEGSGRMLDLPARLVSLIKAVARTIHGIRAKYVFIAILVSWELLDSCGLALQLLVGPGRFVHRREDTPWQRLVLYLSTQLADVLRRAVILHGLIRACRILPEKQALSQIRWNWFLTWLFLWLFFSWGAFLTYEAPTWDLREGAENIKKTRQSLRSLELLPLFLAFLRVAGSYLHEVLAAIWATSFLLAVAFVLDGASHLSVKVRQTDSQSWLEEVGHDVLQFVRQKIEPMSHFGTYWLLREPYHILITLRYVLVYSNTQGSDISVDGVLNVFLHCLRLLVSEPLLFLMMPAQITHTFVGIIAEINERRLNWSRQYHQDALLVETYLANMNRG…	NA	NA	NA	NA	NA	NA	NA	NA	NA	NA	NA	NA	NA	NA	NA	NA
CLEL	EP00755_Sulcionema_specki_P033987	66.667	92.3077	487	498	DLYNPKHHPPSH	176	25	884	0.557339449541284	EP00755	Euglenozoa	Excavates	NA	NA	FALSE	OTHER	0.002643		MFTAEEGRFREAPSSPSSTPGTPLLATPAEDGVAQSPPLLTSNIIRRQTRQQLEAQEGLFNNILFAFRLIDQDGDGIISPRDLYTVLRAHRYIHITPQDAALMCTGVQESSGVDLTHFALLFFIYHPEALGSATSAVLEGVDRFGDLMHLEAFTIQSSNLGVPSPMDFTTGYVPSNLLQVYMCTTLYLSILALYWTAEDTVVSLAHPRGSNPTVKAFISTLIVFGGTPVLVLVAITLLSARVITIASCLAAVGWGLALLTEVIESETAPRGWGYVFHMLLLATCSGVTAITAANTEDEALEGMDTEKDQPAWSRRRLLSHRWVHFMCLNAFSPVPVAPNPTRLFSDAVRMGRMEKSGKRFPGNQLVFVPVRIMLAAGLQVATSLLMIYTTMRIAGSLSS…	NA	NA	NA	NA	NA	NA	NA	NA	NA	NA	NA	NA	NA	NA	NA	NA
CLEL	EP00445_Apocalathium_hangoei_P065594	80	76.9231	213	222	DFSNPGSHPP	219	25	272	0.809160305343511	EP00445	Alveolata	TSAR	NA	NA	FALSE	OTHER	0.001053		TGLPFITQAMADQLQHMKLSLKEAMQQAEHGIEERQKAIKTQLKLIHQERALLGAERRQVEDERMSIVQQQTDLDTKLAELGELRLEMAASAPRTGGWCCPARIEKLTELDVTSDMTLVIVSAVEVITVHGAGTHDVNGMYIKAMSDGQAQGEVYFRKSDGGKALYYMEGAAYGLPSAWYIADVHRGQGMYFRTHPDEYSVPLGAWQVFDTEDFSNPGSHPPPFLEVDLDRRPGASRLAKGLKRQRQGQGSRRGRGATRSESPSVLAQPSPX	NA	NA	NA	NA	NA	NA	NA	NA	NA	NA	NA	NA	NA	NA	NA	NA
CLEL	EP00977_Amphora_coffeiformis_P025034	77.778	69.2308	239	247	PGHHPDEHN	373	24.3	453	0.536036036036036	EP00977	Stramenopiles	TSAR	NA	NA	FALSE	SP(Sec/SPI)	0.935532	CS pos: 27-28. VYG-QT. Pr: 0.8943	MKTALSLRKMYWVAAILGWWMPTMVYGQTEELPECFNSTVLLFEAMLRGNSFIAQTYIVCPNTRLQIGFFRQDGSCCDGEAPLVLRSRSVVKCGESGESSNNCTLVGGQAHVFFVGSYFSDALAQDVRVEGFTFEQAEFISVAIGNRGDITFKNCIWQCGTILTWFFPAFSSALPRPQENENSAVAFVAYAGPDDDGDARRLSDTEDLQAQNSTNGFFEEWVNKKMQQALALQTMPALPGHHPDEHNRGLQVPFLCFTTFENCQFINNKQGLVVASGIPLLGVVNIIAPFNPTTIRDCTFRGNLFDGSDGQPNGYAVQSLGADLTIERTCFFDNSFIGFGPVQAFAGAPLTLEDTFTTPDDLVYCEFAATSDSPVPTSVNDLVCIEKDSEVCDFEVPAE…	NA	NA	NA	NA	NA	NA	NA	NA	NA	NA	NA	NA	NA	NA	NA	NA
CLEL	EP00446_Apocalathium_sp_SHHI-4_P057195	80	76.9231	223	232	DFSNPGSHPP	538	23.9	302	0.76027397260274	EP00446	Alveolata	TSAR	NA	NA	FALSE	OTHER	0.001179		XRPKVNSQSDTGLPFITQAMADQLQHMKLSLKEAMQQAEHGIEERQKAIKTQLKLIHQERALLGAERRQVEDERMSIVQQQTDLDTKLAELGELRLEMAASAPRTGGWCCPARTEKLTELDVTSDMTLVIVSAVEVVTVHGAGTHDVNGMYIKAMSDGQAQGEVYFRKSDGGKALYYMDGAAYGLPSAWYIADVHRGQGMYFRTHPDEYSVPLGAWQVFDNEDFSNPGSHPPPFLEVDLDRRPGVSRLAKGLKPQRQGQGSRRGRGVTRSESPSVLAQPSPAQASHPQGVVAVLLXLLLLLV	NA	NA	NA	NA	NA	NA	NA	NA	NA	NA	NA	NA	NA	NA	NA	NA
CLEL	EP00873_Tetraselmis_striata_P031663	53.846	100	2	14	DAQNPDHYPARHD	570	23.9	518	0.00198019801980198	EP00873	Chloroplastida	Archaeplastida	NA	NA	FALSE	OTHER	0.000539		MDAQNPDHYPARHDADEISLGDLIRGVWQSRGWAAIGGIAGLTLAGGALAIQILSTPSISSFRQDIALRIDDASYPNGVPFSTNDLRSPIVLQRVHDQIGLEAFGLTVNDFAAGVSITPTSETYDGVISRYRGRLANTELTYTERQQIEAEFSEALAASLAAGARIEFTLPVGTTIPDAVGRSVVNAIPNVWAEIYINQLGVLDLPIPGSSAELINADFLATLDYPMAHDALERALDTLLQRIDTAMLLGGAQNLRADATGRTLFDVRRDVSQIERYSLEHVLAPLTELGLNKSPDVTTAAYRYQVDELSRQIELAEENAAVIDAALNARGSASGSVTTAAVDNRALGIPDIAPQNSVVQQFGPELVERLVTMSIENASVDFRETLINSKLEFERQALE…	NA	NA	NA	NA	NA	NA	NA	NA	NA	NA	NA	NA	NA	NA	NA	NA
CLEL	EP00429_Kryptoperidinium_foliaceum_P032651	70	76.9231	240	249	DFSNPGYYPP	706	23.5	256	0.971544715447154	EP00429	Alveolata	TSAR	NA	NA	FALSE	OTHER	0.000649		XSXXXPXTXHARASPFSDXMSGGKQVSFTTEGHDGQQHHADLLFLEQRFHEACMIALQSIEGRQAAIDVRLQSVVKQREDLHLDREELDREAETLDLQQRDLDEKLASLASQRATVASAKPKQCRDWFCCAKPDRGSEFVQDQTIARVDAVSTLKVYGAGSEDVNGSYIKTQDCNGDTYFFKTDEGPSGKALYFSDGQKYGMPAAWYLADNYRGLGIYQCLHEQEETLPFAGWEIFDVEDFSNPGYYPPPLVEVES	NA	NA	NA	NA	NA	NA	NA	NA	NA	NA	NA	NA	NA	NA	NA	NA
CLEL	EP01038_Epipyxis_sp_PR26KG_P015687	70	76.9231	112	121	SHTGHHPPEH	732	23.5	148	0.804347826086957	EP01038	Stramenopiles	TSAR	NA	NA	FALSE	OTHER	0.002877		MALFPPSTNDDYRGAKISAGFLMFVAVTEFIPGLIHYFLPDGGAGVIGGVDLSVRGETIIAVFAWFGAIQIPFALLLFVIGLRYRTLVPLGLLAVITMRALAAIDGWFLKGSHTGHHPPEHYAGPLTVVLGLIFLFLALRDRPAQTEG	NA	NA	NA	NA	NA	NA	NA	NA	NA	NA	NA	NA	NA	NA	NA	NA
CLEL	EP00614_Pseudopedinella_elastica_P004813	87.5	61.5385	338	345	PGHLPPRH	740	23.5	569	0.600713012477718	EP00614	Stramenopiles	TSAR	NA	NA	FALSE	OTHER	0.007987		XGRTASLLKGWWASTSGTRLAKLELLVRLLVDAPANLDEGPESASSVSAEAKADTKADTKAALRAHALLLRRLVGLDDSGGLDGCLDYKALVDCAVLQLDPSDRGGYCGGGGGGAAELAAGLGVTRVGEPLSSAAAELERAAPWWVARFLGLYGTPPGGPPRPPAHIGAIAGPIGPLTTAGAGAGLVASGEGALELPFASDPSCGWLSSSEAAAAARAKVAKLAGLCRHFNRTGVGGKATGAVGGALVARLFVQQALVQATRDRAEKRPWTNANEAFEAGGWGGPSAARGAGARAGAGESFMDEDPVSLCLTLHVKPLLPKLTLLERWKLAHALVAPPGHLPPRHRRAAAKLLSGDAGAGTSAGGGAVASAPLEALGALSGYLEGLASVAGALQCGEDE…	NA	NA	NA	NA	NA	NA	NA	NA	NA	NA	NA	NA	NA	NA	NA	NA
CLEL	EP01019_Chilodonella_uncinata_P001987	70	76.9231	106	115	STPSHHPQRH	748	23.5	134	0.846774193548387	EP01019	Alveolata	TSAR	NA	NA	FALSE	OTHER	0.216102		LRTHWNFLGLTVAKTNQTIGASFLSFEEQSVSASVSGTTCTVSEGLKYTVMYHYDSQSLGFVIDAVVGQTLPSVSVNMANGEGMYFKTQVEFLDLDTKSYWTKSSSTPSHHPQRHCCRARVLVFSRRLVLTVCA	NA	NA	NA	NA	NA	NA	NA	NA	NA	NA	NA	NA	NA	NA	NA	NA
CLEL	EP01155_Anaeramoeba_flamelloides_P013571	70	76.9231	92	101	SNPGNLPPKH	808	23.5	323	0.29073482428115	EP01155	Anaeramoebidae	Amoebozoa	NA	NA	FALSE	OTHER	0.000281		LKVELKFKKLNLFNNAIWEDLFLIDKIIKILDQIGFFEKENKKYLKEKNTNRNFLSEIILFMSSIIQIDCLLNFQKVVEKLIFIIQGIFQGSNPGNLPPKHRPIASLLFLKLINLLSFESEKELPNSQMRQVLLCSLVQQLLYSCYPYFQKLIKLKSTQTFLDENRDTNTLLKLKYLDFIKMIKQIGFQSILVEIFQPIQEEIIKENLLSGERYIKEKRVLLKTTLNNLEKEIYLNADLIKNLNRNLFNSTNNNKAFEQERIDNYNLKLLKKSHLGKKLWTNLIRTLEEERGYSFNDKNDGTGNENEHDNVNVTNNNNNNNNN	NA	NA	NA	NA	NA	NA	NA	NA	NA	NA	NA	NA	NA	NA	NA	NA
CLEL	EP01155_Anaeramoeba_flamelloides_P036511	70	76.9231	92	101	SNPGNLPPKH	808	23.5	322	0.291666666666667	EP01155	Anaeramoebidae	Amoebozoa	NA	NA	FALSE	OTHER	0.000281		LKVELKFKKLNLFNNAIWEDLFLIDKIIKILDQIGFFEKENKKYLKEKNTNRNFLSEIILFMSSIIQIDCLLNFQKVVEKLIFIIQGIFQGSNPGNLPPKHRPIASLLFLKLINLLSFESEKELPNSQMRQVLLCSLVQQLLYSCYPYFQKLIKLKSTQTFLDENRDTNTLLKLKYLDFIKMIKQIGFQSILVEIFQPIQEEIIKENLLSGERYIKEKRVLLKTTLNNLEKEIYLNADLIKNLNRNLFNSTNNNKAFEQERIDNYNLKLLKKSHLGKKLWTNLIRTLEEERGYSFNDKNDGTGNENEHDNVNVTNNNNNNNN	NA	NA	NA	NA	NA	NA	NA	NA	NA	NA	NA	NA	NA	NA	NA	NA
CLEL	EP01155_Anaeramoeba_flamelloides_P022953	70	76.9231	49	58	SNPGNLPPKH	842	23.5	163	0.313725490196078	EP01155	Anaeramoebidae	Amoebozoa	NA	NA	FALSE	OTHER	0.035287		YLKEKNTNRNLLSEIILFMLSSIQINCLLNFQKIIEKLIFIIQGIFQGSNPGNLPPKHRPIAGFLFLKLINLLIIESENENENSQMRQILLSSLIQQLLYSCYPYFQKLMKAFSNSNLNSSFEFNQSFLHEGKDANKLLKLKYLDFIKIVKQSDMQIILRQIF	NA	NA	NA	NA	NA	NA	NA	NA	NA	NA	NA	NA	NA	NA	NA	NA
CLEL	EP00499_Haloplacidia_sp_CaronLabIsolate_P004358	77.778	69.2308	753	761	SSPTHHPPR	574	23.9	2144	0.352224824355972	EP00499	Stramenopiles	TSAR	NA	NA	FALSE	OTHER	0.000466		ESHTVPDLATEKLQDLKMQTDGASYPERAVAGRGAHGVVHGDTAAHQAGTEAYGDEAGEWARLEGGDREEPSSFIGGERQTYGRNDRLGGLRVTSGEGDLDSPDRREGAAAGGAGGAAGFGGSEGRSGAEPFGLREQGAARWSMQAESKEQGGGDGGRTPTPLDSASLKHAPNFRFHGRVYRFADNALFCLPTSSPFRRAVVKLVTSKVFEAVILTLIVLNSIALGMTDFGHFNPDTMEPETTGSWRNSLVAVCDVVSAVAFSIECILKTMAMGFVLGEGAYLRDGWNVIDFTVVVGGILNFLPGVPSVGVLRALRVLRPLRGLTTVPRMRIQVESLLKSIPELLNVVALLAFVFFIFGILGVQMWPGQLHFRCRFTELPVALSPDQVEYHFAMMDSYA…	EP00499_Haloplacidia_sp_CaronLabIsolate_P004358	PTHR10037	VOLTAGE-GATED CATION CHANNEL CALCIUM AND SODIUM	179	2061	0	IPR043203	Voltage-gated cation channel calcium and sodium	EP00499_Haloplacidia_sp_CaronLabIsolate_P004358	PF00520;PF00520;PF00520;PF00520;PF16905	Ion transport protein;Ion transport protein;Ion transport protein;Ion transport protein;Voltage-dependent L-type calcium channel	IQ-associated	782;1289;1639;208;1912	1030;1591;1900;582;1960	4.4E-61;3.2E-60;8.0E-53;9.2E-55;8.2E-6	IPR005821;IPR005821;IPR005821;IPR005821;IPR031649
CLEL	EP00613_Pedinella_sp_CCMP2098_P020148	60	76.9231	366	375	TEKGHHPPKH	680	23.5	760	0.486666666666667	EP00613	Stramenopiles	TSAR	NA	NA	FALSE	OTHER	0.275865		FWLEFLAYAILFGNVLLSLIAPAPSLASVLVGIVFNTYFTLREANLIXMNRKLEMEQHRRHVTTDATIESADIAAAVEKKXLIGDEQAEQQQRAKKIVEERKSNEIKISEKXDDEDDNEGSPDXHQNETLFXSTQKRFSRDNTGRFLNEWLCLPLSWRSNVFSWISLGTWICNWLVLVGLLRRSIEEIADPDYSNDPYSSNDISXHVAATCFLCLRFLGFVKGISIKTATFILMVSEVFLDIDIFLVVLLLFLCMFAILYHILLVDSDDEALDVHNKFGSSLWKVWGYSLGELDDTAAPSMDSYFLFSAFSLVVIIIMMNILIAIVSDSYSSAISRSTPLFWRARVELMSEYEPLIPKLKVNDLTTEKGHHPPKHYPTWQSKCLQLQEGIYVTTVMFVL…	EP00613_Pedinella_sp_CCMP2098_P020148	PTHR10582	TRANSIENT RECEPTOR POTENTIAL ION CHANNEL PROTEIN	208	615	1.4e-16	IPR024862	Transient receptor potential cation channel subfamily V	EP00613_Pedinella_sp_CCMP2098_P020148	PF00520	Ion transport protein	179	336	5.6e-06	IPR005821	Ion transport domain
CLEL	EP00613_Pedinella_sp_CCMP2098_P022572	60	76.9231	869	878	TEKGHHPPKH	674	23.5	1273	0.687252573238321	EP00613	Stramenopiles	TSAR	NA	NA	FALSE	OTHER	0.000966		NFRGSYDEVLLHEARKTMPKGTLIKLARDPLTTAKNFLFAARVWPDELVEIIDVEAGDKKLRSPSSIIGNANEKIMRMGNGLVSPRNFDGHRFKEFDGHCFKEFGQGMGQGLAHLGGRFGGTSIRIANVESGITVLHLFLSHCPDLTGPIIAELRSLKMSCLTLTSSFGRTPVHHLFGFNKFSQACINPGLLWALFDAQPNCLVKLDANGETPLDLYFKHNNGQLDPMVDTVVRALCVYCESWGLDVLAKSSEGHRAKSRISGGPACRDDLPERFQVLLNGDRFEVEDALRKMMGGEVDSEEGGSEVVSADDALANLKFLFVVLPLRSPCKYGLDSTHGLQLMARVFTTTPEMMGGEFDSDEGGSAVISADEALANLKFLFVVLPLRSPCKYGLDSTHG…	EP00613_Pedinella_sp_CCMP2098_P022572	PTHR10582	TRANSIENT RECEPTOR POTENTIAL ION CHANNEL PROTEIN	662	1118	1.1e-16	IPR024862	Transient receptor potential cation channel subfamily V	EP00613_Pedinella_sp_CCMP2098_P022572	PF00520	Ion transport protein	662	839	6.2e-06	IPR005821	Ion transport domain
CLEL	EP00613_Pedinella_sp_CCMP2098_P062452	60	76.9231	574	583	TEKGHHPPKH	677	23.5	956	0.605708245243129	EP00613	Stramenopiles	TSAR	NA	NA	FALSE	OTHER	0.00074		SSEGHRSKSRISGGPACHDDLPERFRVLLNGDRFEVEDALRKMMGGEFDSDEGGSAVISADEALANLKFLFVVLPLRSPCKYGLDSTHGLQLMARVFTTTADIFTAYSGPEAKKWKAVWLQGFVDVIQSLVDDEGMLRGMLSDVPSRSSIEALSSSELMSIILTYKYLGGPIILFWXXXXXXXXXXXXIYWLEFVAFAILFLFVIFLVGSENRSLSPPLPAVLVAMLFNTYFTLREAHFMYMSRKLEMEQHRQDRRHAAVIKNMQSIGDEQGGQHQSAEKEMEVSIDATIGNHRRYPLGRNKTEIQDDAGSPNDDEDVAGSPNDDEEDKGRTDDQKNETLFHSKRFSRESTGRFLNEWLCLSLSWRSNVFNWISVLCHSCCWLVLVGLLRRSVAKIAYP…	EP00613_Pedinella_sp_CCMP2098_P062452	PTHR10582	TRANSIENT RECEPTOR POTENTIAL ION CHANNEL PROTEIN	367	830	2.8e-18	IPR024862	Transient receptor potential cation channel subfamily V	EP00613_Pedinella_sp_CCMP2098_P062452	PF00520	Ion transport protein	367	544	4e-06	IPR005821	Ion transport domain
CLEL	EP00366_Plasmodium_knowlesi_P000477	54.545	84.6154	674	684	FTKPGDHPPSH	999	23.1	1009	0.67434869739479	EP00366	Alveolata	TSAR	NA	NA	FALSE	OTHER	0.000539		MTAEDKKAVSIKVPVKPKEADEKRRKLNNLKIKNEELNEEEKKKKEELELLITRLRDDDPDVVNLSITMLNKEIIDTSGILTSSLLALKVLKTHYNTLLEIHENMKFEECKKKMSNMISALSTTIGDENNIVKYIIMGNKRDLVNYGHEYIKNLISKLLVEFKNVKEEESSVSGSVVTPGGAVASSSPSLATATSPTMTGSSIPPTGAPVSTPKGVHMINHIYELVNIIVPYCFNHNTEYEGIDLLIEVDKINDIPLYVDEKSCERSILYLLNITHYSSSTEEYYKLMDVILQILKKHKRYVEYLKILLRVNRIEKIKDLLFECGDMLTCKQMALICSRHSVHLEFTQEEVIRYPHMDLNQLSSLSSGEHLSSIFLKLAKDLDVEEPKLPEDIYKTHLE…	EP00366_Plasmodium_knowlesi_P000477	PTHR10943	26S PROTEASOME NON-ATPASE REGULATORY SUBUNIT	37	1003	0	-	-	EP00366_Plasmodium_knowlesi_P000477	PF17781;PF01851;PF18051	RPN1 N-terminal domain;Proteasome/cyclosome repeat;26S proteasome non-ATPase regulatory subunit RPN1 C-terminal	48;522;950	399;552;1003	5.6E-89;0.31;6.3E-24	IPR040892;IPR002015;IPR041433	RPN1
CLEL	EP00828_Plagiopyla_frontata_P032411	80	76.9231	127	136	NPGHHPMRQN	156	25.4	272	0.480916030534351	EP00828	Alveolata	TSAR	NA	NA	FALSE	OTHER	0.000213		ETTSASHYVINKTIQESQFHKQDFQPNITTPTPTPIQTSYSDYLLSWYGIVFIFLMLGLYLIFSRKKKNNKGSKLYIVGETGSGKTVLIYKLCAGNFPETYSSLSTNTSNYTLENNGKQRLIPLVDNPGHHPMRQNIYENLENAKGIILMVDSTDNQNLVNSTDLLYQILIQKNYIKFEPQILIACNKQDLPNAKRQKEIEEEMIKEIERLKFSRRAVSDDNEEIDDYLKLEDQKFNFQEKEIQVCECSVRQNNLSQIITFIQRVFEQIQYK	EP00828_Plagiopyla_frontata_P032411	PTHR11711	ADP RIBOSYLATION FACTOR-RELATED	70	205	1.1e-12	IPR024156	Small GTPase superfamily	ARF type	EP00828_Plagiopyla_frontata_P032411	PF09439	Signal recognition particle receptor beta subunit	74	243	2.3e-27	IPR019009
CLEL	EP00656_Telonema_subtile_P023265	66.667	92.3077	272	283	EVSNHGRHPPRH	269	24.6	307	0.91864406779661	EP00656	Telonemia	TSAR	NA	NA	FALSE	OTHER	0.009625		NSNGRDGVIGAMPFLDASPDTAGASLAIFGAIVSALGTAVQKKSHRQDSELPLDERVAYYCRREWWCGLVGVVLGSLSDFVALGFASQALVAALGGPCTLITNVLLAHFWGREPLYVTDVVGVLFVVVGSIMLAATLHAGEFYTYDQLTQFFGATHFVMYLLAQVVVILVMLATIADSVAYRWRATITAKLMSPLYFKIDEMQDTNDRLLMRVRRLESKMRSLQQATKHPQTLEHTGPDSPQMLSAPRGSLMGAMQADELSEISFLDSSVNEVSNHGRHPPRHWSDPYIFAACSGAIGALSVLFAG*	EP00656_Telonema_subtile_P023265	PTHR12570	-	21	305	1.2e-27	IPR008521	Magnesium transporter NIPA	EP00656_Telonema_subtile_P023265	PF05653	Magnesium transporter NIPA	22	175	9.7e-14	IPR008521	Magnesium transporter NIPA
CLEL	EP00656_Telonema_subtile_P023267	66.667	92.3077	272	283	EVSNHGRHPPRH	286	24.6	468	0.594298245614035	EP00656	Telonemia	TSAR	NA	NA	FALSE	OTHER	0.009625		NSNGRDGVIGAMPFLDASPDTAGASLAIFGAIVSALGTAVQKKSHRQDSELPLDERVAYYCRREWWCGLVGVVLGSLSDFVALGFASQALVAALGGPCTLITNVLLAHFWGREPLYVTDVVGVLFVVVGSIMLAATLHAGEFYTYDQLTQFFGATHFVMYLLAQVVVILVMLATIADSVAYRWRATITAKLMSPLYFKIDEMQDTNDRLLMRVRRLESKMRSLQQATKHPQTLEHTGPDSPQMLSAPRGSLMGAMQADELSEISFLDSSVNEVSNHGRHPPRHWSDPYIFAACSGAIGALSVLFAGCVSKLVVMTISGRNQLDSSISYVFIAGMILCLLTQTHLLNRAMIEGDAMSVLPVFVAFWTSLSVLGGIIFYQQGTNGSWWVTIGLSNMCLGVL…	EP00656_Telonema_subtile_P023267	PTHR12570	-	21	419	3.8e-53	IPR008521	Magnesium transporter NIPA	EP00656_Telonema_subtile_P023267	PF05653;PF05653	Magnesium transporter NIPA;Magnesium transporter NIPA	22;294	175;383	2.5E-13;6.7E-8	IPR008521;IPR008521	Magnesium transporter NIPA;Magnesium transporter NIPA
CLEL	EP00656_Telonema_subtile_P023268	66.667	92.3077	272	283	EVSNHGRHPPRH	233	25	481	0.577825159914712	EP00656	Telonemia	TSAR	NA	NA	FALSE	OTHER	0.009625		NSNGRDGVIGAMPFLDASPDTAGASLAIFGAIVSALGTAVQKKSHRQDSELPLDERVAYYCRREWWCGLVGVVLGSLSDFVALGFASQALVAALGGPCTLITNVLLAHFWGREPLYVTDVVGVLFVVVGSIMLAATLHAGEFYTYDQLTQFFGATHFVMYLLAQVVVILVMLATIADSVAYRWRATITAKLMSPLYFKIDEMQDTNDRLLMRVRRLESKMRSLQQATKHPQTLEHTGPDSPQMLSAPRGSLMGAMQADELSEISFLDSSVNEVSNHGRHPPRHWSDPYIFAACSGAIGALSVLFAGCVSKLVVMTISGRNQLDSSISYVFIAGMILCLLTQTHLLNRAMIEGDAMSVLPVFVAFWTSLSVLGGIIFYQQGTNGSWWVTIGLSNMCLGVL…	EP00656_Telonema_subtile_P023268	PTHR12570	-	21	417	1.2e-52	IPR008521	Magnesium transporter NIPA	EP00656_Telonema_subtile_P023268	PF05653;PF05653	Magnesium transporter NIPA;Magnesium transporter NIPA	294;22	382;175	7.0E-8;2.7E-13	IPR008521;IPR008521	Magnesium transporter NIPA;Magnesium transporter NIPA
CLEL	EP00439_Symbiodinium_sp_Y106_P034855	72.727	84.6154	564	574	YSNDRHHDPRH	452	23.9	1202	0.472712006717044	EP00439	Alveolata	TSAR	NA	NA	FALSE	OTHER	0.00103		MAAPILAQQASPVDDVLAALQSPRTAVKIWALIKIAQFGAARAAQFQLDLQVASLLDDASMEVQEQVLRTLSYQGDRGARHCNSMAKKIRSPVKSVKLAAVRALGNLGTLASAFGGDILSCLDQKDPEVEAEACLALGKMKVTTSGSKVAAKLRRCPAAPASRLGPDAEVVAAACGGLAVMDREAGAVAELLAHKDGRVKAAAAEALKEMTGAEDRSFVTDFVPGLVKLVGDTEGAVRRAAAAALRKHGEVASSRSGDLAALLKGAPGIAACAAHALAGLGGAAKAHAAALEALLASDAEESRLTAQHCKQLRNRSEVPASLRKPAVAAAEALGASGAAQSVPRLTERLGAKDAEIRAAAAEALGNLGASEAAPALQKGLEDPSLPVAAACALALAKAA…	EP00439_Symbiodinium_sp_Y106_P034855	PTHR12697	PBS LYASE HEAT-LIKE PROTEIN	190	399	2.7e-12	-	-	EP00439_Symbiodinium_sp_Y106_P034855	PF13646	HEAT repeats	327	396	9.1e-07	-	-
CLEL	EP01031_Cornospumella_fuschlensis_P036832	46.154	100	117	129	DWTDPKTYPPRHH	797	23.5	239	0.513274336283186	EP01031	Stramenopiles	TSAR	NA	NA	FALSE	OTHER	0.000794		MGRKFDTSKGLVINNRIISVKEQDKAELGTGLVSWDGSVVLAKHLEKNADLVRNKRILELGAGTGIAGLASWLLEASEVTLTDLSYTLENLRANVQSTIEANEFPSGTVNVSVTMLDWTDPKTYPPRHHYDVLLGADIVWLEHLVGPLVRTIAHLLLGSDSTMLLAHQTRSLKTDDALFSALETSSLCYHQVSEDDLAEGYRPSNIKVYAIQAKRLPFLELGRLEQALDDDLLLGAEDA	EP01031_Cornospumella_fuschlensis_P036832	PTHR14614	HEPATOCELLULAR CARCINOMA-ASSOCIATED ANTIGEN	19	199	6.5e-34	IPR019410	Lysine methyltransferase	EP01031_Cornospumella_fuschlensis_P036832	PF10294	Lysine methyltransferase	17	183	4.3e-22	IPR019410	Lysine methyltransferase
CLEL	EP00601_Ochromonadales_sp_CCMP2298_P031943	53.846	100	3	15	DMPTPGHHPVKHD	309	24.6	390	0.00530503978779839	EP00601	Stramenopiles	TSAR	NA	NA	FALSE	OTHER	0.000379		SVDMPTPGHHPVKHDTLEVEITKILLKQPVDLRALRRISRSKGGFGTDKLRARVWPKLLNINRYSVIDYRSYIDPHRDDTQVRVDVERSLWKSQEIQKWKESYREGRRQALSDIIMAILCRNQNMYYYQGFHDIVSVFLLVAEDDTVAFALADAVASTSLSDYMCPDFEIVGKTMKVLMVILKTSDSALHFFLTQAGVEAFFATSWLLTWFSHDLDNTSDVARLFDALLCSHPVFVYYVCAAYVMHLREEILACECDFAAVHNVLVRAPSKLGFPVEEILASADVLFARTPVSRLKSLCDLELQKLVYHNRIALLRAPFDLDQYVQCDWALLQASHASKPQSLVPLSRHILSTHLSTLSFWGWGALQGLTSLMEVDFSHGCEAGAGAGAG	EP00601_Ochromonadales_sp_CCMP2298_P031943	PTHR20913	TBC1 DOMAIN FAMILY MEMBER 20/GTPASE	14	295	1.5e-77	IPR045913	GTPase-activating protein TBC20/Gyp8-like	EP00601_Ochromonadales_sp_CCMP2298_P031943	PF00566	Rab-GTPase-TBC domain	48	252	5.8e-26	IPR000195	Rab-GAP-TBC domain
CLEL	EP00903_Cladosiphon_okamuranus_P000450	77.778	69.2308	396	404	YVNAGHHPP	851	23.1	727	0.550139275766017	EP00903	Stramenopiles	TSAR	NA	NA	FALSE	OTHER	0.00281		LTANTNPPQTFIYLTGQIEPRDAEIEIPPLLAPEESPATEAPPAAAPAVSQAPAIAEPDPNCVTLFPNPTTDLLQLEMGEQAGQPATFALYSYTGQLMARRQVEAVDAIVSFDVRHYPAGSYVVQLQYELFRGFPEDVIELVVAQSSVRELKAGEVLIKSGAPNRSLFLVLEGELRVIVEKANTQVSITVPPGECLGEMSLIEERPTSAKAVCHSDSRVLVINEDIFWTHLAISRQGVKNLMRIMAERLHRNNQALIKEIAEQLKYKQLEKDIQTAASIQANIVPDGAHLFPQRPEIEMYAHTQQARAVGGDFYDALALDQDRIYFAIGDATGKGMPAALFMMRTFTSLRFLVSNCPDFSEVLPELNKMLFRKNDDMMFVSLWAGILDLRTRELQYVNA…	EP00903_Cladosiphon_okamuranus_P000450	PTHR42853	ACETYL-COENZYME A CARBOXYLASE CARBOXYL TRANSFERASE SUBUNIT ALPHA	484	724	2.1e-107	IPR001095	Acetyl-CoA carboxylase	alpha subunit	EP00903_Cladosiphon_okamuranus_P000450	PF03255;PF00027	Acetyl co-enzyme A carboxylase carboxyltransferase-like;Cyclic nucleotide-binding domain	484;149	719;228	3.1E-115;5.2E-12	IPR001095;IPR000595
CLEL	EP00053_Salpingoeca_punica_P016931	66.667	92.3077	155	166	DPSNPKYHPIRH	771	23.5	816	0.191542288557214	EP00053	Opisthokonta	Obazoa	NA	NA	FALSE	OTHER	0.007096		DIVLECLGAYVPPAACRLVGNHPLALAPAYLSKMFITSAHTNTNNDAWSLLSLASLHPQRSLDLKFVQRCSRPYQFSIDSFQILLQRRVLDSLLATAADITAAAAVTEQKKEVKSSKEDKVEEEEQVDGSAKDEAEEEDESAAKSKGPVPQEQYDPSNPKYHPIRHACWKRGEHVPYLALCATFERMEATTKRLDIVQILANFFRSVLVLTPSDLIRCIYLCTNDLGPAHMGIELGVGESILMKALAKTTGRTLQQIQADVRVVGDLGEVAHASRGKQKTLSFAARPQALTVNKVFDRLTEIAKMQGGKSQEKKGDIIASLLVACREAEAKFVIRALGGKLRIGVAEQTVLMALANAVARTPPCQDYPPAVIDASKTMSATKFKEEVDEAVGIIKTVHC…	EP00053_Salpingoeca_punica_P016931	PTHR45674	DNA LIGASE 1/3 FAMILY MEMBER	108	810	9.5e-260	IPR050191	ATP-dependent DNA ligase	EP00053_Salpingoeca_punica_P016931	PF04679;PF01068;PF04675;PF07984	ATP dependent DNA ligase C terminal region;ATP dependent DNA ligase domain;DNA ligase N terminus;Nucleotidyltransferase	662;433;176;2	773;637;355;89	9.6E-16;8.0E-65;5.4E-47;5.5E-10	IPR012309;IPR012310;IPR012308;IPR012937	DNA ligase
CLEL	EP00211_Chloroparvula_japonica_P005243	58.333	92.3077	614	625	YTTPGHHPHRES	832	23.1	910	0.682628062360802	EP00211	Algae	Archaeplastida	NA	NA	FALSE	OTHER	0.001547		MSGIKKEGRFFSGHKDKNRGEAKGKGSTPKLRSRLSRDNLDAVIKVKSKSPRPFKSNRSKTEKKSQPQSARTIQSSPRNPVVLKEMQFLSARCRFEREEPSLLNDKTLELMQVTTPRVPDGNLSALTPTSRNLEQQKRRINCFREIRYTEQSYVRDLTFIVDVVQMKAKTFMPPQLHEDIFGGLEEVLDFGKQFLEKLQSGMDGVSVFEYLGENLNGLGPYCYRYGQRMTVLRAAKADANIRRAIKREEKDSRFRAMQLDDFLIMPIQRLCKYPLLVQELVRFTPRDSVKLPRLQAASNTICFTVDQINQRMRETEQGTQQAPKQYTATVGRQTHMMRRRSVRRNSLDLTVFVPLDHDPDQSRSRESGEAEGGATLEEEASRRLLLASXXASFPSFEFS…	EP00211_Chloroparvula_japonica_P005243	PTHR45834	RHO GUANINE NUCLEOTIDE EXCHANGE FACTOR 9-RELATED	104	317	1.1e-26	IPR053086	RhoGEF domain-containing protein	EP00211_Chloroparvula_japonica_P005243	PF00621	RhoGEF domain	143	309	6.3e-28	IPR000219	Dbl homology domain
CLEL	EP00442_Polarella_glacialis_P010519	69.231	100	470	482	DVSGPGHHQPRIN	130	25.4	504	0.955193482688391	EP00442	Alveolata	TSAR	NA	NA	FALSE	OTHER	0.002037		XQLELGVASAGDREGQRVAAEIKSLLASIRPFEEPGVLVGVCKRLTELLKVEMLQVTDPTLLRSVLKVVNQIIDGNQGFQDTFAMVGLFPGVIKFARPHFSRPLRQEAATFISTLCHSSARSLQMLIACGGLEAIVDLISHDYYHNRDLVWLALDAVNTVLNMPGSHSRDLCRILAKHGLCGHLCLLVDTLASDIHDRAAPYLKVVVSLLLFFARQSDAVAKAYMAKGPVLEGLIASLEFLPPDLAAQVCQTFKHLAQEPSVLNMLENAGVVPVLVHHLLPPSSEVVTEAEEALTEDDACSQCLLALSNLCKLSRPRREQAALAGVIPKLQLLIEQRHSLTEHAFVMLCDMTCASLATRRLLWSYGGAMFLVKSLAVPELQAPSLEALVGWFGVREHRA…	EP00442_Polarella_glacialis_P010519	PTHR46618	ARMADILLO REPEAT-CONTAINING PROTEIN 3	189	360	1.4e-10	IPR052441	Armadillo Repeat & Ser/Thr Protein Kinase	NA	NA	NA	NA	NA	NA	NA	NA
CLEL	EP00518_Triparma_eleuthera_P014934	77.778	69.2308	20	28	PTHHPPQHN	140	25.4	1505	0.0127005347593583	EP00518	Stramenopiles	TSAR	NA	NA	FALSE	OTHER	0.00185		MEAIRVLLRVRPESVAVHTPTHHPPQHNLHQLLSPYEELSTPPPVPPGVSTPSHGSTAVSVGGQSCVIVNGDKSVSVTGHSGSASAHTPRKPGFSTPVSRTPHGGSKVSTHKFEFDRVYDGDSSQLSVFEMCRPLVVDAVNGFHTTMFAYGCTGSGKTHTITGSPHDPGLIPRCVDLIFERLNSEDPPHGALCGMVFLTYVELHNNTFYDLLADENRGGIEIHEGREEGRGVXXXXXXXXXXXXXREEGRGVYLSGTERKQVATPQEVHRLVKAGNAVRATTSTMLNERSSRSHAILTLEIETMSEDAKASKVRMGKLNIVDLAGSERVQMSGVVGEALAEASAINASLSALGDVLNSLSKMHKGAATPKKKAQYVPFRNSKLTHVLKDSLGGSCKTIM…	EP00518_Triparma_eleuthera_P014934	PTHR47969	CHROMOSOME-ASSOCIATED KINESIN KIF4A-RELATED	3	690	5.9e-107	IPR027640	Kinesin-like protein	EP00518_Triparma_eleuthera_P014934	PF00225	Kinesin motor domain	102	426	3.2e-85	IPR001752	Kinesin motor domain
CLEL	EP00442_Polarella_glacialis_P052017	69.231	100	1001	1013	DVSGPGHHQPRIN	485	23.9	1106	0.914913083257091	EP00442	Alveolata	TSAR	NA	NA	FALSE	OTHER	0.000961		MGEKNEKKIGPYLLGGLIGRGGFGSVYKALDQQRALFVAIKQVGHTGLQGGDIGSIEVEINLLSKLKHRNIVKYIDSIRTENHLNIVLEFVEGGSLAGXIKKFGAFPESLCAIYTLQILKGLKFLHGQGVIHRDIKGANVLTTKTGIIKLADFGVATKLNEIDSSKRRVVGTPYWMAPEIVEMSNPTPASDIWSVGSTVIEMVTEKPPYSDLPQMAAMYRVVSDPHPPLPEGFSQALEHFLMSCFEKDPVRRAPAEMLINHDWITSNKLATFEFTRQLLSPKVPPPPSENSPKEQEDSEYGDEEIEAFTTLVGSIGDMQDAVPDGAVVATPAAADDPKGXEAVDVSSLPLSLVPRLAGSLKPTPRSARSNRSGDAQGLDEEIHDDPTLREGMHLDADLP…	EP00442_Polarella_glacialis_P052017	PTHR48016	MAP KINASE KINASE KINASE SSK2-RELATED-RELATED	12	291	2.5e-94	IPR050538	Mitogen-activated protein kinase kinase kinase	EP00442_Polarella_glacialis_P052017	PF00069	Protein kinase domain	15	263	5.6e-61	IPR000719	Protein kinase domain
CLE-TDIF	EP00323_Chrysochromulina_tobinii_P009183	100	66.6667	150	157	HEVPSGPN	468	23.9	354	0.430635838150289	EP00323	Haptophyta	Haptista	0.0031	CLE_H_type	TRUE	OTHER	0.035045		MFVVLRAALGLQVKSQTIEDEFHQAKLEDAKRYGAGERTLTSRFVMPSLKDYEQYFRNLDSRRTDQVVEWIAVASPRFKGIETVADVLAGKHDAMRVRGDPDRLLVELDADHRYLGGSMFLRCIESMLGTPPRKLPPSSPLYGLLCAPMHEVPSGPNQHLLKWYTVRAAEGSNRRFAAYFAMLKDAMLALGKGGADAPLCVAFSVVFDGQPRVVNNVGVIVLEMYAHTTEAQFARLFEGAGAQAMGSNALCVTGIGRLLGNGQSFRQRLDVVCTALCVDDDALGAEVTVHPTALVYERSYVSLFSRLKADGSASVTAAVTTNIELDAHGWTSVGFALRTGGGVNRRRCEGAGSA	NA	NA	NA	NA	NA	NA	NA	NA	NA	NA	NA	NA	NA	NA	NA	NA
CLE-TDIF	EP00434_Breviolum_minutum_P003328	100	66.6667	638	645	PSGPNPIS	933	23.1	3312	0.192796610169492	EP00434	Alveolata	TSAR	0.039	CLE_H_type	TRUE	OTHER	0.003858		MIGTSKADTTAKETIGINKADTTAREKDHTLPNLHHRIGENPDGKDNNGKVGMEDIAKPIQRFFCVLVEAVTITDTTDDDDERIAFASNEWSREAPENVNQDILEKYQEVDGEEFPLLRLPPSSSELIQDTWQAFLKKYSSREFAGEAIFDAIMEEAPTLQNLFKMARSVFGIRFTMSLTNIIGSCNDPAVLKRLVETLGFQHMDLEVTTARVAIIRDCIHSVVETELGVSMDANATLALKALLNYIGGAFIYVKREYAGRIRIIQRSWRIANRHGDQAPGDDAEEAVTGSQLGTVSEDVKEEENEEEDLLDPQDNDEVVAILQASGDMQSKNAKVPSTFSEMFLFNAAVMGFSESKWMKLVLARLEDLASNVANSPRIQEECDVLSLVLAKYKGVINL…	NA	NA	NA	NA	NA	NA	NA	NA	NA	NA	NA	NA	NA	NA	NA	NA
CLE-TDIF	EP00704_Kipferlia_bialata_P009059	72.727	91.6667	206	216	EVPLGPSPLSN	544	23.9	404	0.521628498727735	EP00704	Fornicata	Excavates	2.2	CLE_R_type	TRUE	OTHER	0.00466		MEWVSPRRVHVYFTRVYPASLIGFAAMLCVMVYLYNIGRSDSDKFNWMFNFISDLGNPSRYPYYWVFTVTFVALACVFMVFPTCIQEAMVLNGMYTREETGKGTRLHRQKHYLRAGSVGVALVGVCHGGSQHVLVSIGPVTLLEGGLHTMGLGIFLLTHIWLCNYTYQSQALRVLGERCRRERGTDKACREGERETVCVSDDCVVEVPLGPSPLSNNPIKGCLEESRDSEEERDFSFSMPRLVLGRVVQNFQLILIGVAVIMSLVFGPRLNCGLGSSCADHPLVSGPTYEWILAVGTLCQLGTLYRYVTLCGTAICVQSDYLAIESGLGEVGGDVSQEREVEGDDAKLDTPLSEGVSLGVNVGVEGLGDPNSTTKRDIEGERESTGETGVSLAMSILER…	NA	NA	NA	NA	NA	NA	NA	NA	NA	NA	NA	NA	NA	NA	NA	NA
CLE-TDIF	EP00914_Ancora_sagittata_P020706	66.667	100	45	56	HQVPSVPHPYSN	748	23.5	420	0.107843137254902	EP00914	Alveolata	TSAR	NA	NA	FALSE	OTHER	0.001191		MQGAYNVPFGADNESDDNSSCSPSPDLTPHHGHRDELRRSENITHQVPSVPHPYSNDPFARILFMRDDQHDEIEAKRELYFHGDECYRTKADNVHGELGPAALVAEIPGDEKRPVFLKQRTIEWCAELKPELSVDVVYHGQESTIYITILSSLKVIYSDLYENEVISSRCYGKLINALDSANDFAKAVARKRVHSALKKCMKNVDYTYDQDLDLTNWRIKGKSSAQEIQSRGPPQDGCFTFHWMNLQRQLNLESSSFQTWLYNKLVIKGMKWTIQSTAFQHCLDDLEAVSVYSVAIEELLKTGGQSLSNFLTLKLEYALRRQVEVSKAYLYEIMPYAYNDNTFDMARSFYGAIFLLRRKEQIIDHQCVEGLLTIEDADLLKGILREQSEILKLWQGRTI…	NA	NA	NA	NA	NA	NA	NA	NA	NA	NA	NA	NA	NA	NA	NA	NA
IDA	EP00597_Dinobryon_sp_UTEXLB2267_P017462	80	83.3333	316	325	PVPPSAPSRR	481	23.9	484	0.664556962025316	EP00597	Stramenopiles	TSAR	0.00075	IDA_aligned	TRUE	OTHER	0.000305		XSKNESDEDDEKREQKDRKKMRKKAEKVAKMLGYTDDNNPFGDSNLLQPFVWGKKKEKEKFSDKKEENSEIARLKLISEIESVRKRRVDRENELAEIERLRDEEQRLREASMYSDWQKKEEDFHLXADLLIEAAASIGKRDETEYSAAKNVNLLELDVELRNPLSVVENTDLSEEELRQLADDVSAYLQLERKNHTSKVTSSPSYESFWESLHVIVMAELQIVRGTARGLHAAVEGEIQELLAGKTPQELTDMQTDIERDLASGRSKDTEYWERLLEEVRLQRARAVVTDTHIQLLQKQLEALTALREQALRLKPPVPPSAPSRRETLDSIGGDRDRPQDSEEQMAARDEVALPGATYWWQDKYRPRKPRYLNRVKTGWDWNKYNQTHYDFDSPPPKVI…	EP00597_Dinobryon_sp_UTEXLB2267_P017462	PTHR21737	POLYGLUTAMINE BINDING PROTEIN 1/MARVEL MEMBRANE-ASSOCIATING DOMAIN CONTAINING 3	340	484	1.4e-97	-	-	EP00597_Dinobryon_sp_UTEXLB2267_P017462	PF10312;PF09732	Conserved mid region of cactin;Cactus-binding C-terminus of cactin protein	106;360	292;484	1.6E-23;7.0E-55	IPR018816;IPR019134	Splicing factor cactin
IDA	EP00597_Dinobryon_sp_UTEXLB2267_P000552	80	83.3333	334	343	PVPPSAPSRR	514	23.9	502	0.676829268292683	EP00597	Stramenopiles	TSAR	0.00079	IDA_aligned	TRUE	OTHER	0.000209		SDEDDEKREQKDRKKMRKKAEKVAKMLGYTDDNNPFGDSNLLQPFVWGKKKEKEKFSDKKEENSEIARLKLISEIESVRXRRVDRENELAEIERLXDEEQRLREASMYXDWQKKEEDFHLEQTKERSRIRLLGNREKPIDTIAKNVLLIEAAASIGKRDETEYSAAKNVNLLELDVELRNPLSVVENTDLSEEELRQLADDVSAYLQLERKNHTSKVTSSPSYESFWESLHXIVMAELQIVRGTARGLHAAVEGEIQELLAGKTPQELTDMQTXIERDLASGRSKDTEYWERLLEEVRLQRARAVVTDTHIQLLQKQXEALTALREQALRLKPPVPPSAPSRRETLDSIGGDRDRPQDSEEQMAARDEVALPGATYWWQDKYRPRKPRYLNRVKTGWDW…	EP00597_Dinobryon_sp_UTEXLB2267_P000552	PTHR21737	POLYGLUTAMINE BINDING PROTEIN 1/MARVEL MEMBRANE-ASSOCIATING DOMAIN CONTAINING 3	358	502	9.4e-104	-	-	EP00597_Dinobryon_sp_UTEXLB2267_P000552	PF10312;PF09732	Conserved mid region of cactin;Cactus-binding C-terminus of cactin protein	101;378	310;502	1.2E-39;7.4E-55	IPR018816;IPR019134	Splicing factor cactin
IDA	EP00755_Sulcionema_specki_P018220	88.889	75	50	58	PVPPSAPSK	455	23.9	278	0.182156133828996	EP00755	Euglenozoa	Excavates	0.063	IDA_aligned	TRUE	OTHER	0.00124		WEAAKVERAEAFDLHCHWKEVEVSVATRDTTREFQEIAEIRKEMREAREPVPPSAPSKPRLERYNLKANYTEELVEQSLQRTVDDWEDPLRTTEAARERNQGRILLLKTQRERESLRQRRMYEEAERDAERRRVEKIEEERRQQEADERTKQYLERCKEQELEERRRKTEEDYQKVVERIEFEDAVREEVERRLHREEARKRKKDNAKAEEAERERMKKAAAEQDDRKMKARREQLEAALKEAEEERELVLGKASWASSVQARIEAAEEAEQRLVEQW	NA	NA	NA	NA	NA	NA	NA	NA	NA	NA	NA	NA	NA	NA	NA	NA
IDA	EP00001_Collodictyon_triciliatum_P007919	70	83.3333	263	272	VPPSSPSKRN	942	23.1	354	0.761627906976744	EP00001	Collodictyonidae	CRuMs	0.24	IDA_aligned	TRUE	OTHER	0.266556		TKVNLTVYFGLNSIVLLSWGGEKTFSLGACVVKVREGVGCVLFDGVFQFGDLCSWEKMKRAKKILIGLIQREKEVHQSKSSKHFASNRSGYFELNTLYTSAFFAMGFLFLFLYSLIHSTCLWEGHHTHRSGGGYEGEMKVLCARDVSVGGVCVDRGHRAESGVSSNHHCFWNLSWARLRSGRLHHGSFEVQGVKSMDFVSLQSFSLGPERLHRHSCCSWLMCNGKQRPRGRRSFHPHCLGGSFRGRSYFRQPIQHWYQALCVVPPSSPSKRNPDRSCHRPREQHWHHDNRWDQVRDIVLDQQCPKWQGLCFRREASLSSTKLARCLRFCQSMCFGSSEELARFSRHVLLQAKLS	NA	NA	NA	NA	NA	NA	NA	NA	NA	NA	NA	NA	NA	NA	NA	NA
IDA	EP00668_Euglena_longa_P028591	58.333	100	810	821	PAPPSVPSEKHS	923	23.1	1109	0.73746581586144	EP00668	Euglenozoa	Excavates	1.4	IDA_aligned	TRUE	OTHER	0.000914		MSATECEEDDTEEPLAVDFATTSSIPTAEEYEKYPDLQLYPIVAVSIVPIYNLGNVSAQLQLSVSTLARIFTGEIATWDDAAISATNPSFADWGLPQGQPITVVISSASLGTTEIFKKSLATFYSEFEDIAGPSDSPFWGNVTVVDVEETDELQTYVLLHPYSIGFCFLRDAVLGELPIPKLIKESGHMVEANISSLGYAVLELGLNFGNNGESAERLTADLGGALGSHAWPIAGYIYLVMRKNSLRDGATCDNVRATVNFFYWFWTASGSEEIAERSYSTSLPALVQQEVLARFVSDIRCNGVLVYEVADAVQIRGTGLSLLDSSMQLLDVVYSAKDAGEVEFAAADITDPATAMRNYTFAMHTAGGTLLGASSVTIPLLGMGYVILSSFNITLDGAT…	EP00668_Euglena_longa_P028591	PTHR42996	PHOSPHATE-BINDING PROTEIN PSTS	16	354	2.2e-48	IPR050962	Phosphate-binding protein PstS	EP00668_Euglena_longa_P028591	PF12849	PBP superfamily domain	10	132	8.8e-09	IPR024370	PBP domain
IDA	EP00668_Euglena_longa_P028592	58.333	100	810	821	PAPPSVPSEKHS	923	23.1	1109	0.73746581586144	EP00668	Euglenozoa	Excavates	1.4	IDA_aligned	TRUE	OTHER	0.000914		MSATECEEDDTEEPLAVDFATTSSIPTAEEYEKYPDLQLYPIVAVSIVPIYNLGNVSAQLQLSVSTLARIFTGEIATWDDAAISATNPSFADWGLPQGQPITVVISSASLGTTEIFKKSLATFYSEFEDIAGPSDSPFWGNVTVVDVEETDELQTYVLLHPYSIGFCFLRDAVLGELPIPKLIKESGHMVEANISSLGYAVLELGLNFGNNGESAERLTADLGGALGSHAWPIAGYIYLVMRKNSLRDGATCDNVRATVNFFYWFWTASGSEEIAERSYSTSLPALVQQEVLARFVSDIRCNGVLVYEVADAVQIRGTGLSLLDSSMQLLDVVYSAKDAGEVEFAAADITDPATAMRNYTFAMHTAGGTLLGASSVTIPLLGMGYVILSSFNITLDGAT…	EP00668_Euglena_longa_P028592	PTHR42996	PHOSPHATE-BINDING PROTEIN PSTS	16	354	2.2e-48	IPR050962	Phosphate-binding protein PstS	EP00668_Euglena_longa_P028592	PF12849	PBP superfamily domain	10	132	8.8e-09	IPR024370	PBP domain
IDA	EP00668_Euglena_longa_P040935	58.333	100	809	820	PAPPSVPSEKHS	798	23.1	1108	0.737226277372263	EP00668	Euglenozoa	Excavates	1.5	IDA_aligned	TRUE	OTHER	0.000914		MSATECEEDDTEEPLAVDFATTSSIPTAEEYEKYPDLQLYPIVAVSIVPIYNLGNVSAQLQLSVSTLARIFTGEIATWDDAAISATNPSFADWGLPQGQPITVVISSASLGTTEIFKKSLATFYSEFEDIAGPSDSPFWGNVTVVDVEETDELQTYVLLHPYSIGFCFLRDAVLGELPIPKLIKESGHMVEANISSLGYAVLELGLNFGNNGESAERLTADLGGALGSHAWPIAGYIYLVMRKNSLRDGATCDNVRATVNFFYWFWTASGSEEIAERSYSTSLPALVQQEVLARFVSDIRCNGVLVYEVADAVQIRGTGLSLLDSSMQLLDIVYSAKDAGEVEFAAADITDPATAMRNYTFAMHTAGGTLLGASSVTIPLLGMGYVILSSFNITLDGAT…	EP00668_Euglena_longa_P040935	PTHR42996	PHOSPHATE-BINDING PROTEIN PSTS	16	354	2.3e-48	IPR050962	Phosphate-binding protein PstS	EP00668_Euglena_longa_P040935	PF12849	PBP superfamily domain	10	132	8.8e-09	IPR024370	PBP domain
IDA	EP00736_Rhodelphis_marinus_P003845	63.636	91.6667	197	207	PLPPAASSKQH	725	23.5	346	0.585074626865672	EP00736	Rhodelphis	Archaeplastida	7.4	IDA_aligned	TRUE	OTHER	0.000517		DKHDKHDKHDKHDVWSRLRIHCAKMGPLCELLDSRLEDLEDAITVESDLLCFLSELKRRVISPVWRLLSNLHDLGYSEVLHTEFSIARAQYEDGIERLKAAAGDPIVLKVESLSRSCAQLMTELDSALEPFFAACSTLAKHGVDETVAMEDERERLTKYAALAKTSGYLYSHIASSPLEFTSFLPVLGELSGSGVLPLPPAASSKQHASKNSNRASNGGSTKGGHNNSNNNSRASGEVVTGRQLSEWCDSLDKEALLNAISTWKSLAVELEQLQMSAEHQSRAKELENARLAYSAARKHYEWKLGEYQSVVSLYESTIEEYAEVTRGIQIACEQEFQARVRCCLV*	NA	NA	NA	NA	NA	NA	NA	NA	NA	NA	NA	NA	NA	NA	NA	NA
IDA	EP01128_Nolandella_sp_AFSM9_P000697	72.727	91.6667	80	90	PAPPSGPSCRH	523	23.9	327	0.25	EP01128	Amoebozoa	Amoebozoa	NA	NA	FALSE	SP(Sec/SPI)	0.843239	CS pos: 30-31. SLP-LP. Pr: 0.6298	LPLLLLHLPLPSSHSLLLLSLLHFLPPSLPLPSSPLSHSLHFSSLLPNSPPPLPPPPPLPNCDMDTLVLPAEGTTCLVTPAPPSGPSCRHCNQAIDGVHYKCMNCVSFTFCNSCEENNYASHFNGTHAFAKIRSLEFAQQVDFSKYQRECSHCTNFPCVCHLLIRSYDAFGFQKSEIKNKEVAFALVQKMLKLENGYRLGDEYQAQYASKYDDDEWLSSVTDAIQHRVIDEFMEEAIASGVYDSVSSGLNFLRSAVGNFPDELPVLMECANYVRFTQGCRRGSLRIGDVVDGDSIPLFSHDSLEETTLGAFFKKDRPLCIVGSSYT*	NA	NA	NA	NA	NA	NA	NA	NA	NA	NA	NA	NA	NA	NA	NA	NA
IDA	EP00574_Skeletonema_japonicum_P010014	66.667	100	53	64	PPPPTAPSHNHN	549	23.9	841	0.0627261761158022	EP00574	Stramenopiles	TSAR	NA	NA	FALSE	OTHER	0.000416		MTEESNRFELDLEVEEAVSSNNNDTDNSLSLHLEEQPQEEEGANANARSIARPPPPTAPSHNHNCVPEPERQVQVPIAIATSLPSGTQPPKNKNCGCNSKIKKWIAGTVLVVVIVLGLGVAFGKSKTTRSLKNDPTSAPPTDAPTAKCNGEHLVEVMVMEEGNNGNATPEGIRRLIAGTDTEYLSIGCFRTQDSPDKRPLMAVTQQDKVDKCNSSCRTNYFGIIDSTCYCHSDPPQDRLSIGSCQLTENPCVEEDQKMEMYFKVNADDTCSQDTTSKVRNFLVEEDDVPFGFDIVTNQFRPSPFELYKSECGTNIYEVQTEISQGSKELSTSVSGIKEFAKQERTQLSQSISADASAGYDGLFFKAMAKVSGSADKEQTNMFRSSGAEFARGQVFNSVG…	NA	NA	NA	NA	NA	NA	NA	NA	EP00574_Skeletonema_japonicum_P010014	PF01823	MAC/Perforin domain	406	583	1e-06	IPR020864	Membrane attack complex component/perforin (MACPF) domain
IDA	EP00753_Platysulcus_tardus_P006933	80	83.3333	229	238	PLPPSAPSTR	664	23.5	287	0.823104693140794	EP00753	Stramenopiles	TSAR	NA	NA	FALSE	OTHER	4e-04		AGRRGPKQKTMLDEVDVLDEDDCVISSAFFDRRLRWYYFASRSLQTALLILVVYLLFFHPGQHSWATWAWPLLTYVGVLPLLAWYSCLSAERLRCTLTESVLVIEEGVFVRSEHMLMLQHVDEVSLLMDSTLKCFRLGGIQVQVRSTVGHRLWYDLPGIVDASSFLNLVKDQMAIVSGLPRNTTSQTLGSQLDGLQQRVLRVVSSLDAAVEAGEADDIEAARAGGAMTPLPPSAPSTRAASPSAVTLSPALPPLPSPPSGVGDAAFGSEEKDPVAATRRAKRGKAD*	NA	NA	NA	NA	NA	NA	NA	NA	NA	NA	NA	NA	NA	NA	NA	NA
IDA	EP00562_Extubocellulus_spinifer_P004826	75	100	44	55	PLSPSAPSSRHN	858	23.1	412	0.1075	EP00562	Stramenopiles	TSAR	NA	NA	FALSE	OTHER	0.00103		MSSASDGTGQYQPLPSSPASPAIARKAPGDDGGSVSPCRPRPLPLSPSAPSSRHNDVATSSGSSSESTSGDDDDHTSSSESXXXXXDXSSDXXQXXRXXXXLVXXADDXXXSSXXXXIXXXXXXXXAXGXXXXXNXAXXAKADKIIERVGEQNKRDGEELRRIRELSATDDDAYLDAVGAYLDRRGKKRAKTAEDDSTVDDEREDHEIAAAASSKDSNLGGSGNGGGKCDSSPVIELLLSSSSSSSSSSNSGSDSDDAEDGGNNNIGSKRNAATGGMLSVEALLSSSSEDEGEDDDTLPPLGPLLRLEWRDETQLLSLAEKYYCFIVQYQATYHHATQSVVNGDRFREGDLVIISRSAHPRTGGDETITSFSSWKLPGATSSITDMSSIKPIISESSAP…	NA	NA	NA	NA	NA	NA	NA	NA	NA	NA	NA	NA	NA	NA	NA	NA
IDA	EP00579_Thalassiosira_antarctica_P030940	63.636	91.6667	102	112	PAPPSSPGKSH	871	23.1	1101	0.0926605504587156	EP00579	Stramenopiles	TSAR	NA	NA	FALSE	OTHER	0.000373		XDNLERAMSQVDAAADSSMSEIEVQPLLRDQHNRSYQLQIGELSLVARPIDMFMIMEKILLETETMKSEATPDTMISDGEKDTESLIRQKSRTTEPSADAEPAPPSSPGKSHGSYKKWQAKEMPSLSQFTHAMDQMYQEHIALPPPSREWLHENVRRYASKERKQKNTAEDHDLQEQLLARRHELCRDVVNLVSCVKASIDQGRIRALGSKDGYSLSDSLGRAMLIYSECPDGLPNEKKKSITTDDGSNRMLGMSAVSPYEACLDVFDILRNLNLDIHPSHFSYAIRAACHESRWEEASNLFLGQINGDDTGMASGGFVPIDPALGWDQPLEVGLYAVARDSWYKLKTAEKGGEHVDISPSKRVFDTAMKMCMISQSGQENYILAAGSALGRAGLWSDC…	NA	NA	NA	NA	NA	NA	NA	NA	NA	NA	NA	NA	NA	NA	NA	NA
IDA	EP01109_Acytostelium_subglobosum_P006536	88.889	75	689	697	PIPPSEPSK	668	23.5	763	0.912466843501326	EP01109	Amoebozoa	Amoebozoa	NA	NA	FALSE	OTHER	0.000606		MSASHLAHDADDEVENIHATPDVTTSTSVNTNSEQSSNDHGTNSEAESIQAAAARKLRLRDDLLWKMEFVNGGRVELPLHDTLILGQRKRGYVLMNQQTSSSSLSSASSISSDKDTFVYDSNIEDIDHTMGKQLLTEAANAGNHKAMYILGNMEEYGQTGSIDLEQAAIWYRKAADLGNDDAQTALAFLYSSGKGVPLDDSLAILYYNFAAASGNVAAKMALANRYHNGIGMKSSCRAANTLYKEVARQVVEDYEQRGFSYHMYAWRFTDQAVQERQDEDSVIEFHRYLGSSGDGNSLVALATLYLQGIMAVEQDYKLAFDYYQKAANVNHPAGYTGVAFMYSKGYGVNQDYVMAAKFFSKAYQMGHYPGLTGLAELYLNGWGVEKDEQKAFKYFTEAA…	EP01109_Acytostelium_subglobosum_P006536	PTHR11102	SEL-1-LIKE PROTEIN	127	527	6e-99	IPR050767	Sel1/AlgK	EP01109_Acytostelium_subglobosum_P006536	PF08238;PF08238;PF08238;PF08238;PF08238;PF08238;PF08238;PF08238;PF08238;PF08238;PF08238	Sel1 repeat;Sel1 repeat;Sel1 repeat;Sel1 repeat;Sel1 repeat;Sel1 repeat;Sel1 repeat;Sel1 repeat;Sel1 repeat;Sel1 repeat;Sel1 repeat	181;407;145;582;336;373;299;218;505;487;547	215;435;179;612;367;403;328;245;543;502;578	1.0;36.0;0.008;2.6;1.7;6.5E-5;0.017;250000.0;27.0;13000.0;960.0	IPR006597;IPR006597;IPR006597;IPR006597;IPR006597;IPR006597;IPR006597;IPR006597;IPR006597;IPR006597;IPR006597	Sel1-like repeat;Sel1-like repeat;Sel1-like repeat;Sel1-like repeat;Sel1-like repeat;Sel1-like repeat;Sel1-like repeat;Sel1-like repeat;Sel1-like repeat;Sel1-like repeat;Sel1-like repeat
IDA	EP01036_Dinobryon_divergens_P039626	58.333	100	81	92	PLPPSAPHNKRN	625	23.5	215	0.394088669950739	EP01036	Stramenopiles	TSAR	NA	NA	FALSE	OTHER	0.003328		FSAAFNIGIGFVPGWFIKLVALALIWSYLHHFCAGLRHLWMDVSHSAVNKQFGKTSALSVFAVSIALALVLGAKLFGLQRPLPPSAPHNKRNTSMSVNYGSKRVVVGAHYGLRDWLSQRVTAVLMALFTLALLAQVIFFKGPIGYDKWAGIFSAQWMKVLTFTVIISLAWHAWVGVREVLMDYIKPVGLRLALQVFTIVWLVGCAGWGIQVLWRL	EP01036_Dinobryon_divergens_P039626	PTHR38689	SUCCINATE DEHYDROGENASE HYDROPHOBIC MEMBRANE ANCHOR SUBUNIT	104	214	1.8e-29	IPR014312	Succinate dehydrogenase	hydrophobic membrane anchor	EP01036_Dinobryon_divergens_P039626	PF01127;PF01127	Succinate dehydrogenase/Fumarate reductase transmembrane subunit;Succinate dehydrogenase/Fumarate reductase transmembrane subunit	10;103	70;203	8.0E-7;2.8E-8	IPR000701;IPR000701
IDA	EP00525_Craspedostauros_australis_P004354	72.727	91.6667	42	52	IPPSATTKEHN	820	23.1	300	0.141868512110727	EP00525	Stramenopiles	TSAR	NA	NA	FALSE	OTHER	0.000681		MEYTYKEEEQDIVIDIAAEAVPLTEDLERKMDPMGTGFKWYIPPSATTKEHNDAGHEWHIAGHDMQILSTTVQAGETIQTEVGSFMYMSPFMETEVELTLCSKGGCGEGWSRICGGESCVKVFLKNETSEQGYAGLTPNFPAKIVPVKFGTHVQSGEYLIAKGGAIMTQLGDVETGCDCDKNPVTCCCGGLGMCRQKIEGSDGSMAFLAAGGTLVYRMLEAGETVTVDTESIVAFENSVSVGITSNGRCLTCCCGGEGCFSTTLTGPGRVFMQSFSFAKFAASVQQTVMEDRGGDIPDIS	EP00525_Craspedostauros_australis_P004354	PTHR43657	TRYPTOPHAN RNA-BINDING ATTENUATOR PROTEIN-LIKE PROTEIN	47	293	5.1e-47	-	-	EP00525_Craspedostauros_australis_P004354	PF01987	Mitochondrial biogenesis AIM24	59	274	1.6e-35	IPR002838	Mitochondrial biogenesis protein AIM24
IDA	EP01083_Nonionella_stella_P215852	63.636	91.6667	170	180	PVEPARPSKRH	768	23.5	243	0.728448275862069	EP01083	Rhizaria	TSAR	NA	NA	FALSE	OTHER	0.001097		RQFMVQQHRWQQGSHQVARQTFKAFMQSDLTVCEKIDYVGELFFNFSMFLNITIMAIIMPLALYCVPLSPVFDNMPYQLYSMISTGFVLVLWAFGMVSVGYLMGRGIIETMLSGILYLFLSVGMSVNQTIATFDGLFWDSNTFEVTKKYGHTSSEAGTKSSQGPGSAVQPVEPARPSKRHYIFRSPSRPVCVLCTFVLGAYLTVACVYFVINAMAGGYGMLLTTRVFPALICAWLAFSYLYTA	EP01083_Nonionella_stella_P215852	PTHR43867	CELLULOSE SYNTHASE CATALYTIC SUBUNIT A [UDP-FORMING]	2	241	1.2e-10	IPR050321	Glycosyltransferase 2/OpgH subfamily	NA	NA	NA	NA	NA	NA	NA	NA
IDA	EP00650_Pythium_arrhenomanes_P000525	77.778	75	1351	1359	PIPPSAPTR	687	23.5	1575	0.862068965517241	EP00650	Stramenopiles	TSAR	NA	NA	FALSE	OTHER	0.144184		MREVDKLYPMNSRQKLLLFGVLLLVLCHIVACLYFSTSSLEGFSPGYDAWIPTNDVQLLPIGDGLRFTAADNRTLDAESPEARKIASMQYFRAFYYATNVLTGLGKTVEPKSDTQFTIAVIFMFSGFIITAVVVDNVQKRFTASAFEQKEFFVVRTRVQLFLRRQNAPLAIHHRAKSYLDYWWSAHRGARIEELLAELPITHRRDILRSICSPALQTLALMSGVRPVLSRFETAFVDSVHFVLYGQGEFVYHEGDSARWMYFSLHGVVGLKKRNANLKKIPLGGFFGAQALEREEGTTVEEGTAVYIEDAVATSGCILIRLSCLDITKLREVFDDLPAALLQLERRLLDNKLARFSSDTVASRDSKEAPSPRLRLLDNKLARFSSDTVASRDSKETPSP…	EP00650_Pythium_arrhenomanes_P000525	PTHR45638	CYCLIC NUCLEOTIDE-GATED CATION CHANNEL SUBUNIT A	388	896	0	IPR050866	Cyclic nucleotide-gated cation channel	EP00650_Pythium_arrhenomanes_P000525	PF00027;PF00520	Cyclic nucleotide-binding domain;Ion transport protein	1320;419	1404;668	4.0E-6;1.5E-11	IPR000595;IPR005821	Cyclic nucleotide-binding domain;Ion transport domain
PEP	EP00983_Pelagomonas_calceolata_P093813	66.667	78.2609	15	32	KSKQEGHEKFSSGSSGQH	99	26.2	87	0.202898550724638	EP00983	Stramenopiles	TSAR	0.18	PEP_aligned	TRUE	OTHER	0.001022		MYKFRETVDLGPTKKSKQEGHEKFSSGSSGQHIAYKGHAATKLTYSILYSQVLVPAFQRLHRPPRSLGAASVAVTLFLTESLEPGI*	NA	NA	NA	NA	NA	NA	NA	NA	NA	NA	NA	NA	NA	NA	NA	NA
PEP	EP00967_Tisochrysis_lutea_P033887	66.667	78.2609	15	32	KSKQEGHEKFSSGSSGQH	99	26.2	87	0.202898550724638	EP00967	Haptophyta	Haptista	0.18	PEP_aligned	TRUE	OTHER	0.001022		MYKFRETVDLGPTKKSKQEGHEKFSSGSSGQHIAYKGHAATKLTYSILYSQVLVPAFQRLHRPPRSLGAASVAVTLFLTESLEPGI*	NA	NA	NA	NA	NA	NA	NA	NA	NA	NA	NA	NA	NA	NA	NA	NA
PEP	EP00001_Collodictyon_triciliatum_P002004	50	86.9565	38	57	VKWRERASERESQGEPGRHN	182	25.4	58	0.973684210526316	EP00001	Collodictyonidae	CRuMs	1.1	PEP_aligned	TRUE	OTHER	0.001113		DITVCIRRCIGGAVRRRGRAARVSGGARDIRHAGSGDVKWRERASERESQGEPGRHNE	NA	NA	NA	NA	NA	NA	NA	NA	NA	NA	NA	NA	NA	NA	NA	NA
PEP	EP00746_Dinoflagellata_sp_MGD_P001354	43.478	100	155	177	ASGSKAKEQPRRPKSAGRPSQHD	840	23.9	491	0.329059829059829	EP00746	Alveolata	TSAR	1.3	PEP_aligned	TRUE	OTHER	0.000492		MTEAPTSIEEVKKKLRELLPGVDLDNAYNPVALIGHADGNSFNLSTDEDVQAIFVGSRYKKVMIEAQELFPRGSAGPRTADFSEFLEPAIPPQDRCSTSVEPNCATHAMWKQEQDAALLQKISRHPAMAFGRRVNDRRDICMWDDRPLGSKDCRASGSKAKEQPRRPKSAGRPSQHDARVGRQLDERWSSAQDGASTTSAQMLDLAGIKKDFEDLEAEAHERRHAMGRLLRPRWRAQQSDMVRPGLGSPVTPKLVAHRDLGDPLVAKSQGSLRPDPLGDNDSGFVDYALPALSGLQEMSLRSDKSFGQREWMHDLGCVAKRDVPPMIAAIESVSQLQSDMRARLYDDLTRVATWQISRARQLLADDQVLPTGGSHLGPRRTMAESPWLYLEDVGRVMFR…	NA	NA	NA	NA	NA	NA	NA	NA	NA	NA	NA	NA	NA	NA	NA	NA
PEP	EP00005_Dracoamoeba_jomungandri_P011820	57.895	82.6087	78	96	TTVKVKLRPLDKVSAGAPG	622	24.3	112	0.827956989247312	EP00005	Amoebozoa	Amoebozoa	1.5	CLE_R_type	TRUE	OTHER	0.000693		ITFDISLNDTGYVPGRDVYVVIEDSISAAQLFYQDPENSALFTFLPFANTFTDFTFDYMLCTFIDFDPDCPNPIYGTTTVKVKLRPLDKVSAGAPGFWSMGGTSDSFQIFDV	NA	NA	NA	NA	NA	NA	NA	NA	NA	NA	NA	NA	NA	NA	NA	NA
PEP	EP00454_Perkinsus_marinus_P012492	47.619	91.3043	403	423	TSPRGRQEGSATDSSGRPGPH	393	25	434	0.973365617433414	EP00454	Alveolata	TSAR	1.9	IDA_aligned	TRUE	OTHER	0.00429		MGLGPALPALADVLPPDVLPNSRTVQKSRFLDAGGGGVDTCNQTDSRDPQQAGGGRGDDQQADSHSVPTRHTIFVLYARNFASEGGYWPQERVTKILMDLLSIALFFLSVLNIYLSMASLAFFNLDEFETSTLLYSMWGSSAGMVVVSILGCQAIRTGPSRKHIIWFIALLILSLGLYIAFTFIYHHFYVVLKRIDSRGVAAFADSSGEESQLLDSFRQEYIDQWKVGHCGGGNCIPENCSGSDLSFEPIKCEEENIQLFLNNWAMDYRGTQEQFLSCRENALSRHAGSSSGEINSWCRSRDLYVHEYARQATFLFGVLTVQCPIMTVQLVLAITVLIYRWHGKERTTGWHRPVLCDADVQKTPLKPGGSGRKLWELFGRLPRKIGGRVGSDDAGGECR…	NA	NA	NA	NA	NA	NA	NA	NA	NA	NA	NA	NA	NA	NA	NA	NA
PEP	EP00160_Parvularia_atlantis_P001838	50	86.9565	331	350	VRARGRAQVRVAVGRPAQHN	141	26.2	398	0.873015873015873	EP00160	Opisthokonta	Obazoa	3.9	PEP_aligned	TRUE	OTHER	0.000719		ERLFAEQERVALLHVWRQVGQERGDLVQRPARLLRKQPLEAIARVGRQRRAREVAQVLDADRRRALEHKAVEHLLPRRAHVLGHELGPGRHELAQRQRLLVVDLLERLQQVQSVEAADLLGRKAPPRLTLVVRHRCGVLGPQAQAVPHDLRRVRLDVLHATHDPAVGDRAEAPVVPLADALERVHQLAHVLELEHAPMSVDLERIPLGQCLAQLGLARRHLAQQVRERVPPRPRLQGQRHLLAVLLQRHVKVVPRVALVARVRRLAQQPHQPVPLGHDGRELEVALEPPAHEPPPLGGGRVHHVAVAVRLGRVVPVQHEQLVGDLSLLDDVRARGRAQVRVAVGRPAQHNPRPPLGQQLGQDVLVQLEQRERGQILRARVVHDRGSHRDAREKVAPHS	NA	NA	NA	NA	NA	NA	NA	NA	NA	NA	NA	NA	NA	NA	NA	NA
PEP	EP00063_Salmo_salar_P060479	57.143	91.3043	1062	1082	SNVQAPQRMFMKVSSKRPGRH	235	25.4	1184	0.912295786758384	EP00063	Opisthokonta	Obazoa	3.9	CIF_align	TRUE	OTHER	0.003433		MKRFGSKEQCGYRVDTVGRLCCKKEDADFNICGNCQSCIFTSKLHDSTQWMSRAGDSSKRRFLTGILVRCQSVEILETIQRVLQVTFGKDFTYTRSRQKSSVSEDMTTWSQDRALDTKLLGMEMVDTWDWFSRSHHWTKSNYLLGILSLCDTGLLHMLGNLTSVLIVRAKRAFLQLNVLEDEDHEDDTSSIPESTYSFNSQEGHPDLDLLTWASSFYDTVNMHHETDIDTIDGGQETCHDPEFSKSCQLHVAPWAVVGASPTSEGLQGIGSVCMGVVKEDSDTDSTCSDDPALMVVPRSSTSLSGVCRYRDFIRGLPVHLAKRILGLLDKTSLNSCRDVSLHWRYLTEDTQEDLNAKKMVEKQAMLMQSNTTGVSSTYAKVRKVLVPIREDEKHMHHRE…	EP00063_Salmo_salar_P060479	PTHR19872	UBIQUITIN LIGASE SPECIFICITY FACTOR/HREP PROTEIN	7	1149	0	IPR051075	SCF complex subunit WD repeat-containing protein	EP00063_Salmo_salar_P060479	PF00400;PF00400;PF00400	WD domain	G-beta repeat;WD domain	G-beta repeat;WD domain	G-beta repeat	600;517;480	634;553;513
PEP	EP00063_Salmo_salar_P060480	57.143	91.3043	1062	1082	SNVQAPQRMFMKVSSKRPGRH	247	25.4	1177	0.917820069204152	EP00063	Opisthokonta	Obazoa	3.9	CIF_align	TRUE	OTHER	0.003433		MKRFGSKEQCGYRVDTVGRLCCKKEDADFNICGNCQSCIFTSKLHDSTQWMSRAGDSSKRRFLTGILVRCQSVEILETIQRVLQVTFGKDFTYTRSRQKSSVSEDMTTWSQDRALDTKLLGMEMVDTWDWFSRSHHWTKSNYLLGILSLCDTGLLHMLGNLTSVLIVRAKRAFLQLNVLEDEDHEDDTSSIPESTYSFNSQEGHPDLDLLTWASSFYDTVNMHHETDIDTIDGGQETCHDPEFSKSCQLHVAPWAVVGASPTSEGLQGIGSVCMGVVKEDSDTDSTCSDDPALMVVPRSSTSLSGVCRYRDFIRGLPVHLAKRILGLLDKTSLNSCRDVSLHWRYLTEDTQEDLNAKKMVEKQAMLMQSNTTGVSSTYAKVRKVLVPIREDEKHMHHRE…	EP00063_Salmo_salar_P060480	PTHR19872	UBIQUITIN LIGASE SPECIFICITY FACTOR/HREP PROTEIN	7	1142	0	IPR051075	SCF complex subunit WD repeat-containing protein	EP00063_Salmo_salar_P060480	PF00400;PF00400;PF00400	WD domain	G-beta repeat;WD domain	G-beta repeat;WD domain	G-beta repeat	517;600;480	553;634;513
PEP	EP00455_Lapot_gusevi_P042107	57.895	82.6087	343	361	AEARPTGKEKRSNGRPRQH	775	24.3	522	0.679920477137177	EP00455	Rhizaria	TSAR	4.8	CIF_align	TRUE	OTHER	0.000418		MEETETESNLGTSLVAQLSSPSEADAPEMQLESADSNEGDREGDREGDREGDREGDREGDREGDREGDREGDREGDREGDRESNDKNNEHDDVSSEDSDVEEEKKSSSFSIFVGNIGGLTEEDLKEGFKACGNILSAIVIRDRRTGKPRGFGFVNFETAEARDKALREHKTITIRDAAVHVTAADTQSKLFLGNLPRNLTHEHCSELLNKLVGPFVELELKNGYGFLLFERAEDAKAACQRLKNQEIEGRVITVQMAHRKKEPRERAHSRTLWVKGFPSTTTEDMLKARFSEFGEVVNVNVVRDAAGKSREFCFIEFKEALHAKAAREALNDQDFQGSKLAVAEARPTGKEKRSNGRPRQHRDRSYRPYPRYPMPMMPVIPMWALDERSGQIVMLTPQQ…	EP00455_Lapot_gusevi_P042107	PTHR21245	HETEROGENEOUS NUCLEAR RIBONUCLEOPROTEIN	22	518	6.2e-53	-	-	EP00455_Lapot_gusevi_P042107	PF00076;PF00076;PF00076	RNA recognition motif;RNA recognition motif;RNA recognition motif	190;111;272	253;176;340	2.3E-6;3.3E-10;3.4E-14	IPR000504;IPR000504;IPR000504	RNA recognition motif domain;RNA recognition motif domain;RNA recognition motif domain
PEP	EP00072_Mus_musculus_P017755	50	78.2609	769	786	AKDKGREKSSEGNPPKEN	752	24.3	1984	0.390640895218718	EP00072	Opisthokonta	Obazoa	7.1	PIP_aligned	TRUE	OTHER	0.001198		MSESEVGKDTTPEPSPANGTGPGPEWGLCPGPPTVGTDTSGASGLGTPRRRTQHNKHKTVAVASAQRSPRALFCLTLTNPIRRSCISIVEWKPFDILILLTIFANCVALGVYIPFPEDDSNTANHNLEQVEYVFLVIFTVETVLKIVAYGLVLHPSAYIRNGWNLLDFIIVVVGLFSVLLEQGPGRPGDAPHTGGKPGGFDVKALRAFRVLRPLRLVSGVPSLHIVLNSIMKALVPLLHIALLVLFVIIIYAIIGLELFLGRMHKTCYFLGSDMEAEEDPSPCASSGSGRSCTLNHTECRGRWPGPNGGITNFDNFFFAMLTVFQCITMEGWTDVLYWMQDAMGYELPWVYFVSLVIFGSFFVLNLVLGVLSGEFSKEREKAKARGDFQKLREKQQMEE…	EP00072_Mus_musculus_P017755	PTHR45628	VOLTAGE-DEPENDENT CALCIUM CHANNEL TYPE A SUBUNIT ALPHA-1	48	1723	0	IPR050599	Voltage-dependent calcium channel alpha-1 subunit	EP00072_Mus_musculus_P017755	PF00520;PF00520;PF00520;PF00520;PF16885;PF08763;PF16905	Ion transport protein;Ion transport protein;Ion transport protein;Ion transport protein;Voltage-gated calcium channel subunit alpha	C-term;Voltage gated calcium channel IQ domain;Voltage-dependent L-type calcium channel	IQ-associated	1194;873;92;531;1674;1527;1464	1454;1149;382;763;1929;1600;1517	2.2E-64;1.8E-57;3.6E-69;3.0E-59;0.0;3.8E-27;2.6E-23
PEP	EP00072_Mus_musculus_P063617	50	78.2609	704	721	AKDKGREKSSEGNPPKEN	752	24.3	1917	0.370194839389152	EP00072	Opisthokonta	Obazoa	7.6	PIP_aligned	TRUE	OTHER	0.004135		MSESEVGKGERSHPPLKTLGISIVEWKPFDILILLTIFANCVALGVYIPFPEDDSNTANHNLEQVEYVFLVIFTVETVLKIVAYGLVLHPSAYIRNGWNLLDFIIVVVGLFSVLLEQGPGRPGDAPHTGGKPGGFDVKALRAFRVLRPLRLVSGVPSLHIVLNSIMKALVPLLHIALLVLFVIIIYAIIGLELFLGRMHKTCYFLGSDMEAEEDPSPCASSGSGRSCTLNHTECRGRWPGPNGGITNFDNFFFAMLTVFQCITMEGWTDVLYWMQDAMGYELPWVYFVSLVIFGSFFVLNLVLGVLSGEFSKEREKAKARGDFQKLREKQQMEEDLRGYLDWITQAEELDLHDPSVDGNLASLAEEGRAGHRPQLSELTNRRRGRLRWFSHSTRSTHST…	EP00072_Mus_musculus_P063617	PTHR45628	VOLTAGE-DEPENDENT CALCIUM CHANNEL TYPE A SUBUNIT ALPHA-1	17	1657	0	IPR050599	Voltage-dependent calcium channel alpha-1 subunit	EP00072_Mus_musculus_P063617	PF16885;PF08763;PF16905;PF00520;PF00520;PF00520;PF00520	Voltage-gated calcium channel subunit alpha	C-term;Voltage gated calcium channel IQ domain;Voltage-dependent L-type calcium channel	IQ-associated;Ion transport protein;Ion transport protein;Ion transport protein;Ion transport protein	1607;1460;1397;1127;806;466;27	1862;1533;1450;1387;1082;698;317	0.0;3.6E-27;2.5E-23;2.1E-64;1.7E-57;2.9E-59;3.4E-69
PEP	EP00020_Sapocribrum_chincoteaguense_P006362	61.111	78.2609	1554	1571	AAQRGKAKAAGGSKGQHN	69	26.9	1639	0.958050586057989	EP00020	Amoebozoa	Amoebozoa	NA	NA	FALSE	OTHER	0.000447		XSSSSSSSSSSSSSDNASTRGDAVAVTASSVPSSSARRRPDGSFPAFDDGMLAALQESAAADLTLAAKGIEADGDILVFQRRPLRAADWQQCDLPFVPMYYEWRLSEMRVKLSPHPASAPPAVAQDLPTLQLRVIPSCQYDMVCQLVAWRLQGAQDPHRIRLHCADPGEGGDSESRTSLNRWYYGGNVEAVAEWVGPRVNHLLYELLEEPLDAVIAREEMTRLLRTPTLSSADVWAKLDASAALTLFLHEALGVRDDEDVSVLVPRITQEFSTSFLKHRLVCYLRQAGPLPQPRILPEVTLLVLLLGVDAVAAHVELVRLLFDRAQQRWAAMDTGARAELVGLATSVDRASAHVSEEAANLTNLAAMVRTHLAGGDERPGVGGPADDLDIELNRKRTSS…	NA	NA	NA	NA	NA	NA	NA	NA	EP00020_Sapocribrum_chincoteaguense_P006362	PF12436	ICP0-binding domain of Ubiquitin-specific protease 7	57	163	2.8e-05	IPR024729	Ubiquitin carboxyl-terminal hydrolase 7
PEP	EP00729_Bicosta_minor_P013540	59.091	95.6522	218	239	TKKNKKAAGKEKVSGGRGVQHH	183	25.8	579	0.389587073608618	EP00729	Opisthokonta	Obazoa	NA	NA	FALSE	SP(Sec/SPI)	0.897039	CS pos: 31-32. CNA-VS. Pr: 0.4786	MPASYLQRRTTATAVLLMIALPFLAVNDCNAVSHSDSGSKDVGETTVSDNAEDDVEPAANPPLAPEDPCSTIACPLWCETECGWSRPLNKCVTGGETTPSEYDLGDCSGSTSITPTTTTATTTTTTIDPLILLALAAKDRKGGEAGFIVILILAIPNVLGIALYYCLYGSWPPCFGYCGCDGKRDHEDSGDNAIDVGMFNAEYGGGGGLPASEGTEKTKKNKKAAGKEKVSGGRGVQHHKANPMFNEDDGTAIDEFDRVTSGTPPPGYEEDDGGASASLSAAQSSARASMDEMDRMMAEMGMPVGGGGGGGGGGGGGGRAAASDDASESDAEEPVEEDANRPFIRSWSIRDSAATSSAAAQAVAKAEAAASAKAAADDGVGDFRLGDRVLVAGFSGTGT…	NA	NA	NA	NA	NA	NA	NA	NA	NA	NA	NA	NA	NA	NA	NA	NA
PEP	EP01030_Chromulinospumella_sphaerica_P026760	55.556	78.2609	92	109	KARQRGVKLVWTGEPGEH	214	25.8	278	0.35	EP01030	Stramenopiles	TSAR	NA	NA	FALSE	OTHER	0.001177		VTMGYEPVWDQWRKRKGVRLWLDPESSSALDATHLIGALQELWPAPHEICLLHPQAPGLLADLLDHTTAPHIWLEIPQAWLGDALLAGRVRKARQRGVKLVWTGEPGEHPNPAHAEWFHTTLRALTAHDALGALRAALRQSHDGGNHGSPYTHSPVQTGQLYEALASQALVEHALDQQHVQGVAGWPAEEMLYAYRYRQIQPARQALVDLVHAIDADESLEALEHTMGNEPLLCYRFLRYANSAALGLRNEIGSLRQGLMTLGYSRLRAWLMEQLPHA	NA	NA	NA	NA	NA	NA	NA	NA	EP01030_Chromulinospumella_sphaerica_P026760	PF08668	HDOD domain	215	269	0.014	IPR013976	Metal-dependent hydrolase HDOD
PEP	EP00980_Cylindrotheca_fusiformis_P008450	42.105	82.6087	81	99	KCQMRGKDATADGRPDRHH	485	24.6	702	0.117130307467057	EP00980	Stramenopiles	TSAR	NA	NA	FALSE	SP(Sec/SPI)	0.976392	CS pos: 29-30. ANA-VP. Pr: 0.5714	MIPFRSRFLRNIAWVAFALSILVETSANAVPNPDSLKNAAGWEGTGRQQTNPCLLLQVEWEVQNEEDENPIPEHSHFASWKCQMRGKDATADGRPDRHHVLLDIEGLDMVLAANNSIQSGITTLFAEGAILEDRKLRISPENSLSFGTYKSLSPQDNVFRTGRLGGQYTYAHYSPTIGSKTVLAVRVKTRDGEPTAGMAEISDSIFGTSGDIVNLKSQMEGCSYGKLKIEMANGNGVGCTNDPAYTYFRVFGDGNIADCSYFEERDNSTDYCRMFGDEPDATGRSPNIACCICGGGMKQAFNTNEIVNGVIEIQLDLTIAENDCFSIEQEAVNVLEAKFDGIELFTMFDHVMLCLPPGTKRYGVTTWRAYAYIHHYLQIYHDDWCTYPKTQVHEMSHNL…	NA	NA	NA	NA	NA	NA	NA	NA	EP00980_Cylindrotheca_fusiformis_P008450	PF05548	Gametolysin peptidase M11	298	445	7.8e-07	IPR008752	Peptidase M11
PEP	EP00033_Pygsuia_biforma_P004019	50	78.2609	647	664	SAAKAKSEGKEEAAPGRP	574	24.6	681	0.974358974358974	EP00033	Breviatea	Obazoa	NA	NA	FALSE	OTHER	0.00354		IASRSGWPIVIGVTTATVIMVVLSSFVFGNTINPEEYYKLSLMSMVFFIGLTVLLLFFYVEVRRRMHLKTEKRTGESRDNHVHGSDLALVRLLLDPFAKDIDTATGVEKMRCALARKWELATPEECEWLLRPVSRHNNPCRPPPPPRAAELTDEEKKEMKTASLARKMTVSSYWRMLRGLVVPAPVSAHRVFERKGFRYPQRLLSTFAVSVFASVVLVLVIAMGAQWFDYQMDIIMNDLTEYNLKYQNYIASHAQELNLAGNVTEKLYGTEYNSDDVPDLAALMVGRFATVIFNPNSSPSDTLIRALNNLYLQSKDAIPRLIKAVQWAMATGAAVAFLFVVIVWLLMLAEYKRKIFNLRQGHYWFHDMDLYPVKNTPMYLGLQLGHILISFFILFFFVT…	NA	NA	NA	NA	NA	NA	NA	NA	NA	NA	NA	NA	NA	NA	NA	NA
PEP	EP01093_Parvamoeba_rugata_P007244	55	86.9565	30	49	LKVKALQEAKERVALGAPAQ	661	24.3	235	0.134883720930233	EP01093	Amoebozoa	Amoebozoa	NA	NA	FALSE	OTHER	0.172716		IRDSHSHSPFFSLLAPLGAAQLLAHLEHLLKVKALQEAKERVALGAPAQDGRHARGVASREELGQHALVLRGELRELALALEGGALLGLKGARQGLRGVVVGDRQDARVVFAVRAALAVAAAPLGALRGVAKVQHELQRDARRLREELYGAVEALQVRLLTRRHAPKEVLREGGELFSLQALEDAIAMRNARALRLDARAAQRAHHVLAEHAIVAQGLIGARGGQRAHGQRAPLT	NA	NA	NA	NA	NA	NA	NA	NA	NA	NA	NA	NA	NA	NA	NA	NA
PEP	EP00182_Erythrolobus_australicus_P001631	52.381	91.3043	47	67	TKGEEKDRGSERTSSGVDGEH	771	24.3	779	0.0606860158311345	EP00182	Rhodophyta	Archaeplastida	NA	NA	FALSE	OTHER	0.000463		XQEEGVRAGEESKSAANGRRQGGRDGQLHSSKYRSAPDLAAGSRGQTKGEEKDRGSERTSSGVDGEHELDSGAAGSQGILGWHRSLLGRLLFNVELEVNGLKVEYADSHSRGWISATAISALSMNELWQPAFVQLDSSAREAHAMVLRKLVQLRGVNAVCVPRELTPDQIIARSDKKDALLLNAFEAERPILNGLGVTAKIEMCASGDLCQNEALATVVDVELEEPDLAISVRQLDWLSEVLNVALQRSIAHPAERQCCCGGTNGDCRIRSRRKTYGSSFGNGSATGIDHKAHPQGDRTEKVIAIGDFPNCEKDAASEHEHAHESSDDSGSGDELADEFDDYEEDSGSQDGSGIIREASEEEPSGSDGGTDQGAEKSDVDDNSFADSDEETLTEKSAEE…	NA	NA	NA	NA	NA	NA	NA	NA	NA	NA	NA	NA	NA	NA	NA	NA
PEP	EP00440_Ansanella_granifera_P027884	43.478	100	17	39	ALEARTRSSAGEKVVSGRPGGFN	808	24.3	460	0.0366132723112128	EP00440	Alveolata	TSAR	NA	NA	FALSE	OTHER	0.001502		LSLWWLPDVNNMCRIRALEARTRSSAGEKVVSGRPGGFNLGFTINLDEGGRESDLRLMEAGKGELNENVNFIVVPSPLFDNAFRFEGAFRKGYYLAFRPPTQLRMIPYSGGALPAKIVIDFTLVDFQAMFKFIDIEEVMRPVAEAHGGSWLSLETLKADSNVTAYFTNILQKPMWDDDDFQSYFEGHFEMWEYRVDSDGPAVRLRSVDERLGYALERVKDASEAADLIVNSGEELRRLNWLHVIPVFEALEKPSASGNEDVSAVVMRMEAHRKLFGALLGGVLATASKASLGELARLARCLQKISADGAAPDVVQKCNDVRTALGQLVLARADAADRGNVSDRANLEDLPTFLALPGMSANSDALVRITSPPLADAPLEQILQTVTAARSVGAVSFAAE…	NA	NA	NA	NA	NA	NA	NA	NA	NA	NA	NA	NA	NA	NA	NA	NA
PEP	EP00044_Salpingoeca_rosetta_P007034	64.286	60.8696	387	400	GRHSVISGRPGQHD	839	23.9	534	0.742307692307692	EP00044	Opisthokonta	Obazoa	NA	NA	FALSE	OTHER	0.098892		MSSSVKSFSKEMTMKRSGVVVVVVLGVVVLGAVVAPMIVSPSSFSFATMNLHPSASQVRALRGNTANGNERPVPTQLRPPPPRIGQNKAPGNSSQPGRQEHRGDSRGSSPNRSLPPAQEADVETTPEPTCRPGRDAHCDCPPDCHECRPTQQECVMCRNSRFLHQGQCIDECPNTLYPIGQGQYGKYCGEESDTQKEGVNQVDILQLLRERARQHHEAVVGEGGADGEGADGRSADAGTRAEASSCTCTDCVEKSCVCNADGTTQCMLCKNFKYLLNGQCVDDCPATGAYTAIGTSRFGRKCKPRGAGGSIGTGNGFHDLKANPPPLERPLQSEHAKHATTKQVDVGLDGEGKAKVHVIAWGLDHDQIQAATINIAVGDTVRWIIDGRHSVISGRPGQH…	NA	NA	NA	NA	NA	NA	NA	NA	NA	NA	NA	NA	NA	NA	NA	NA
PEP	EP00439_Symbiodinium_sp_Y106_P012070	55	86.9565	96	115	AAKVKPSDRGDESVKTERPG	846	24.3	138	0.805084745762712	EP00439	Alveolata	TSAR	NA	NA	FALSE	OTHER	0.006661		MIMAVTISTISIIIIIIFNIIIIITITSSITITTTTTATISTITIIIININGNINIIIITITILVIFDFALFSMVGCCVAISVRFCVKGGPFDLKAAKVKPSDRGDESVKTERPGGKGGSPLAGSLEGRKATVVKHPF	NA	NA	NA	NA	NA	NA	NA	NA	NA	NA	NA	NA	NA	NA	NA	NA
PEP	EP00747_Dinoflagellata_sp_TGD_P171074	47.368	82.6087	199	217	KAEAKSRGKQRSKAGYPGR	908	23.9	218	0.994974874371859	EP00747	Alveolata	TSAR	NA	NA	FALSE	OTHER	0.001507		STSLAQEILRMQLEMAEAQVMLASSVARESLALSRLNGATAVRFKVTGMTCGRCEDIVSSAIMKSIHPYAAIVIASWVDCVALVWFTDGCEAEVDAASLRSAVDEVGFDCELTASGSPVIIPEDVTSLQSALEGVHVDSNASGASETSQDNRVFRMTWEPTLVSVEELLGVFRAMGIEVQSIIQSLSAQECADVERERKAEAKSRGKQRSKAGYPGR*	NA	NA	NA	NA	NA	NA	NA	NA	NA	NA	NA	NA	NA	NA	NA	NA
PEP	EP00746_Dinoflagellata_sp_MGD_P131271	56.522	100	289	311	ATKIQAVQRGKAARKVAEGKKGQ	963	23.9	316	0.982935153583618	EP00746	Alveolata	TSAR	NA	NA	FALSE	OTHER	0.000946		MGGALNHCGCAEKSCCSSCTRDPEHGNAPLGASGAQQQLDIQPVPVFSDNQPSKSSKQELTAEQLLNQLRLHASKEFKNMSQQDVFRDLEHTEDHREWFAERFWHAVGHDEALDRAFNLLDVKRDGKLSSKEIVKVIKDLPKGKMTLMQKDNAKRSSEAFLKAQKSRENAELAMIDNLLESVEQKCTHVQGTHANHYKGSRHAKFDLKDFKDFCVRELGSIKKAFEMYDVDAGGTLELAELKKHLHKMRYHGHAESIFNELDKDADGSITWHEFKHQLAKCEEIDNAAATKIQAVQRGKAARKVAEGKKGQKTTS*	NA	NA	NA	NA	NA	NA	NA	NA	EP00746_Dinoflagellata_sp_MGD_P131271	PF13499;PF13202	EF-hand domain pair;EF hand	221;115	276;136	1.0E-5;18.0	IPR002048;IPR002048	EF-hand domain;EF-hand domain
PEP	EP00200_Dunaliella_tertiolecta_P012849	53.333	65.2174	112	126	QRSKQRIPSGKPGQQ	997	23.9	406	0.283887468030691	EP00200	Algae	Archaeplastida	NA	NA	FALSE	OTHER	0.002361		MTPLPAADKAKARDEKAKWAAAQWEGALDGPPMAANLPAHPPTIMMEAMAQNLAKVPAATASPSLKAPDSEGEDGCAYADPLPPKAKPHNKPLPRKSLGKPGPPSSAPGTDQRSKQRIPSGKPGQQISAELRNEFLAFQEFKKQQQXKLGVVQARALDAGDELVLALDPPPPPDISWPVQFGTLASFPASEVFAESGFVRLLGPCGGNNSSIALSDYLATDIAGHDVMLATQPQHFAKALQHYLDSKSKXLALDPPPPPDISWPVQFETLMSFPASEVFAASGFVRLFDPCRGNNSSIALSDYLATNIAGHDVMLATQPQHFAKALQHYLDSKSKSNKATSLCALVNANHVLFAKWRPYLVGMKRVNCPGIPGFAFWLDKSNPHNKPDSQLDVIAKDPD…	NA	NA	NA	NA	NA	NA	NA	NA	NA	NA	NA	NA	NA	NA	NA	NA
PEP	EP00429_Kryptoperidinium_foliaceum_P055845	55.556	78.2609	156	173	KIKSKERKKECKSRGKPG	354	25	247	0.676855895196507	EP00429	Alveolata	TSAR	NA	NA	FALSE	OTHER	0.004303		XAIRQLALLAPPLGKMGGISDLSXAIRQLAPIAPPLGKMGGISDLSMQFGSLLCLLLQNASHALLMRYSRSRHDRPMYLATTAVATDEMSKLVLCSVMVMINFARSVAQEDEKDEKDEDDEEDEEDEEGEGKGKSKGNEDEEEGKSKSNDDVEEGKIKSKERKKECKSRGKPGFIEFLSDNVFTRYSLRMAVPAALYTLQKNLLYIALTNLDACVYQVTYSAKLLTTAVFSYLILGRIFSFWQQAGX	EP00429_Kryptoperidinium_foliaceum_P055845	PTHR10231	NUCLEOTIDE-SUGAR TRANSMEMBRANE TRANSPORTER	49	241	1.7e-26	IPR007271	Nucleotide-sugar transporter	EP00429_Kryptoperidinium_foliaceum_P055845	PF04142;PF04142	Nucleotide-sugar transporter;Nucleotide-sugar transporter	171;44	239;106	4.6E-16;6.4E-8	IPR007271;IPR007271	Nucleotide-sugar transporter;Nucleotide-sugar transporter
PEP	EP00462_Mataza_sp_D1_P008031	58.824	73.913	694	710	KDKAEDKGKERVSSSTP	763	24.3	858	0.824019024970273	EP00462	Rhizaria	TSAR	NA	NA	FALSE	OTHER	0.00261		MNLNWYHYLAQDRIGTNVDDTKDPNGPALVFYDVLEITDHMQETIAKFETLKNDSVTYYHYYRDYPSVHSNRTHPFKMRYTVYADTVAHLYDLNFAEPNMTSVEYEVNVNSHYLGPYTVNNSRNNSGYDAVRTLMFRTKEIKLTTEVSSFDFGYFYRSCVLWEISFIYHSPNNGPFRLDWQYDSVGQCPGNSAYPSAAEMRGLVFFWFLTLAILVLAVSHQTICTLDAIKETRWLIEVEKKRIRERGVLDEKEEEFRQAVLQHLAPEQLHNADDVIKGLQQHEKDRLAVIQSYPAARQQAEREDEGGGGVLRSRTSSVVQGVLSRSASFISMAQLKAEQRFPKLGRRQAYHVFSFRFMFILTAGNVFALMFALYNLGSGEDSLFAYQWTQKLFLGAAAF…	EP00462_Mataza_sp_D1_P008031	PTHR12127	MUCOLIPIN	20	619	8.8e-51	IPR039031	Mucolipin	EP00462_Mataza_sp_D1_P008031	PF08016	Polycystin cation channel	393	520	0.00011	IPR013122	Polycystin cation channel
PEP	EP00462_Mataza_sp_D1_P027290	58.824	73.913	673	689	KDKAEDKGKERVSSSTP	658	24.3	838	0.818514007308161	EP00462	Rhizaria	TSAR	NA	NA	FALSE	OTHER	0.00261		MNLNWYHYLAQDRIGTNVDDTKDPNGPALVFYDVLEITDHMQETIAKFETLKNDSVTYYHYYRDYPSVHSNRTHPFKMRYTVYADTVAHLYDLNFAEPNMTSVEYEVNVNSHYLGPYTVNNSRNNSGYDAVRTLMFRTKEIKLTTEVSSFDFGYFYRSCVLWEISFIYHSPNNGPFRLDWQYDSVGQCPGNSAYPSAAEMRGLVFFWFLTLAILVLAVSHQTICTLDAIKETRWLIEVEKKRIRERGVLDEKEEEFRQAVLQHLAPEQLHNADDVIKGLQQHVEGGGGVLRSRTSSVVQGVLSRSASFISMAQLKAEQRFPKLGRRQAYHVFSFRFMFILTAGNVFALMFALYNLGSGEDSLFAYQWTQKLFLGAAAFFLWIGLLRWFSGTHGSFIIVM…	EP00462_Mataza_sp_D1_P027290	PTHR12127	MUCOLIPIN	20	598	1.2e-50	IPR039031	Mucolipin	EP00462_Mataza_sp_D1_P027290	PF08016	Polycystin cation channel	372	499	0.00011	IPR013122	Polycystin cation channel
PEP	EP00067_Danio_rerio_P036032	60.87	100	942	964	TPTVAYQRGGEAVSSAGRPGLLN	983	23.9	1679	0.568236714975845	EP00067	Opisthokonta	Obazoa	NA	NA	FALSE	OTHER	0.001559		MLQMARYTLLEDSKSVLLPTDTGTQDGTSNRATETPTAEHVDDNSLGYTGSRLRQEDYAPRIVEHPSDLIVSKGEPATLNCKAEGRPTPTVEWYKDGERVETDRDNPRSHRMLLPTGSLFFLRIVHGRRSKPDEGSYVCVARNYLGEAVSHNASLEVAILRDDFRQNPVDVMVAAGEPAVMECQPPRGHPEPTISWKKDGVNIDDRDERITIRGGKLMITNTRKTDAGKYVCVGTNMMGERESEIAELTVLERPSFLRKPSSQSVLVDQSVEFRCEAQGDPVPTIRWRKEDGELPKGRYEIWEDHTLKLKRLTSGDAGTYTCQAENMMGKTEASATLTVHVVSVPPVFVVRPRNQVAGMGRTVTFQCEATGSPQPAIFWQKEGSQNLLFSSQPPPPSSR…	EP00067_Danio_rerio_P036032	PTHR12231	CTX-RELATED TYPE I TRANSMEMBRANE PROTEIN	106	1105	0	IPR051170	Neural and epithelial cell adhesion domain-containing protein	EP00067_Danio_rerio_P036032	PF13927;PF00041;PF00041;PF00041;PF07679;PF07679;PF07679;PF07679	Immunoglobulin domain;Fibronectin type III domain;Fibronectin type III domain;Fibronectin type III domain;Immunoglobulin I-set domain;Immunoglobulin I-set domain;Immunoglobulin I-set domain;Immunoglobulin I-set domain	345;557;681;774;452;164;254;60	427;644;749;865;537;250;339;157	2.0E-13;5.8E-7;0.003;3.2E-7;7.1E-11;3.3E-10;4.2E-17;8.0E-11	-;IPR003961;IPR003961;IPR003961;IPR013098;IPR013098;IPR013098;IPR013098	-;Fibronectin type III;Fibronectin type III;Fibronectin type III;Immunoglobulin I-set;Immunoglobulin I-set;Immunoglobulin I-set;Immunoglobulin I-set
PEP	EP00067_Danio_rerio_P036033	60.87	100	939	961	TPTVAYQRGGEAVSSAGRPGLLN	983	23.9	1677	0.567110036275695	EP00067	Opisthokonta	Obazoa	NA	NA	FALSE	OTHER	0.001559		MLQMARYTLLEDSKSVLLPTDTGTQDGTSNRATETPTAEHVDDNSLGYTGSRLRQEDYAPRIVEHPSDLIVSKGEPATLNCKAEGRPTPTVEWYKDGERVETDRDNPRSHRMLLPTGSLFFLRIVHGRRSKPDEGSYVCVARNYLGEAVSHNASLEVAILRDDFRQNPVDVMVAAGEPAVMECQPPRGHPEPTISWKKDGVNIDDRDERITIRGGKLMITNTRKTDAGKYVCVGTNMMGERESEIAELTVLERPSFLRKPSSQSVLVDQSVEFRCEAQGDPVPTIRWRKEDGELPKGRYEIWEDHTLKLKRLTSGDAGTYTCQAENMMGKTEASATLTVHVPPVFVVRPRNQVAGMGRTVTFQCEATGSPQPAIFWQKEGSQNLLFSSQPPPPSSRFSV…	EP00067_Danio_rerio_P036033	PTHR12231	CTX-RELATED TYPE I TRANSMEMBRANE PROTEIN	106	1102	0	IPR051170	Neural and epithelial cell adhesion domain-containing protein	EP00067_Danio_rerio_P036033	PF00041;PF00041;PF00041;PF07679;PF07679;PF07679;PF07679;PF13927	Fibronectin type III domain;Fibronectin type III domain;Fibronectin type III domain;Immunoglobulin I-set domain;Immunoglobulin I-set domain;Immunoglobulin I-set domain;Immunoglobulin I-set domain;Immunoglobulin domain	554;771;678;164;449;254;60;342	641;862;746;250;534;339;157;424	5.8E-7;3.2E-7;0.003;3.3E-10;7.1E-11;4.2E-17;8.0E-11;2.0E-13	IPR003961;IPR003961;IPR003961;IPR013098;IPR013098;IPR013098;IPR013098;-	Fibronectin type III;Fibronectin type III;Fibronectin type III;Immunoglobulin I-set;Immunoglobulin I-set;Immunoglobulin I-set;Immunoglobulin I-set;-
PEP	EP00067_Danio_rerio_P036034	60.87	100	939	961	TPTVAYQRGGEAVSSAGRPGLLN	983	23.9	1676	0.567453115547489	EP00067	Opisthokonta	Obazoa	NA	NA	FALSE	OTHER	0.001559		MLQMARYTLLEDSKSVLLPTDTGTQDGTSNRATETPTAEHVDDNSLGYTGSRLRQEDYAPRIVEHPSDLIVSKGEPATLNCKAEGRPTPTVEWYKDGERVETDRDNPRSHRMLLPTGSLFFLRIVHGRRSKPDEGSYVCVARNYLGEAVSHNASLEVAILRDDFRQNPVDVMVAAGEPAVMECQPPRGHPEPTISWKKDGVNIDDRDERITIRGGKLMITNTRKTDAGKYVCVGTNMMGERESEIAELTVLERPSFLRKPSSQSVLVDQSVEFRCEAQGDPVPTIRWRKEDGELPKGRYEIWEDHTLKLKRLTSGDAGTYTCQAENMMGKTEASATLTVHVPPVFVVRPRNQVAGMGRTVTFQCEATGSPQPAIFWQKEGSQNLLFSSQPPPPSSRFSV…	EP00067_Danio_rerio_P036034	PTHR12231	CTX-RELATED TYPE I TRANSMEMBRANE PROTEIN	106	1102	0	IPR051170	Neural and epithelial cell adhesion domain-containing protein	EP00067_Danio_rerio_P036034	PF00041;PF00041;PF00041;PF07679;PF07679;PF07679;PF07679;PF13927	Fibronectin type III domain;Fibronectin type III domain;Fibronectin type III domain;Immunoglobulin I-set domain;Immunoglobulin I-set domain;Immunoglobulin I-set domain;Immunoglobulin I-set domain;Immunoglobulin domain	554;771;678;60;449;164;254;342	641;862;746;157;534;250;339;424	5.8E-7;3.2E-7;0.003;7.9E-11;7.1E-11;3.2E-10;4.2E-17;2.0E-13	IPR003961;IPR003961;IPR003961;IPR013098;IPR013098;IPR013098;IPR013098;-	Fibronectin type III;Fibronectin type III;Fibronectin type III;Immunoglobulin I-set;Immunoglobulin I-set;Immunoglobulin I-set;Immunoglobulin I-set;-
PEP	EP00067_Danio_rerio_P051104	60.87	100	942	964	TPTVAYQRGGEAVSSAGRPGLLN	993	23.9	1555	0.614229765013055	EP00067	Opisthokonta	Obazoa	NA	NA	FALSE	OTHER	0.001559		MLQMARYTLLEDSKSVLLPTDTGTQDGTSNRATETPTAEHVDDNSLGYTGSRLRQEDYAPRIVEHPSDLIVSKGEPATLNCKAEGRPTPTVEWYKDGERVETDRDNPRSHRMLLPTGSLFFLRIVHGRRSKPDEGSYVCVARNYLGEAVSHNASLEVAILRDDFRQNPVDVMVAAGEPAVMECQPPRGHPEPTISWKKDGVNIDDRDERITIRGGKLMITNTRKTDAGKYVCVGTNMMGERESEIAELTVLERPSFLRKPSSQSVLVDQSVEFRCEAQGDPVPTIRWRKEDGELPKGRYEIWEDHTLKLKRLTSGDAGTYTCQAENMMGKTEASATLTVHVVSVPPVFVVRPRNQVAGMGRTVTFQCEATGSPQPAIFWQKEGSQNLLFSSQPPPPSSR…	EP00067_Danio_rerio_P051104	PTHR12231	CTX-RELATED TYPE I TRANSMEMBRANE PROTEIN	106	1035	0	IPR051170	Neural and epithelial cell adhesion domain-containing protein	EP00067_Danio_rerio_P051104	PF07679;PF07679;PF07679;PF07679;PF00041;PF00041;PF00041;PF13927	Immunoglobulin I-set domain;Immunoglobulin I-set domain;Immunoglobulin I-set domain;Immunoglobulin I-set domain;Fibronectin type III domain;Fibronectin type III domain;Fibronectin type III domain;Immunoglobulin domain	60;452;164;254;774;681;557;345	157;537;250;339;865;749;644;427	7.3E-11;6.5E-11;3.0E-10;3.9E-17;2.9E-7;0.0027;5.3E-7;1.8E-13	IPR013098;IPR013098;IPR013098;IPR013098;IPR003961;IPR003961;IPR003961;-	Immunoglobulin I-set;Immunoglobulin I-set;Immunoglobulin I-set;Immunoglobulin I-set;Fibronectin type III;Fibronectin type III;Fibronectin type III;-
PEP	EP00079_Xenopus_tropicalis_P004996	60.87	100	944	966	TPTVAYQRGGEAVSSAGRPGLLN	993	23.9	1651	0.579238329238329	EP00079	Opisthokonta	Obazoa	NA	NA	FALSE	SP(Sec/SPI)	0.973545	CS pos: 24-25. LVG-QL. Pr: 0.6292	MKLPNTAAMFLVALSGLLFQPLVGQLIPDSDDLDRGLDSGTALPTSDHDDNSLVYTGSRLRQEDFPPRIVEHPSDLIVSKGEPATLNCKAEGRPTPTIEWYKGGDKVETDKDDPRSHRMLLPSGSLFFLRIVHGRKIRPDEGVYVCVARNYLGEAVSHNASLEVAILRDDFRQNPSDVMVAVGEPAVMECQPPRGHPEPTISWKKDGTPIDDDKDERITIRGGKLMITYTRKSDAGKYVCVGTNMVGERESEVAELTVLERPSFVRRPSNMAVTVDDSVEFKCEARGDPVPTVRWRKDDGDLPKSRYEIRDDHTLKIRKVTAGDMGSYTCVAENMVGKAEASAVLTVQEPPNFVVKPRDQVVALGRTVTFQCEATGNPQPAIFWQKEGSQNLLFSYQPP…	EP00079_Xenopus_tropicalis_P004996	PTHR12231	CTX-RELATED TYPE I TRANSMEMBRANE PROTEIN	109	1103	0	IPR051170	Neural and epithelial cell adhesion domain-containing protein	EP00079_Xenopus_tropicalis_P004996	PF00041;PF00041;PF00041;PF07679;PF07679;PF07679;PF13927;PF13927	Fibronectin type III domain;Fibronectin type III domain;Fibronectin type III domain;Immunoglobulin I-set domain;Immunoglobulin I-set domain;Immunoglobulin I-set domain;Immunoglobulin domain;Immunoglobulin domain	562;686;778;171;351;262;454;66	649;752;866;258;445;347;528;150	9.3E-8;0.013;5.0E-7;3.1E-12;5.1E-13;3.4E-20;2.0E-11;3.7E-10	IPR003961;IPR003961;IPR003961;IPR013098;IPR013098;IPR013098;-;-	Fibronectin type III;Fibronectin type III;Fibronectin type III;Immunoglobulin I-set;Immunoglobulin I-set;Immunoglobulin I-set;-;-
PEP	EP00079_Xenopus_tropicalis_P020602	60.87	100	966	988	TPTVAYQRGGEAVSSAGRPGLLN	964	23.9	1680	0.582377791188896	EP00079	Opisthokonta	Obazoa	NA	NA	FALSE	SP(Sec/SPI)	0.928382	CS pos: 23-24. VTG-NV. Pr: 0.7562	MMRLPSLLLLHVFLPCMDLHVTGNVWNKIAFSLATVTPSAALIYFSTDSDDLDRGLDSGTALPTSDHDDNSLVYTGSRLRQEDFPPRIVEHPSDLIVSKGEPATLNCKAEGRPTPTIEWYKGGDKVETDKDDPRSHRMLLPSGSLFFLRIVHGRKIRPDEGVYVCVARNYLGEAVSHNASLEVAILRDDFRQNPSDVMVAVGEPAVMECQPPRGHPEPTISWKKDGTPIDDDKDERITIRGGKLMITYTRKSDAGKYVCVGTNMVGERESEVAELTVLERPSFVRRPSNMAVTVDDSVEFKCEARGDPVPTVRWRKDDGDLPKSRYEIRDDHTLKIRKVTAGDMGSYTCVAENMVGKAEASAVLTVQVVSEPPNFVVKPRDQVVALGRTVTFQCEATGN…	EP00079_Xenopus_tropicalis_P020602	PTHR12231	CTX-RELATED TYPE I TRANSMEMBRANE PROTEIN	129	471	0	IPR051170	Neural and epithelial cell adhesion domain-containing protein	EP00079_Xenopus_tropicalis_P020602	PF07679;PF07679;PF07679;PF00041;PF00041;PF00041;PF13927;PF13927	Immunoglobulin I-set domain;Immunoglobulin I-set domain;Immunoglobulin I-set domain;Fibronectin type III domain;Fibronectin type III domain;Fibronectin type III domain;Immunoglobulin domain;Immunoglobulin domain	281;190;373;708;800;584;85;476	366;277;467;774;888;671;169;550	3.5E-20;3.2E-12;5.2E-13;0.013;3.4E-8;9.5E-8;3.7E-10;2.0E-11	IPR013098;IPR013098;IPR013098;IPR003961;IPR003961;IPR003961;-;-	Immunoglobulin I-set;Immunoglobulin I-set;Immunoglobulin I-set;Fibronectin type III;Fibronectin type III;Fibronectin type III;-;-
PEP	EP00079_Xenopus_tropicalis_P020603	60.87	100	947	969	TPTVAYQRGGEAVSSAGRPGLLN	973	23.9	1661	0.577533577533577	EP00079	Opisthokonta	Obazoa	NA	NA	FALSE	SP(Sec/SPI)	0.973545	CS pos: 24-25. LVG-QL. Pr: 0.6292	MKLPNTAAMFLVALSGLLFQPLVGQLIPDSDDLDRGLDSGTALPTSDHDDNSLVYTGSRLRQEDFPPRIVEHPSDLIVSKGEPATLNCKAEGRPTPTIEWYKGGDKVETDKDDPRSHRMLLPSGSLFFLRIVHGRKIRPDEGVYVCVARNYLGEAVSHNASLEVAILRDDFRQNPSDVMVAVGEPAVMECQPPRGHPEPTISWKKDGTPIDDDKDERITIRGGKLMITYTRKSDAGKYVCVGTNMVGERESEVAELTVLERPSFVRRPSNMAVTVDDSVEFKCEARGDPVPTVRWRKDDGDLPKSRYEIRDDHTLKIRKVTAGDMGSYTCVAENMVGKAEASAVLTVQVVSEPPNFVVKPRDQVVALGRTVTFQCEATGNPQPAIFWQKEGSQNLLFSY…	EP00079_Xenopus_tropicalis_P020603	PTHR12231	CTX-RELATED TYPE I TRANSMEMBRANE PROTEIN	110	452	0	IPR051170	Neural and epithelial cell adhesion domain-containing protein	EP00079_Xenopus_tropicalis_P020603	PF07679;PF07679;PF07679;PF13927;PF13927;PF00041;PF00041;PF00041	Immunoglobulin I-set domain;Immunoglobulin I-set domain;Immunoglobulin I-set domain;Immunoglobulin domain;Immunoglobulin domain;Fibronectin type III domain;Fibronectin type III domain;Fibronectin type III domain	171;262;354;457;66;689;565;781	258;347;448;531;150;755;652;869	3.1E-12;3.4E-20;5.1E-13;2.0E-11;3.7E-10;0.013;9.4E-8;3.3E-8	IPR013098;IPR013098;IPR013098;-;-;IPR003961;IPR003961;IPR003961	Immunoglobulin I-set;Immunoglobulin I-set;Immunoglobulin I-set;-;-;Fibronectin type III;Fibronectin type III;Fibronectin type III
PEP	EP00079_Xenopus_tropicalis_P020604	60.87	100	963	985	TPTVAYQRGGEAVSSAGRPGLLN	945	23.9	1677	0.581620314389359	EP00079	Opisthokonta	Obazoa	NA	NA	FALSE	SP(Sec/SPI)	0.928382	CS pos: 23-24. VTG-NV. Pr: 0.7562	MMRLPSLLLLHVFLPCMDLHVTGNVWNKIAFSLATVTPSAALIYFSTDSDDLDRGLDSGTALPTSDHDDNSLVYTGSRLRQEDFPPRIVEHPSDLIVSKGEPATLNCKAEGRPTPTIEWYKGGDKVETDKDDPRSHRMLLPSGSLFFLRIVHGRKIRPDEGVYVCVARNYLGEAVSHNASLEVAILRDDFRQNPSDVMVAVGEPAVMECQPPRGHPEPTISWKKDGTPIDDDKDERITIRGGKLMITYTRKSDAGKYVCVGTNMVGERESEVAELTVLERPSFVRRPSNMAVTVDDSVEFKCEARGDPVPTVRWRKDDGDLPKSRYEIRDDHTLKIRKVTAGDMGSYTCVAENMVGKAEASAVLTVQEPPNFVVKPRDQVVALGRTVTFQCEATGNPQP…	EP00079_Xenopus_tropicalis_P020604	PTHR12231	CTX-RELATED TYPE I TRANSMEMBRANE PROTEIN	129	468	0	IPR051170	Neural and epithelial cell adhesion domain-containing protein	EP00079_Xenopus_tropicalis_P020604	PF00041;PF00041;PF00041;PF13927;PF13927;PF07679;PF07679;PF07679	Fibronectin type III domain;Fibronectin type III domain;Fibronectin type III domain;Immunoglobulin domain;Immunoglobulin domain;Immunoglobulin I-set domain;Immunoglobulin I-set domain;Immunoglobulin I-set domain	797;581;705;85;473;281;190;370	885;668;771;169;547;366;277;464	3.4E-8;9.5E-8;0.013;3.7E-10;2.0E-11;3.5E-20;3.2E-12;5.2E-13	IPR003961;IPR003961;IPR003961;-;-;IPR013098;IPR013098;IPR013098	Fibronectin type III;Fibronectin type III;Fibronectin type III;-;-;Immunoglobulin I-set;Immunoglobulin I-set;Immunoglobulin I-set
PEP	EP00079_Xenopus_tropicalis_P020605	60.87	100	966	988	TPTVAYQRGGEAVSSAGRPGLLN	983	23.9	1673	0.584848484848485	EP00079	Opisthokonta	Obazoa	NA	NA	FALSE	SP(Sec/SPI)	0.928382	CS pos: 23-24. VTG-NV. Pr: 0.7562	MMRLPSLLLLHVFLPCMDLHVTGNVWNKIAFSLATVTPSAALIYFSTDSDDLDRGLDSGTALPTSDHDDNSLVYTGSRLRQEDFPPRIVEHPSDLIVSKGEPATLNCKAEGRPTPTIEWYKGGDKVETDKDDPRSHRMLLPSGSLFFLRIVHGRKIRPDEGVYVCVARNYLGEAVSHNASLEVAILRDDFRQNPSDVMVAVGEPAVMECQPPRGHPEPTISWKKDGTPIDDDKDERITIRGGKLMITYTRKSDAGKYVCVGTNMVGERESEVAELTVLERPSFVRRPSNMAVTVDDSVEFKCEARGDPVPTVRWRKDDGDLPKSRYEIRDDHTLKIRKVTAGDMGSYTCVAENMVGKAEASAVLTVQVVSEPPNFVVKPRDQVVALGRTVTFQCEATGN…	EP00079_Xenopus_tropicalis_P020605	PTHR12231	CTX-RELATED TYPE I TRANSMEMBRANE PROTEIN	128	471	0	IPR051170	Neural and epithelial cell adhesion domain-containing protein	EP00079_Xenopus_tropicalis_P020605	PF00041;PF00041;PF00041;PF07679;PF07679;PF07679;PF13927;PF13927	Fibronectin type III domain;Fibronectin type III domain;Fibronectin type III domain;Immunoglobulin I-set domain;Immunoglobulin I-set domain;Immunoglobulin I-set domain;Immunoglobulin domain;Immunoglobulin domain	708;800;584;373;190;281;85;476	774;888;671;467;277;366;169;550	0.013;3.4E-8;9.5E-8;5.2E-13;3.2E-12;3.4E-20;3.7E-10;2.0E-11	IPR003961;IPR003961;IPR003961;IPR013098;IPR013098;IPR013098;-;-	Fibronectin type III;Fibronectin type III;Fibronectin type III;Immunoglobulin I-set;Immunoglobulin I-set;Immunoglobulin I-set;-;-
PEP	EP00079_Xenopus_tropicalis_P020607	60.87	100	963	985	TPTVAYQRGGEAVSSAGRPGLLN	993	23.9	1670	0.584092289010322	EP00079	Opisthokonta	Obazoa	NA	NA	FALSE	SP(Sec/SPI)	0.928382	CS pos: 23-24. VTG-NV. Pr: 0.7562	MMRLPSLLLLHVFLPCMDLHVTGNVWNKIAFSLATVTPSAALIYFSTDSDDLDRGLDSGTALPTSDHDDNSLVYTGSRLRQEDFPPRIVEHPSDLIVSKGEPATLNCKAEGRPTPTIEWYKGGDKVETDKDDPRSHRMLLPSGSLFFLRIVHGRKIRPDEGVYVCVARNYLGEAVSHNASLEVAILRDDFRQNPSDVMVAVGEPAVMECQPPRGHPEPTISWKKDGTPIDDDKDERITIRGGKLMITYTRKSDAGKYVCVGTNMVGERESEVAELTVLERPSFVRRPSNMAVTVDDSVEFKCEARGDPVPTVRWRKDDGDLPKSRYEIRDDHTLKIRKVTAGDMGSYTCVAENMVGKAEASAVLTVQEPPNFVVKPRDQVVALGRTVTFQCEATGNPQP…	EP00079_Xenopus_tropicalis_P020607	PTHR12231	CTX-RELATED TYPE I TRANSMEMBRANE PROTEIN	129	1123	0	IPR051170	Neural and epithelial cell adhesion domain-containing protein	EP00079_Xenopus_tropicalis_P020607	PF07679;PF07679;PF07679;PF00041;PF00041;PF00041;PF13927;PF13927	Immunoglobulin I-set domain;Immunoglobulin I-set domain;Immunoglobulin I-set domain;Fibronectin type III domain;Fibronectin type III domain;Fibronectin type III domain;Immunoglobulin domain;Immunoglobulin domain	281;370;190;581;797;705;85;473	366;464;277;668;885;771;169;547	3.4E-20;5.2E-13;3.2E-12;9.5E-8;3.4E-8;0.013;3.7E-10;2.0E-11	IPR013098;IPR013098;IPR013098;IPR003961;IPR003961;IPR003961;-;-	Immunoglobulin I-set;Immunoglobulin I-set;Immunoglobulin I-set;Fibronectin type III;Fibronectin type III;Fibronectin type III;-;-
PEP	EP00197_Chlamydomonas_leiostraca_P008175	47.619	91.3043	145	165	ATKVKLEQKQREGIAEARSGQ	787	24.3	388	0.392370572207084	EP00197	Algae	Archaeplastida	NA	NA	FALSE	OTHER	0.001186		MLRAGVTCQMAPSTSSQAQSQCRLYTAISTHQIRAQSRPQKLGWAQGLGRRSRRSNVTCAAADIVSSVSDVFQDIVRTAPQSHPGWLAGAAINSAVFTLGYKVLRKGLTPAGVAHSWFLGASIYSAFGAGGYLLVCLYFIFGTLATKVKLEQKQREGIAEARSGQRGPASVWGSGIAGVACALAALATGDYRLWQVGFVASFASKLSDTVSSEIGKAYGQTTYLVTTFQRVPRGTEGAVSAEGTAAGVGAALAFAAVAVAVGQVSVPGAGAVAGAAIVANFFESYLGAVVQGRVPWLTNDLVNMTQISVAAALAIAACAALXPPYALTHPTQRLHAGGGGGERVVHPVACMTATLGDLSRGVVLSVCTGDWCLMGCDWAELHLESSRH	EP00197_Chlamydomonas_leiostraca_P008175	PTHR13353	TRANSMEMBRANE PROTEIN 19	82	309	2.8e-43	IPR002794	Protein of unknown function DUF92	TMEM19	EP00197_Chlamydomonas_leiostraca_P008175	PF01940	Integral membrane protein DUF92	96	310	5.7e-49	IPR002794
PEP	EP00202_Volvox_carteri_P010618	45	86.9565	112	131	TKIKLEQKQKEGIAEARSGQ	460	24.6	292	0.408088235294118	EP00202	Algae	Archaeplastida	NA	NA	FALSE	OTHER	0.001905		MQTVKLSTSKLSVRQLHGWRCKGFHIPSKRGSRAAALPSLPELPEIVGHPGLATGALCNSAVFTLGYTVLRKGLTPLGVAHAWFLGTSVFSAFGLGGYLLVCLYFIFGTLVTKIKLEQKQKEGIAEARSGQRGPSSVWGSGIAGVACALLALLTGDYDVWQIGFVASFCSKLSDTVSSEIGKAYGQTTYLITSFQLVPRGTEGAVSLEGTLAGVLAAVLFAATALIAGQVPDIASAGVVAAAATVANLAESYLGASVQGRISWLNNDIVNMLQITLAAAIAIVMRLTLLQVA	EP00202_Volvox_carteri_P010618	PTHR13353	TRANSMEMBRANE PROTEIN 19	55	284	2.4e-45	IPR002794	Protein of unknown function DUF92	TMEM19	EP00202_Volvox_carteri_P010618	PF01940	Integral membrane protein DUF92	62	277	4.9e-51	IPR002794
PEP	EP00020_Sapocribrum_chincoteaguense_P004765	61.111	78.2609	2028	2045	AAQRGKAKAAGGSKGQHN	127	26.2	2486	0.821312803889789	EP00020	Amoebozoa	Amoebozoa	NA	NA	FALSE	OTHER	0.002774		MRAQGVTLLPDGSYDDVPIVEPLSDDDECDTTDDQSEAGRERGSGALTGGAEESSDSYSETSTDSPRFSSDLPATAAAPSTASPGDALLTVSRGTGSSGCQASGPTASRHQHTPSTSSSPSSNVPARARASPPKENTYRWLVTDFSKQIRKAEAEAGDDLPKCVLPPADICGFSWKLTIYPKGEGKHDGGKVGIYLTIENELPKHEDGWSLKAGFSICLVNSKEGKHVMCKREDNQARSFNKKTPDWGWRDMIELDKLLAWPYTCDDCAEFEVQITNFAQDSLPVAVVLESDFGGPLLNGLDLVNMNECGRQFLMPPNSTLKELRPRVAAALNSPSSSFRFWIIAKRVNGTMRVTDLVERGEMLTPVSELDLGCGLYVEFLEPGAKAFPPHDPDLEALL…	EP00020_Sapocribrum_chincoteaguense_P004765	PTHR13491	ZCCHC10 PROTEIN	52	2074	4.9e-13	IPR039715	Zinc finger CCHC domain-containing protein 10	EP00020_Sapocribrum_chincoteaguense_P004765	PF22486;PF12436;PF12436	MATH domain;ICP0-binding domain of Ubiquitin-specific protease 7;ICP0-binding domain of Ubiquitin-specific protease 7	137;339;532	275;455;638	7.7E-14;3.2E-16;4.7E-5	IPR002083;IPR024729;IPR024729	MATH/TRAF domain;Ubiquitin carboxyl-terminal hydrolase 7
PEP	EP00020_Sapocribrum_chincoteaguense_P011862	61.111	78.2609	2119	2136	AAQRGKAKAAGGSKGQHN	125	26.2	2577	0.827667057444314	EP00020	Amoebozoa	Amoebozoa	NA	NA	FALSE	OTHER	0.0011		SMNDIRPTVRYPVRNGHSCLLDTRPSAVGRLQVTTGQGVRKGGGIRGRVVGLDERGVLWFSFECDSGLSYWHEINVHAVASGVSPIAVMRAQGVTLLPDGSYDDVPIVEPLSDDDECDTTDDQSEAGRERGSGALTGGAEESSDSYSETSTDSPRFSSDLPATAAAPSTASPGDALLTVSRGTGSSGCQASGPTASRHQHTPSTSSSPSSNVPARARASPPKENTYRWLVTDFSKQIRKAEAEAGDDLPKCVLPPADICGFSWKLTIYPKGEGKHDGGKVGIYLTIENELPKHEDGWSLKAGFSICLVNSKEGKHVMCKREDNQARSFNKKTPDWGWRDMIELDKLLAWPYTCDDCAEFEVQITNFAQDSLPVAVVLESDFGGPLLNGLDLVNMNECGR…	EP00020_Sapocribrum_chincoteaguense_P011862	PTHR13491	ZCCHC10 PROTEIN	140	2143	1.1e-13	IPR039715	Zinc finger CCHC domain-containing protein 10	EP00020_Sapocribrum_chincoteaguense_P011862	PF12436;PF12436;PF22486	ICP0-binding domain of Ubiquitin-specific protease 7;ICP0-binding domain of Ubiquitin-specific protease 7;MATH domain	427;620;225	543;726;363	3.3E-16;4.9E-5;8.0E-14	IPR024729;IPR024729;IPR002083	Ubiquitin carboxyl-terminal hydrolase 7
PEP	EP00749_Cafeteria_burkhardae_P001472	63.158	82.6087	524	542	KAAAPKRGKERTSSRRPGQ	200	25.8	565	0.957875457875458	EP00749	Stramenopiles	TSAR	NA	NA	FALSE	OTHER	0.002227		MESSTASGAAAPKAGKRSASAEPNDAISSGSIRVPVPGAGNDFDVIVTLATTEEEVDAWMARRVAGAGSLELSRIDWAGAAWSVPPVAHPQPELFGGHATPVAPSSAAAAGSAGSSALSSAAAGSSSFWRDGDAASDPPAAAAAAAAASSASKAPDAKHASAPQAALDSPAPAGARLARDCAGGARPAVVGLDCEWRPTFRAGAAQRPVALLQLSWGRCVLLVPLLRLRAFPASLRALLESPDVLKTGVGVEGDARKLGKDYGVVCRGVLDVAECHIVATRASETPADIATADAALRASGKSPPTAEQLAKATGQLLGAAFAPGTRARAFVGLLAQEGVGRAAARFVAMGRKYQAMSLRAMTRAYCGAESWKSKSTTMSNWEAFPLRRRQIEYAALDAW…	EP00749_Cafeteria_burkhardae_P001472	PTHR13620	3-5 EXONUCLEASE	77	405	1.7e-31	IPR051132	3'-5' Exonuclease domain-containing protein	EP00749_Cafeteria_burkhardae_P001472	PF01612	3'-5' exonuclease	343	406	0.00015	IPR002562	3'-5' exonuclease domain
PEP	EP00546_Thalassionema_frauenfeldii_P021299	61.111	78.2609	927	944	AKQKEIEKVTSGAPGDSN	484	24.6	974	0.968619246861925	EP00546	Stramenopiles	TSAR	NA	NA	FALSE	OTHER	0.004433		MSTLATAAFDTAPEYTAPSQEEGDENETEEESPSSQPLLTPKDDANPIRTLYETTHSELTNLGKALTCPICQSTYAEQTVILPCVHAFCRSCITLALRSKQECPICKTNATKRGXVDCPLLGELTVAFKQVTRSLGWTPSVYSNQVDMTQLPASNSQSVAMVECHEQLQAAKVWERALNSGEDNPILQKERAKVVQINQEAMVRAAVQKQAKTTAKDFNKDKDLDTKNILMPQSHPEEEVSVIEGKIDDQSDRDDKNSQRTVNFEQNPKIHERSPPLTSIITHDRSSPLRKSKRDNIYTWAADKKSDGKTSLQSTEKNRNNEENGKIRLPSADNSLTPSQTISPKQNSVNEIQESPRIDENPSIGDISVNNFEFDNDSEVSTNHAVDSNISMGKAMGIQ…	EP00546_Thalassionema_frauenfeldii_P021299	PTHR13763	BREAST CANCER TYPE 1 SUSCEPTIBILITY PROTEIN BRCA1	59	711	5e-14	IPR031099	BRCA1-associated	EP00546_Thalassionema_frauenfeldii_P021299	PF13923	Zinc finger	C3HC4 type (RING finger)	68	106	3.3e-06	IPR001841
PEP	EP00039_Didymoeca_costata_P004388	52.632	82.6087	190	208	IKAKVLGTEVIVCGRPGDH	561	24.6	454	0.43448275862069	EP00039	Opisthokonta	Obazoa	NA	NA	FALSE	OTHER	0.003711		MLPDGATQEGHKVPVPTAHEGLNAIKHVRLQGHLYTPAKVQGATERGNPVVVMAHGLCCLQTFAPMPQMVSAFLEAGLCVFTFDYRGFGESWFEQAAPPQLIDPADQCRDWNAAIDFVANLPQIDAKRIALWGTSMSGGHVVTVAAARFKGEVANDVKPCAVVSQVGCMDFNGSRTPVGISTMGFIWDAIKAKVLGTEVIVCGRPGDHAVCDGQQEYDEILGLSSIKPKEVPWRNATSPWSILRCRGYRPGLVASHIACPILFVCAENDYITPPEFIHEAARAAPKATLLEIKKQGHSEIYFEPMLSELARREVQYVCKHLDVPHVEQTKDISPRDDTVVEVPLSKMKIPGSMLKVPLPFVLGTHSNGHVIIKTVKPERHGPEKNVMEGDRVTKINDVE…	EP00039_Didymoeca_costata_P004388	PTHR22946	DIENELACTONE HYDROLASE DOMAIN-CONTAINING PROTEIN-RELATED	27	298	3.6e-31	IPR050261	FrsA esterase	EP00039_Didymoeca_costata_P004388	PF12697	Alpha/beta hydrolase family	51	299	2.2e-07	IPR000073	Alpha/beta hydrolase fold-1
PEP	EP00523_Entomoneis_sp_CCMP467_P003990	42.857	91.3043	506	526	KSSHTKKGKRKLKSGRPKKHS	334	25	557	0.942164179104478	EP00523	Stramenopiles	TSAR	NA	NA	FALSE	OTHER	0.001291		MSLSYRDSGVIRANKKQSPQDPMESVGQWMEDNKSVASLRSMMEDPTLVFALEGGQPIGGWKKYEVSQYTLRVDEHDHDKAKEVHLFSVDRPHMRAFHCSWFALFCAFLIWFSISPLLSQIRDDLDISNEDIWTSSLASLQGALFMRFLLGPLCHKFGPRVLFSIVLCLASIITACTGLIENGEHLIILRLGIGMAGSCVVMTHYWSNSMFTRDVIGTVNGLCTGWGNMGGGITQLLVGSLLYPTFRTYVFDGDTEMAWRTVCLIPAATAFVTAIIIFYISDDCPLGNYRELKKHKSMPEVSATEKLWAGAKNFNAWLLFIQYACSFGVELTMNNAASLYFRDEFGLSVEAAAAIASVCGSLNLFARGLGGFISDMSMKSFGMRGRLWVHTVFLLAEGA…	EP00523_Entomoneis_sp_CCMP467_P003990	PTHR23515	HIGH-AFFINITY NITRATE TRANSPORTER 2.3	66	547	0	IPR044772	Nitrate transporter	EP00523_Entomoneis_sp_CCMP467_P003990	PF07690	Major Facilitator Superfamily	101	459	1e-22	IPR011701	Major facilitator superfamily
PEP	EP00742_Colponemidia_sp_Colp-10_P004311	47.368	82.6087	1158	1176	TDVNGKEREKDKISPNRPA	890	23.9	1811	0.645647321428571	EP00742	Alveolata	TSAR	NA	NA	FALSE	OTHER	0.001159		MMTLLEDQELDEELGLSDRLLRTEKASWYDRATHLVRVRTFQTIHLLSDKIWLGKNTTLFFLIIELVQLLYFPFASLPALRADQGGILSLFAYFSVDVGTFPFSANGNLLFDLFIFVICYLTVHFLMFIYLAYEGEHNEEDHVAKFCQRALKYSTFLLTTIFYIPFLNIIIDTLRCETLRTGLNPTITQCWTGVHGLFVFFCFIFGPLLVVYSVCMVLLWFDQSPRTNTVLARVHSRVECAEMISKTIICVVFGFFFNSSYDWLLFTALFGCFAVCLILHLTLMPFYKYKANQVKAAYSSALFWSAVCATVSYGFGRKDSNSTFILFFLPLPLICGLSYFFADFRLKWLIQQPVVKILRPYLIQVKTKLLAVAYIEQSVKFKSNRIAQLEDPTLRNEKR…	EP00742_Colponemidia_sp_Colp-10_P004311	PTHR31600	TINY MACROCYSTS PROTEIN B-RELATED	57	1793	6.1e-115	IPR052994	Tiny macrocysts signaling regulators	EP00742_Colponemidia_sp_Colp-10_P004311	PF25474	TmcB	TPR repeats	483	594	1.8e-24	IPR057352
PEP	EP00067_Danio_rerio_P010979	52.381	91.3043	95	115	KLAAKQRATDDGSSSQPGVHN	574	24.6	702	0.138032305433186	EP00067	Opisthokonta	Obazoa	NA	NA	FALSE	OTHER	0.000916		MKPSLESDEEEELGALQKTLRERANRSIQHLSSMLAGHSSDSETSEPNQQELLSSVQQNPCSPVQQSEAVSQLRSLLQMKTKDANIQSLSPSRRKLAAKQRATDDGSSSQPGVHNLVPIINNQSEYIQHLEAEVKFCKEELLEMKQRVRVVIVENEKLHHELKAKTIEDTLKEYTFVDSTLNMEHTAENTLKERLGSVNQAEDHKWRKEMEQLKCLYQAQTETLEAQVVSLKKDLACIQKEYEESKERLRHKEAMAVAAGTGQRVSGLCLKCAQHEAVLAETHTNVHVQSIERLTKERDELMTVLCSLRASQTDAQQREWGAYQQVKQAVEMAEEANLEKTRALVQCEHFHNELTRQRERLERELASEQDKISQAREAARSESKKEREELMQTLSSLSQ…	EP00067_Danio_rerio_P010979	PTHR34343	SEROLOGICALLY DEFINED COLON CANCER ANTIGEN 8	7	697	0	IPR031887	Serologically defined colon cancer antigen 8	EP00067_Danio_rerio_P010979	PF15964	Centrosomal colon cancer autoantigen protein family	6	692	0	IPR031887	Serologically defined colon cancer antigen 8
PEP	EP01045_Picozoa_sp_COSAG04_P004628	60	86.9565	141	160	STEVAAKQRGAQEVSFSRPG	44	27.7	1552	0.0913838120104439	EP01045	Picozoa	Archaeplastida	NA	NA	FALSE	OTHER	0.002452		MAFAELRCAAQGWAHRMTEPSVVLGRKGKGPDGEAADVVLSGSKGISRRHAIVAVVEGTSPPELALSCVGKNHVLVNGEVKGAGAVDVRLRGGDVLAIGGTELEVVTAPALLSLSAAGAGSGSDSDADPFADLEAGLGLTSTEVAAKQRGAQEVSFSRPGSLGMKIAPDSPGGRGQVVVLSVDPGSQAAEHPAVEPGLPLERIAGQSVAGLPYTEVTRIIGEHTERPLTVAFGSPPPRAEAQPSVGGGAAQSPQNAYTSSAWEDREREFRAHDEQLAEARRARKQRHTEAAQGNTYIRNVLKQDRKVAAAQAAAEEVAKPQPQRQPEPEPELAAAAAAAGAGLKSRSEQAAKRRSQSARRPKTPQRKTGPRPRSRARSPSPARLATRSPAALRAKSPQH…	EP01045_Picozoa_sp_COSAG04_P004628	PTHR34524	CALCYPHOSIN	768	846	3.7e-80	IPR051581	Calcium-Binding Signalling family	EP01045_Picozoa_sp_COSAG04_P004628	PF13202;PF13499;PF13499;PF13499;PF13499;PF13499;PF13499;PF13499;PF13499;PF00498;PF00498	EF hand;EF-hand domain pair;EF-hand domain pair;EF-hand domain pair;EF-hand domain pair;EF-hand domain pair;EF-hand domain pair;EF-hand domain pair;EF-hand domain pair;FHA domain;FHA domain	624;949;1100;856;1188;524;439;1286;768;1467;23	643;1010;1160;916;1248;588;499;1346;828;1541;99	29.0;1.7E-6;8.4E-8;9.5E-8;1.0E-7;1.1E-7;1.1E-8;1.5E-7;2.4E-7;1.2E-4;0.052	IPR002048;IPR002048;IPR002048;IPR002048;IPR002048;IPR002048;IPR002048;IPR002048;IPR002048;IPR000253;IPR000253	EF-hand domain;EF-hand domain;EF-hand domain;EF-hand domain;EF-hand domain;EF-hand domain;EF-hand domain;EF-hand domain;EF-hand domain;Forkhead-associated (FHA) domain;Forkhead-associated (FHA) domain
PEP	EP00142_Kluyveromyces_lactis_P002387	55	86.9565	174	193	RVKAKRSGGTKRSSGRSSNH	686	24.3	364	0.502906976744186	EP00142	Opisthokonta	Obazoa	NA	NA	FALSE	OTHER	0.000507		MCRFLIYKGKEPIKLSHLLTRPEHSIIKQSFDSRLRIDRTRPINGDGFGVAYYSEDPELDGPCLFKAITPAWNNQNLETLAEKTKSRLVLAHVRASTYGTLSETNCHPFTYHNLTFMHNGGIGNFHRFKRKLLNHIGDKYLLMIQGSTDSECAFALLLDTLERMGYDPASEQQRVKAKRSGGTKRSSGRSSNHVIIREALLKTIDLLKQWTQEAADSSDTFEPSLLNFAVTDGDCVVISRYITSSTDEAPSLHFSCGSSFVESGPGEYRMERLDRNQDVIMVASEPLTFERGDWTAVPTNSILTIRNQTVLLHPVIDEYYQADPLYARSSTLAESKGLMGSVPVSSPVDPKVPPLERDRRVYIT	EP00142_Kluyveromyces_lactis_P002387	PTHR43187	GLUTAMINE AMIDOTRANSFERASE DUG3-RELATED	1	344	4.7e-124	IPR052373	Gamma-glutamyl amide hydrolase	EP00142_Kluyveromyces_lactis_P002387	PF13230	Glutamine amidotransferases class-II	43	170	1.7e-10	IPR026869	Gamma-glutamyl-hercynylcysteine sulfoxide hydrolase EgtC-like
PEP	EP00286_Rhodomonas_abbreviata_P008545	38.095	91.3043	30	50	SETRSNENGAEKVSNGETGDH	938	23.9	1008	0.0293819655521783	EP00286	Cryptophyceae	Cryptista	NA	NA	FALSE	OTHER	0.000259		MSDPIEKTEPPITIKEDENEDEDEDRITRSETRSNENGAEKVSNGETGDHFEDPANGHDASRRKSSLQDGERKASLDGVTLGTVIEGPLGEEGKNIAGPLGEEGKNIEGPHGEEGKKHPTPLEVGGKDIHTTEPRPVSPQKKGVQPSFVMKRYTGAEGVGPSDRRAGSIDMPVGGRVFSPEGGVGNTRSSGDQPRQPRGRMSIDYMNRRASQEKRTVDALELGRRSVELSHAIQGMASSNAVDVEELHELAERLADLQAEIEAKEKATGERVTDAERQELETAEELLKVKLAQASEEVKSTWLKGRNERGMQQLKDYELRKKYVTEEALGSGVELCGVSLTEEAWMGVKLLPFVLLFMLVVGGATQTHSDSSKGILGQLYTVGPGNPLVWPMSTVHTMV…	EP00286_Rhodomonas_abbreviata_P008545	PTHR43568	P PROTEIN	770	998	2.1e-154	IPR051475	Diverse Ion Transporter	EP00286_Rhodomonas_abbreviata_P008545	PF03600	Citrate transporter	577	938	2.3e-74	IPR004680	Citrate transporter-like domain
PEP	EP00286_Rhodomonas_abbreviata_P024931	38.095	91.3043	25	45	SETRSNENGAEKVSNGETGDH	858	23.9	993	0.0246913580246914	EP00286	Cryptophyceae	Cryptista	NA	NA	FALSE	OTHER	0.000569		XKTEPPITIKEDENEDEDEDRITRSETRSNENGAEKVSNGETGDHFEDPANGHDASRRKSSLQDGERKASLDGVTLGTVIEGPLGEEGKNIAGPLGEEGKNIEXPSLEVGGKDIHTTEPRPVSPQKKGVQPSFVMKRYTGAEGVGPSDRRAGSIDMPVGGRVFSPEGGVGNTRSSGDQPRQPRGRMSIDYMNRRASQEKRTVDALELGRRSVELSHAIQGMASSNAVDVEELHELAERLADLQAEIEAKEKATGERVTDAERQELETAEELLKVKLAQASEEVKSTWLKGRNERGMQQLKDYELRKKYVTEEALGSGVELCGVSLTEEAWMGVKLLPFVLLFMLVVGGATQTHSDSSKGILGQLYTVGPGNPLVWPMSTVHTMVEAKIQIPSLTKPGHA…	EP00286_Rhodomonas_abbreviata_P024931	PTHR43568	P PROTEIN	753	981	1.9e-154	IPR051475	Diverse Ion Transporter	EP00286_Rhodomonas_abbreviata_P024931	PF03600	Citrate transporter	560	921	2.2e-74	IPR004680	Citrate transporter-like domain
PEP	EP00073_Rattus_norvegicus_P015476	55.556	78.2609	769	786	AKDKGREKSSEGNPPQEN	186	25.8	1981	0.391237901171676	EP00073	Opisthokonta	Obazoa	NA	NA	FALSE	OTHER	0.00126		MSESEVGKDTTPEPSPANGTGPGPEWGLCPGPPTVGTDTSGASGLGTPRRRTQHNKHKTVVVASAQRSPRALFCLTLTNPIRRSCISIVEWKPFDILILLTIFANCVALGVYIPFPEDDSNTATHNLEQVEYVFLVIFTVKTVLKIVAYGLVLHPSAYIRNGWNLLDFIIVVVGLFSVLLEQGPGRPGDAPHTGGKPGGFDVKALRAFRVLRPLRLVSGVPSLHIVLNSIMKALVPLLHIALLVLFVIIIYAIIGLELFLGRMHKTCYFLGSDMEAEEDPSPCASSGSGRSCTLNQTECRGRWPGPNGGITNFDNFFFAMLTVFQCITMEGWTDVLYWMQDAMGYELPWVYFVSLVIFGSFFVLNLVLGVLSGEFSKEREKAKARGDFQKLREKQQMEE…	EP00073_Rattus_norvegicus_P015476	PTHR45628	VOLTAGE-DEPENDENT CALCIUM CHANNEL TYPE A SUBUNIT ALPHA-1	48	1715	0	IPR050599	Voltage-dependent calcium channel alpha-1 subunit	EP00073_Rattus_norvegicus_P015476	PF16905;PF08763;PF00520;PF00520;PF00520;PF00520;PF16885	Voltage-dependent L-type calcium channel	IQ-associated;Voltage gated calcium channel IQ domain;Ion transport protein;Ion transport protein;Ion transport protein;Ion transport protein;Voltage-gated calcium channel subunit alpha	C-term	1460;1523;1190;92;869;531;1671	1513;1596;1450;382;1145;763;1926	2.6E-23;1.0E-26;3.6E-64;3.6E-68;1.8E-57;2.7E-59;0.0
PEP	EP00073_Rattus_norvegicus_P032839	55.556	78.2609	539	556	AKDKGREKSSEGNPPQEN	187	25.8	1750	0.310623556581986	EP00073	Opisthokonta	Obazoa	NA	NA	FALSE	OTHER	0.11886		MKALVPLLHIALLVLFVIIIYAIIGLELFLGRMHKTCYFLGSDMEAEEDPSPCASSGSGRSCTLNQTECRGRWPGPNGGITNFDNFFFAMLTVFQCITMEGWTDVLYWMQDAMGYELPWVYFVSLVIFGSFFVLNLVLGVLSGEFSKEREKAKARGDFQKLREKQQMEEDLRGYLDWITQAEELDLHDPSVDGNLASLAEEGRAGHRPQLSELTNRRRGRLRWFSHSTRSTHSTSSHASLPASDTGSITDTPGDEDEEEGTMASCTLCLNKIMKTKVCRHFRRANRGLRARCRRAVKSNACYWAVLLLVFLNTLTIASEHHGQPVWLTQTQEYANKVLLCLFTVEMLLKLYGLGPSVYVASFFNRFDCFVVCGGILETTLVEVGAMQPLGISVLRCVRL…	EP00073_Rattus_norvegicus_P032839	PTHR45628	VOLTAGE-DEPENDENT CALCIUM CHANNEL TYPE A SUBUNIT ALPHA-1	1	1494	0	IPR050599	Voltage-dependent calcium channel alpha-1 subunit	EP00073_Rattus_norvegicus_P032839	PF16905;PF00520;PF00520;PF00520;PF00520;PF16885;PF08763	Voltage-dependent L-type calcium channel	IQ-associated;Ion transport protein;Ion transport protein;Ion transport protein;Ion transport protein;Voltage-gated calcium channel subunit alpha	C-term;Voltage gated calcium channel IQ domain	1230;639;2;960;301;1440;1293	1283;915;152;1220;533;1695;1366	2.2E-23;1.5E-57;6.3E-29;2.3E-64;2.3E-59;0.0;8.8E-27
PEP	EP00073_Rattus_norvegicus_P054934	55.556	78.2609	769	786	AKDKGREKSSEGNPPQEN	186	25.8	1973	0.392838874680307	EP00073	Opisthokonta	Obazoa	NA	NA	FALSE	OTHER	0.00126		MSESEVGKDTTPEPSPANGTGPGPEWGLCPGPPTVGTDTSGASGLGTPRRRTQHNKHKTVVVASAQRSPRALFCLTLTNPIRRSCISIVEWKPFDILILLTIFANCVALGVYIPFPEDDSNTANHNLEQVEYVFLVIFTVETVLKIVAYGLVLHPSAYIRNGWNLLDFIIVVVGLFSVLLEQGPGRPGDAPHTGGKPGGFDVKALRAFRVLRPLRLVSGVPSLHIVLNSIMKALVPLLHIALLVLFVIIIYAIIGLELFLGRMHKTCYFLGSDMEAEEDPSPCASSGSGRSCTLNQTECRGRWPGPNGGITNFDNFFFAMLTVFQCITMEGWTDVLYWMQDAMGYELPWVYFVSLVIFGSFFVLNLVLGVLSGEFSKEREKAKARGDFQKLREKQQMEE…	EP00073_Rattus_norvegicus_P054934	PTHR45628	VOLTAGE-DEPENDENT CALCIUM CHANNEL TYPE A SUBUNIT ALPHA-1	48	1715	0	IPR050599	Voltage-dependent calcium channel alpha-1 subunit	EP00073_Rattus_norvegicus_P054934	PF16905;PF08763;PF16885;PF00520;PF00520;PF00520;PF00520	Voltage-dependent L-type calcium channel	IQ-associated;Voltage gated calcium channel IQ domain;Voltage-gated calcium channel subunit alpha	C-term;Ion transport protein;Ion transport protein;Ion transport protein;Ion transport protein	1453;1516;1663;869;531;92;1190	1506;1589;1918;1145;763;382;1443	2.5E-23;1.0E-26;0.0;1.8E-57;2.7E-59;3.6E-69;3.9E-64
PEP	EP00073_Rattus_norvegicus_P054935	55.556	78.2609	431	448	AKDKGREKSSEGNPPQEN	187	25.8	1642	0.264778325123153	EP00073	Opisthokonta	Obazoa	NA	NA	FALSE	OTHER	0.007312		MQDAMGYELPWVYFVSLVIFGSFFVLNLVLGVLSGEFSKEREKAKARGDFQKLREKQQMEEDLRGYLDWITQAEELDLHDPSVDGNLASLAEEGRAGHRPQLSELTNRRRGRLRWFSHSTRSTHSTSSHASLPASDTGSITDTPGDEDEEEGTMASCTLCLNKIMKTKVCRHFRRANRGLRARCRRAVKSNACYWAVLLLVFLNTLTIASEHHGQPVWLTQTQEYANKVLLCLFTVEMLLKLYGLGPSVYVASFFNRFDCFVVCGGILETTLVEVGAMQPLGISVLRCVRLLRIFKVTRHWASLSNLVASLLNSMKSIASLLLLLFLFIIIFSLLGMQLFGGKFNFDQTHTKRSTFDTFPQALLTVFQILTGEDWNVVMYDGIMAYGGPFFPGMLVCVY…	EP00073_Rattus_norvegicus_P054935	PTHR45628	VOLTAGE-DEPENDENT CALCIUM CHANNEL TYPE A SUBUNIT ALPHA-1	1	1386	0	IPR050599	Voltage-dependent calcium channel alpha-1 subunit	EP00073_Rattus_norvegicus_P054935	PF08763;PF00520;PF00520;PF00520;PF00520;PF16905;PF16885	Voltage gated calcium channel IQ domain;Ion transport protein;Ion transport protein;Ion transport protein;Ion transport protein;Voltage-dependent L-type calcium channel	IQ-associated;Voltage-gated calcium channel subunit alpha	C-term	1185;3;531;193;852;1122;1332	1258;44;807;425;1112;1175;1587	8.2E-27;0.013;1.4E-57;2.1E-59;2.1E-64;2.1E-23;0.0
PEP	EP00073_Rattus_norvegicus_P054936	55.556	78.2609	769	786	AKDKGREKSSEGNPPQEN	187	25.8	1546	0.50261780104712	EP00073	Opisthokonta	Obazoa	NA	NA	FALSE	OTHER	0.00126		MSESEVGKDTTPEPSPANGTGPGPEWGLCPGPPTVGTDTSGASGLGTPRRRTQHNKHKTVVVASAQRSPRALFCLTLTNPIRRSCISIVEWKPFDILILLTIFANCVALGVYIPFPEDDSNTANHNLEQVEYVFLVIFTVETVLKIVAYGLVLHPSAYIRNGWNLLDFIIVVVGLFSVLLEQGPGRPGDAPHTGGKPGGFDVKALRAFRVLRPLRLVSGVPSLHIVLNSIMKALVPLLHIALLVLFVIIIYAIIGLELFLGRMHKTCYFLGSDMEAEEDPSPCASSGSGRSCTLNQTECRGRWPGPNGGITNFDNFFFAMLTVFQCITMEGWTDVLYWMQDAMGYELPWVYFVSLVIFGSFFVLNLVLGVLSGEFSKEREKAKARGDFQKLREKQQMEE…	EP00073_Rattus_norvegicus_P054936	PTHR45628	VOLTAGE-DEPENDENT CALCIUM CHANNEL TYPE A SUBUNIT ALPHA-1	48	1516	0	IPR050599	Voltage-dependent calcium channel alpha-1 subunit	EP00073_Rattus_norvegicus_P054936	PF00520;PF00520;PF00520;PF00520;PF16905	Ion transport protein;Ion transport protein;Ion transport protein;Ion transport protein;Voltage-dependent L-type calcium channel	IQ-associated	92;1190;531;869;1460	382;1450;763;1145;1513	2.5E-69;1.9E-64;1.9E-59;1.2E-57;1.9E-23	IPR005821;IPR005821;IPR005821;IPR005821;IPR031649
PEP	EP00065_Mola_mola_P028545	40.909	95.6522	482	503	AKAIAAEQRGSDMMADGVEGQH	983	23.9	504	0.99792531120332	EP00065	Opisthokonta	Obazoa	NA	NA	FALSE	SP(Sec/SPI)	0.637145	CS pos: 19-20. RWA-DL. Pr: 0.3267	MIHLVSLCFLSSYLHCRWADLEELEKDKRIYQKVKRFKAKQQLSNFITEMDDEPFNPDYVEVDRVLDVSESTDENGEIVTLYLVKWCSLPYEDSTWELKADLDQSKIEEYERITARTPSTKRPASSTDWKKLEGSREYRNGNTLREYQLEGLNWLTFNWYNSRNCILADEMGLGKTIQSITFLYEIYMKGIEGPFLVIAPLSTIPNWEREFRTWTELNAVVYHGSQASRKTIQAYEMYYRDTQGKIIKAVYRFHVVITTFEMILADCPELRSVWGRWSDILAHGRFKRPLKEADVETICRALLAYCLLHYRGDENIKSFIWDLITPSEDGTTKTLTNHSGLSTPVPRGRKGKKAKPQAPPPQTPRADWLVSCNPDHLLQEDSYKRHLKHHCNKVLLRVR…	EP00065_Mola_mola_P028545	PTHR46850	CHROMODOMAIN-HELICASE-DNA-BINDING PROTEIN 9	12	273	0	IPR051493	Chromodomain-helicase-DNA-binding	EP00065_Mola_mola_P028545	PF00176;PF00385	SNF2-related domain;Chromo (CHRromatin Organisation MOdifier) domain	147;61	280;112	4.8E-26;6.4E-9	IPR000330;IPR023780	SNF2
PEP	EP00057_Strongylocentrotus_purpuratus_P017777	64.286	60.8696	900	913	RGKAKVDTGRPSKH	792	24.3	1165	0.781059947871416	EP00057	Opisthokonta	Obazoa	NA	NA	FALSE	OTHER	0.001092		MPEKQDDTSVRVAVRIRPQLAREKIDACRVCTAVSPDEPQIILGPDRMFTYDNVFDMDSQQDSLYQKTVHDLIEGCFEGYNATVFAYGQTGSGKTYSMGTGFEPGLKEDQKGIIPRAVRHLFTGIEERRRSATERSEPPPEFKIYAEFMELYNEEVLDLFDTTRDMESSRHKKSHIKIHEDAGGGIYVVGVTTRTVTSEPETLQALQGGALSRTTASTKMNSQSSRSHAIFTLHIKQQRLIKVTTEIEGEGEKEAEKAEGDGMNEFEMLTAKFHFVDLAGSERLKRTGATGDRAKEGISINCGLLALGNVISALGDPTKRSSHVPYRDSKLTRLLQDSLGGNSRTLMIACVSPSDPGLYGAFDHTLRYANRARNIRTAVIANQDKTRVVSWLLLGTEIK…	EP00057_Strongylocentrotus_purpuratus_P017777	PTHR47969	CHROMOSOME-ASSOCIATED KINESIN KIF4A-RELATED	1	1130	0	IPR027640	Kinesin-like protein	EP00057_Strongylocentrotus_purpuratus_P017777	PF23204;PF00225;PF23203;PF25764	KIF21A-like domain;Kinesin motor domain;KIF21A-like domain;KIF21A-like domain	427;15;921;644	522;375;1078;827	4.8E-7;3.0E-96;8.2E-56;6.7E-35	IPR056533;IPR001752;IPR056532;-	KIF21A/B
PEP	EP00908_Phaeocystis_cordata_P020092	45.455	95.6522	155	176	TKVRALQFGRTRISGTLPSQYN	229	25.8	398	0.409574468085106	EP00908	Haptophyta	Haptista	NA	NA	FALSE	OTHER	0.004977		AADGGYYYGTVQFSIPSACTGWALDLRTQDSTVTANGVDRLVVESDSARTWCLDPCLSALATDGGTHVYPRPWAGIMCESGAVVEISLPKNGLTGTVPTQLGHIAGSLTRLELYGNRISGTLPGTLGTLTELDSEMSLGESSLSGTLPLELALVTKVRALQFGRTRISGTLPSQYNALTELSFLDVSESMLSGTLVSTALSASEFNLFSLTSLSSFPRTQGTPMSGTLPTEIGKLTRLKSGLAFQDTQLSGTLPTQVGSLTALNDGIYVYNSSLSGSIPSELAVHAELGFPTLHSNLLSGTLPSELGAFSDIGFPCVSYNSLSGTIPEGFKHTYGRIDFYSNFVDEGQITDNYYSWHDREFQWIRTGHGLASDRVEADAQGLIPTEIRILQKLQELWW	EP00908_Phaeocystis_cordata_P020092	PTHR48006	LEUCINE-RICH REPEAT-CONTAINING PROTEIN DDB_G0281931-RELATED	51	342	2.2e-48	IPR051824	LRR Receptor-Like Ser/Thr Protein Kinase	EP00908_Phaeocystis_cordata_P020092	PF00560	Leucine Rich Repeat	107	129	360	IPR001611	Leucine-rich repeat
PSK	EP00592_Proboscia_alata_P012141	40.909	95.6522	168	189	KCLNQRTLVSNNDYVRTTSERH	940	23.9	818	0.209798994974874	EP00592	Stramenopiles	TSAR	0.25	CLEL_aligned	TRUE	OTHER	0.005734		MGVTVTTGETTKSTATKATATKPSYDRWEPLVTPIDYGLCSPKTHPPGTKATATKPSYDRWEPLVTPIDYGLCSPKTHPPGDTNTNTNTGGHYITTAINYTNGPAHIGHAYEGITADALARYYRSKRSDETCYFVTGSDEHGQKIAATAEKEHSQPIDICNKYVGGFKCLNQRTLVSNNDYVRTTSERHKRTARALWNKCHDANDIYLSTYSGWYNIREETFVTETEAEQNDYKDPASGLPLKKVEEESYFFKMSEYHDRLVQYITDNPGFIQPNQHRNAILSRLNSDKLRDLSISRTTFDWGISVPEGFKKGHVMYVWFDALSNYLTGVDALNVNKEGRFEQTNQYWPANVHIIGKDILWFHTVIWPCILMSAKLPLPQTVFAHGFVNDKQGKKMSKS…	EP00592_Proboscia_alata_P012141	PTHR43326	METHIONYL-TRNA SYNTHETASE	89	610	2.4e-161	IPR023457	Methionine-tRNA synthetase	type 2	EP00592_Proboscia_alata_P012141	PF01588;PF09334;PF09334;PF19303	Putative tRNA binding domain;tRNA synthetases class I (M);tRNA synthetases class I (M);Anticodon binding domain of methionyl tRNA ligase	658;246;92;513	756;458;227;605	4.3E-22;7.4E-55;6.0E-31;8.2E-5	IPR002547;IPR015413;IPR015413;IPR041872
PSK	EP00929_Paragymnodinium_shiwhaense_P013738	45	86.9565	381	400	CEALRQFPEHKDWILVKEKH	507	24.6	494	0.80168776371308	EP00929	Alveolata	TSAR	1.2	CIF_align	TRUE	OTHER	0.037864		MISPRPVAVPTTAQAFAVAMPLPHSARATPQMSPQISPQGSAVPSPAPGRPLLASHALPFAVATATASNSRPLSPPTVRATSRVSSPGPSGHTAPLVLTSMPGTPGLSAARAPRPGLLTVGAAPLMRSTTSSSMGSLASWTMPPPVVHTTGPPLAAPSLTPSLDRAASRGSLAMAAGAVSSASHPPLSQQWNAPVISPAISKGGSTATVEPIAAPMKTTSESATVSALRSEVVELRHELAELQNMLSEGLQQRDEAEMSRRDTSNRLEKLERRRADAETRLKEANNESKRLREELAKLQGETLLPPSRSSRNPSPERSQDHGSDVGNSRDSRRPASSRLQHNDSQTSFGLSEDGRDSYRQQPPLPPPSIASRADGIDELWCEALRQFPEHKDWILVKEK…	NA	NA	NA	NA	NA	NA	NA	NA	EP00929_Paragymnodinium_shiwhaense_P013738	PF02187	Growth-Arrest-Specific Protein 2 Domain	396	443	0.015	IPR003108	GAR domain
PSK	EP00047_Mylnosiga_fluctuans_P009182	55.556	78.2609	180	197	DRCMRRAFTSADIDYIYT	591	24.6	373	0.504225352112676	EP00047	Opisthokonta	Obazoa	1.8	PSK_aligned	TRUE	SP(Sec/SPI)	0.556152	CS pos: 42-43. AHA-KI. Pr: 0.3998	RAGADCPIMRCPRRACSPAMRGLLVLVPLVALAAVALSLAHAKIFLEPNPSTTQPNQHFERTRSVGLHGAMQAATDQATSPIAASSTRPTTPVFAVIVSLGRSGSTLLLRAIGLLPDTFILAEPHHAWLSSAAAAGEPSERPSYQSLFDCSFVQNNATIYQVLWGYACSYLPWMAADMADRCMRRAFTSADIDYIYTTCNRSHIRVIKAISFAQTAIDELRDLIKTGALVKIIHLLRPAIEVAVSMGVAGWLGKVQTEAQLIEAIAAHVCVPLVADRTAVRRLRLPRGHILALNYTDLVSDGPGALARLTGFLHALPSERVSDIDGILSRRWMQQDQHYSHSAVERAHLQQMLGRAELRAHPACRRALGPAL*	EP00047_Mylnosiga_fluctuans_P009182	PTHR10704	CARBOHYDRATE SULFOTRANSFERASE	22	322	2.5e-09	IPR051135	Gal/GlcNAc/GalNAc Sulfotransferase	EP00047_Mylnosiga_fluctuans_P009182	PF13469	Sulfotransferase family	96	313	0.001	-	-
PSK	EP01113_Clastostelium_recurvatum_P035023	45	86.9565	262	281	DENMVAHVFSSFLDYIYSQE	852	23.9	374	0.73728813559322	EP01113	Amoebozoa	Amoebozoa	3.4	PSK_aligned	TRUE	OTHER	0.001075		MEVSTTSFARLEKKEHTWKIVIAKNFPSVVTCDRELPVVLMHGSDIYLTEERGFSTNLSCTGDGRIVLGVARDFTLQINIIPLHGNHDRLPPSPPSPPAGPSMKTRVAVFAENAPAPLCQQLSSSASGAMSVAIPARELGFSACGHDLDPNKEIVLVVYIHFLYAIDVPCILSSPSLPLSPPTGRRYASSSSPSSSPSFINMRADPLGLSDVTLNVGGLRFPVHKCILAYVSPYFARLLAGGMLESRSRDIVMQIPDIEGVDENMVAHVFSSFLDYIYSQEYPSLTSADEHMMMFKIADMFGVDPLRSISLSHIISCSSSEDVPALLCTLGSYPGGKEFRTLLLRHIYISRRLGSSLSSLICYNMALVKLLKI*	EP01113_Clastostelium_recurvatum_P035023	PTHR24413	SPECKLE-TYPE POZ PROTEIN	209	348	2.4e-17	-	-	EP01113_Clastostelium_recurvatum_P035023	PF00651	BTB/POZ domain	209	310	1.6e-10	IPR000210	BTB/POZ domain
PSK	EP00671_Bodo_saltans_P002582	42.857	91.3043	377	397	CMARRSDGDCSDYVALRQRHN	217	25.8	1207	0.317032040472175	EP00671	Euglenozoa	Excavates	6.5	CIF_align	TRUE	OTHER	0.008519		MYNPPAPQTLAALRGLAAGGSGGGGPGDGGGTVLRFDAAGSDSSSALPSAGLLFGHQLLFTVHYGVGFTSLFGGSDEERTAKQFGIGGYQLQVRYGNAGGMTTPAFTGGDSSGRGGDVVSGGGGAQDVAVWNQRFSLPLQDMQSPIELFLIDTEAAARNTDPKDGAYLIGGVMLAPPDVQWNASDGSIATEQTWRAYRGDHVRLAVTTFERRRGGEGGSSSHAAIIAHNESVRSSMGHSSASHLEDRELEDLSLCVSWEVVLASQLQNHLNDGHHGDDDDDVAEEADPLAPVPIQRNGEVKPAGVLTSRLGGGGGGGSDRGSSIPVSNGGNSSVAAAGQQQLQSYDVDITFEIDRIDQYPATSLVSNKQKSSSVLFCMARRSDGDCSDYVALRQRHNDN…	NA	NA	NA	NA	NA	NA	NA	NA	NA	NA	NA	NA	NA	NA	NA	NA
PSK	EP00411_Alexandrium_monilatum_P101862	75	52.1739	265	276	DECLVRRTLAVH	131	26.2	653	0.41185647425897	EP00411	Alveolata	TSAR	NA	NA	FALSE	OTHER	0.010598		QGTRDGHVHYLRRGLRGHGRQRLAIFAAGDLVVVLGEECGEVCALPLHEQREGLAERCGTRDAGASTAPSARRALDLDAGAEERLRLCIFAAQAGVLVPNLVTAVPVVHQAVSSLPVGAGVLYQEWLNMGIRGKADQPGTKLSKPFRVAGVGLPDLQAAKRKVSEAKNVMKAVLSXVQGEVKRLAERVLPAVAGGAAAPDAGLAVDLEHTDALHAAAVLAPQASLRVPDAAAASRPCLVQARITVLRQLHVRLLAVGDLVNALGDECLVRRTLAVHGKVEGIAEARAIARAVAAAAPDARLAANSHAVPLQEAAAIAARQALALAREGTAAACSRGQAEAAQLGVIPPGRGARPIALVVVQVRRVLRPLDVLPPHLAVAVHRVVLNARAHLLLRAEGLA…	NA	NA	NA	NA	NA	NA	NA	NA	NA	NA	NA	NA	NA	NA	NA	NA
PSK	EP00041_Stephanoeca_diplocostata_P005480	39.13	100	538	560	EDCLSTRTTAIQMEDITTQEQHD	223	25.8	575	0.972826086956522	EP00041	Opisthokonta	Obazoa	NA	NA	FALSE	OTHER	0.028787		MTMSSGKSPPPPGADSWGCCQDSAIVFLMTMSIACTTIAISTSQWMSVPNAMDGDIDRSGIGFGMSSRAVFGLDRYCVQVPVRHFSNALHYACFKYTEEITIKQQPTTVPVPTIASAHGRQSPTFVNGTGCDYFDDACTTTEAIRKLGVGAIVFGTLAIVAAQLPRPRLVRFLLALTVLSNAVGVGVWLSFQSKFSKSAESGFSFALFATGLPCSALALVLSVFYARQHRCSKGIASCCHGNASVHVEDSIAGPLCDPIADRPHETDAEVTAPVTSGGPESSSAVGSAKVARPIVMAGLLLTWILLLAALCGGEWTHTGDLGPVGALCLQGSCAATFGLWTYCVYSVLAPLVYEDMARICLSYSELVSLSGRSDELTGNHRFAEQDLEPKRKTCIFIAI…	NA	NA	NA	NA	NA	NA	NA	NA	NA	NA	NA	NA	NA	NA	NA	NA
PSK	EP01065_Artemidia_motanka_P010421	57.143	60.8696	2680	2693	DECPSKRTLPSHSD	333	25	4247	0.632884479092842	EP01065	Euglenozoa	Excavates	NA	NA	FALSE	OTHER	0.007044		ATLPTATRTAAATATLPTATRTAAATATLPTATATPQLTRSATLPAWDNYTAALEPDSFHEGQEIRLRIVATLGSASAPAFAFNATGSALGSFDVRAYQWTAASDDDCGKYVAAAAAPLYSASSFGVSARGREEGAGVVADAHVTLTAPHSSVTFVVCFRHAPEPTMVKAPAADWTLFSTGQKSKFTATQAQLWYHLPEPTEGQYAVVQLLSSEAWNFTYAPSACGAGSSYADLLPCGFGDNLKIVPAGQPCTVEQPSLQQPYLGTGFVRNDGTWEPEALPGLLFGATSGGAGRFGTQFGNPLVDSWTDWGTYYQANLRSDVASGAHADYRHAYAYVRLPMAVGKSYDVCFSSREQRIGLLGRNGTLDAVPAWRKVYRCSSASQCAAAAGGTSFTVQKE…	NA	NA	NA	NA	NA	NA	NA	NA	NA	NA	NA	NA	NA	NA	NA	NA
PSK	EP01126_Amoeba_proteus_P025412	40	86.9565	298	317	ECVGEKTLSANTNQIFAQDQ	346	25	405	0.771428571428571	EP01126	Amoebozoa	Amoebozoa	NA	NA	FALSE	OTHER	0.001926		VPFAVDYNLGSSGINAEYGRLEFSVNVDEEMSLVSDALRRQTCKTGRWEIQVVFFRRVKKYPPCRTRIIYKVHVQNPNGISWIVPRRYSQFLVLHDQLCRLYPEMQAIFLQKSKLFRQENPNFIRQMIESYLITLFHHPTIPRSPTFTSFLGIWEYNLPPVFRMRFLSNFNIFVKSYVVTTRIRVGSKIIFTYQTEDVLEWKDEGFVSSSVPKSAEIEISCDVGTIKFHAFDIPANRSFRHSVPFLGPNSVIGCVDLWIYYSVLTNQLENEIQEEINQKIIKRAKKRDGIDEVPFHYECVGEKTLSANTNQIFAQDQDQNPDHHHQEKVQDQDQDQYQCQDQDQEQDQDLDQDQDRDSDPEPDSDPDRDSDPDSDPDSDSDSDPDRDSDPDSDPDSDSD…	NA	NA	NA	NA	NA	NA	NA	NA	EP01126_Amoeba_proteus_P025412	PF00787	PX domain	81	151	6.9e-07	IPR001683	Phox homology
PSK	EP00678_Phytomonas_sp_Hart1_P004880	41.379	126.087	55	83	DQCVARMALAMPELQKNHCDYLYISEHPN	379	25	379	0.154285714285714	EP00678	Euglenozoa	Excavates	NA	NA	FALSE	OTHER	0.046473		MRPSLARRAGAISAILTSSVIYLAHWGGLTSSFSILVLGGAFFRSLSLIPTIYGDQCVARMALAMPELQKNHCDYLYISEHPNALSWERRIAAHKLKNDRNRLFRSYQTNNLKIFVPYTVAMFFLFYSLCIPSHLLWDRLGKGKTVPIDLLAICGIDPTLSLASGLTLFSILQHLRRRRGFNDRMDRWESKMRRRACRLYGIVALGSLMFGLIARVWMGDGLAGGSTVLPLIPPYFAPVWLGMSLVGAVKTALINQTPPGRALCRISDYPPQHGSYGAVDTSEGHEYRIDFTSVEMMDQKARWTAQKRMLEYEFDIRIHRYLNKTGIFTELDEMQHEAERLKKMCAVAHGLNRGMRENKETAGQTPHQNNVDHTNNRKY	NA	NA	NA	NA	NA	NA	NA	NA	NA	NA	NA	NA	NA	NA	NA	NA
PSK	EP00036_Acanthoecidae_sp_10tr_P023620	64.286	60.8696	606	619	DECLARYTHGAHSD	384	25	1437	0.425158116654954	EP00036	Opisthokonta	Obazoa	NA	NA	FALSE	OTHER	0.003237		XFDTHNHVLVNRVINGILELPTKCYDPRTSDPTCNAFGNLSNVRDAYGNNAGYATGPEGLAEKLRRAGGHIYFGHQLVKAVKDTGRRRVLLQFANGASVAVRSVLLNMPAPAMNHLDKSSIIFTAASKETREALAATVPTPAAKQFLVYPKAPWRAVKELREGLFANSSNLPPLRGRLHDFYGKCTALPGDQCLAGQCELLEDDCFGAVMTYYEFPTDPRQVILKYFASFQASLSDPYTYLAYDPHAAEGTPAHAAKQMIESTHRAFIEALLEKNASGFNNRTMVENAMPMPSGTVLALWWSRDAASSIYPEPSTLGTDSHLAPHMRDPQHRLRNRIMKPVESLPIYIANEAYSGGNGWAQPSLTMAERVLWHHFGNKASWVGGPDCQEDCLLGLPPKC…	NA	NA	NA	NA	NA	NA	NA	NA	EP00036_Acanthoecidae_sp_10tr_P023620	PF14518	Iron-containing redox enzyme	948	1126	3.4e-15	-	-
PSK	EP00747_Dinoflagellata_sp_TGD_P072146	45	86.9565	136	155	CMPWKTVAKHTKSAYTPTRH	459	24.6	172	0.888157894736842	EP00747	Alveolata	TSAR	NA	NA	FALSE	OTHER	0.139079		SLGRVGIPYRYVLAVFMTRALECFDIVGIAVHKGEAVRTTCIAILDNLITCMALIPILTAIVARPMKRCLHLQGFCEWTYIALFGVCPAIFFQPIFLVLTKLKRHAAESDVALGAIVGLGSVFFVIAYYLYRPQHCMPWKTVAKHTKSAYTPTRHPTSMDNVVPPEKIPSVS	NA	NA	NA	NA	NA	NA	NA	NA	NA	NA	NA	NA	NA	NA	NA	NA
PSK	EP00681_Trypanosoma_brucei_P002521	44.444	78.2609	83	100	RKSSLLYTDFIYERKKHN	487	24.6	106	0.931818181818182	EP00681	Euglenozoa	Excavates	NA	NA	FALSE	OTHER	0.001512		MKFTSLFSKNTRNSPFSNFNIPPACDVKFLSDEPFPIENGVCSLLYTKAFVYVKAFVHSTSRMVCGVAVGISVKLTFFFSKKRKSSLLYTDFIYERKKHNKSFSKV	NA	NA	NA	NA	NA	NA	NA	NA	NA	NA	NA	NA	NA	NA	NA	NA
PSK	EP00747_Dinoflagellata_sp_TGD_P051858	45	86.9565	128	147	DEALMRRTCGYHVDTLYRRE	569	24.6	361	0.372434017595308	EP00747	Alveolata	TSAR	NA	NA	FALSE	OTHER	0.002145		RTSPGAQAFSRSSSPAATAALHSPHPPAGGVASGLHGSSSPELSMAPAVEPSAERPYPRFPLSEWLSCEPRESSVEALECLRRDGFICFYNDVESAHAAVSEAHEQLRAFFQAGEAKKRRFTLGAGTDEALMRRTCGYHVDTLYRRECVRVIEMHGAALAKAYEQALAEEVVDAADSLPSNLVGSLRAAAAPLRRLCLEVLCELNGSAASAVDEEHSSKGDPSVIDAFIYENGDRADEELNMSGHCDPGIFTVHPAVPIPGLQFVSAEARASAEAVAPSWVDAESACMEGDIFLWAGERLPLLARDPSLRPTLHRVRQSTLGPRVSMTFELKDHCSNYALELLPPGVAASIAGLAGLLPM*	NA	NA	NA	NA	NA	NA	NA	NA	NA	NA	NA	NA	NA	NA	NA	NA
PSK	EP01023_Acetabularia_acetabulum_P000620	52.632	82.6087	203	221	NDCMARRELGDDVDSICTQ	569	24.6	344	0.621538461538462	EP01023	Algae	Archaeplastida	NA	NA	FALSE	OTHER	0.004454		VEIFAYLLFIRKFFSISQRFQLIFWFLGFSLCDVIFLNFQIPQILSRYTMLKRGYFVLLLAAFPLAQGFLELPPIAYSDNCAAVLCPDTAEDPQCCNGVDYANSCIAQCSNGGSLDSCQSGKCGGVLPELGPIDCSVVRCSSEFTDPYCCNGKSVGNLCWAQCVEGITDVEQQCSPGYCPGDEPVACPFIHDPLCCNGQTFPNDCMARRELGDDVDSICTQGACEDQVACIAVYDPVCCYEKELFGNSCEAGRKYGDLPNFSEVCVPGEFSCVPPAPECDNPVFCFVDPCEFATCSFSGAVCVSNYCEDATYLGADVGGPCNPIWVDPQNFVVLTQQQCTAPPV	NA	NA	NA	NA	NA	NA	NA	NA	NA	NA	NA	NA	NA	NA	NA	NA
PSK	EP01023_Acetabularia_acetabulum_P000619	52.632	82.6087	203	221	NDCMARRELGDDVDSICTQ	569	24.6	344	0.621538461538462	EP01023	Algae	Archaeplastida	NA	NA	FALSE	OTHER	0.004454		VEIFAYLLFIRKFFSISQRFQLIFWFLGFSLCDVIFLNFQIPQILSRYTMLKRGYFVLLLAAFPLAQGFLELPPIAYSDNCAAVLCPDTAEDPQCCNGVDYANSCIAQCSNGGSLDSCQSGACGGVQSKPGPIDCSVVRCSSEFTDPYCCNGKSVGNLCWAQCVEGITDVEQQCSPGYCPGDEPVACPFIHDPLCCNGQTFPNDCMARRELGDDVDSICTQGACEDQVACIAVYDPVCCYEKELFGNSCEAGRKYGDLPNFSEVCVPGEFSCVPPAPECDNPVFCFVDPCEFATCSFSGAVCVSNYCEDATYLGADVGGPCNPIWVDPQNFVVLTQQQCTAPPV	NA	NA	NA	NA	NA	NA	NA	NA	NA	NA	NA	NA	NA	NA	NA	NA
PSK	EP01023_Acetabularia_acetabulum_P000623	52.632	82.6087	154	172	NDCMARRELGDDVDSICTQ	572	24.6	295	0.554347826086957	EP01023	Algae	Archaeplastida	NA	NA	FALSE	SP(Sec/SPI)	0.999339	CS pos: 19-20. AQG-FL. Pr: 0.9019	MLKRGYFVLLLAAFPLAQGFLELPPIAYSDNCAAVLCPDTAEDPQCCNGVDYANSCIAQCSNGGSLDSCQSGACGGVQSKPGPIDCSVVRCSSEFTDPYCCNGKSVGNLCWAQCVEGITDVEQQCSPGYCPGDEPVACPFIHDPLCCNGQTFPNDCMARRELGDDVDSICTQGACEDQVACIAVYDPVCCYEKELFGNSCEAGRKYGDLPNFSEVCVPGEFSCVPPAPECDNPVFCFVDPCEFATCSFSGAVCVSNYCEDATYLGADVGGPCNPIWVDPQNFVVLTQQQCTAPPV	NA	NA	NA	NA	NA	NA	NA	NA	NA	NA	NA	NA	NA	NA	NA	NA
PSK	EP01023_Acetabularia_acetabulum_P000624	52.632	82.6087	147	165	NDCMARRELGDDVDSICTQ	572	24.6	288	0.54275092936803	EP01023	Algae	Archaeplastida	NA	NA	FALSE	SP(Sec/SPI)	0.999542	CS pos: 19-20. VQS-QG. Pr: 0.6548	MLNSGYFVLLLAAFPLVQSQGDFDCAAVLCPDTAEDPLCCNGVDYANSCIAQCSNGGSLDSCQSGACGGVQSKPGPIDCSVVRCSSEFTDPYCCNGKSVGNLCWAQCVEGITDVEQQCSPGYCPGDEPVACPFIHDPLCCNGQTFPNDCMARRELGDDVDSICTQGACEDQVACIAVYDPVCCYEKELFGNSCEAGRKYGDLPNFSEVCVPGEFSCVPPAPECDNPVFCFVDPCEFATCSFSGAVCVSNYCEDATYLGADVGGPCNPIWVDPQNFVVLTQQQCTAPPV	NA	NA	NA	NA	NA	NA	NA	NA	NA	NA	NA	NA	NA	NA	NA	NA
PSK	EP00446_Apocalathium_sp_SHHI-4_P069414	50	69.5652	50	65	RFLEAHADWTYSKEEH	575	24.6	113	0.505154639175258	EP00446	Alveolata	TSAR	NA	NA	FALSE	OTHER	0.065666		XLAATAAMAAASVANYPGGVALVALQAAEPSSPALRVHIGNLAATTGVSRFLEAHADWTYSKEEHLAPADLLARGFDRLISEWPSVPGFCCQAAVLGFERLAVRRPRSLGDLL	NA	NA	NA	NA	NA	NA	NA	NA	NA	NA	NA	NA	NA	NA	NA	NA
PSK	EP00983_Pelagomonas_calceolata_P029946	55.556	78.2609	119	136	CMARRSLGTRTPTIMLQE	588	24.6	168	0.786666666666667	EP00983	Stramenopiles	TSAR	NA	NA	FALSE	OTHER	0.224988		MHSEWGQKAWHSLLVQGRAGPLLLNLVLCRAVFCLWCMACLVQAQESSWRTAGEQLAWLALGNCRAECMQRTIAPQNGACMCFGALFHLCHAQSLQSMKELGRFLSLASNTSVMCQPMCMARRSLGTRTPTIMLQENSKGLAAQGLPGKNAIDSAHRQWGQPLMSWI*	NA	NA	NA	NA	NA	NA	NA	NA	NA	NA	NA	NA	NA	NA	NA	NA
PSK	EP00677_Phytomonas_sp_EM1_P004415	37.931	126.087	57	85	DQCVARMALAMPELQKAHRDFLYISQHPN	608	24.6	414	0.145454545454546	EP00677	Euglenozoa	Excavates	NA	NA	FALSE	OTHER	0.027471		MCIRPSLVRRGGAASAILAGSVMFISHWAGITSPFGVLVLGGALFRSLSLIPTIYGDQCVARMALAMPELQKAHRDFLYISQHPNAVIWEKKVAAQKLKNDRNRFFRSHRTNNIKMFVPHAMAALLSLYALCIPSHILFDRVTQGASAHIINPLSQVVLSTRAAPVVSLEWMPTASAVAASIPTDAMVCVIDPTLTIASVLTLYNVVQHLHRRLGFNDRMDSWALRIRRRVCLGYGTLAAGSLLYGPAASLWSDGGITAILAPLPLIPPYLAPVWLGMSLITFAKTLLINKTPPGRALCRIAEYPPQHGSYGAVDTAEGHEYRIDFTSVDMEDQRARWKAQKRMLEYEFDIRLHRYLTKTGLFTELDEMEFEAERLKQMRAVARERNRGLWPNEEAAAE…	NA	NA	NA	NA	NA	NA	NA	NA	NA	NA	NA	NA	NA	NA	NA	NA
PSK	EP00983_Pelagomonas_calceolata_P063682	50	69.5652	55	70	DSCMSTRKFVAHPNYI	684	24.3	92	0.710526315789474	EP00983	Stramenopiles	TSAR	NA	NA	FALSE	OTHER	0.007624		MGEEVTGACTASFCCCCCCWGRARHSTRQALGLDHRPLGTLWALLPKWSFAGFKDSCMSTRKFVAHPNYIGKMGTEQSLKGFKEGIHELST*	NA	NA	NA	NA	NA	NA	NA	NA	NA	NA	NA	NA	NA	NA	NA	NA
PSK	EP00167_Galdieria_sulphuraria_P003698	50	86.9565	1	20	MNRKTIGKNNVYIATQSKHN	701	24.3	178	0	EP00167	Rhodophyta	Archaeplastida	NA	NA	FALSE	OTHER	0.000461		MNRKTIGKNNVYIATQSKHNFDIIQTDKRPILVRQLEQDLESFQDDNYPQDLKHIPAENFEKSTKTRPPLRAASSHLFLQSPTLNEDKILCKDETETPDALRIALWNTTRHGIYLPDSILHDRRQLYRFCSDFCYLWTMDELREYCSVAGLLACGTKTELLRRTYLALHHAEKELMET	NA	NA	NA	NA	NA	NA	NA	NA	NA	NA	NA	NA	NA	NA	NA	NA
PSK	EP00747_Dinoflagellata_sp_TGD_P051857	45	86.9565	114	133	DEALMRRTCGYHVDTLYRRE	736	24.3	347	0.345565749235474	EP00747	Alveolata	TSAR	NA	NA	FALSE	OTHER	0.000989		EHPLVLKPSVAAHRLPRLLHCTPRIRQQLSMAPAVEPSAERPYPRFPLSEWLSCEPRESSVEALECLRRDGFICFYNDVESAHAAVSEAHEQLRAFFQAGEAKKRRFTLGAGTDEALMRRTCGYHVDTLYRRECVRVIEMHGAALAKAYEQALAEEVVDAADSLPSNLVGSLRAAAAPLRRLCLEVLCELNGSAASAVDEEHSSKGDPSVIDAFIYENGDRADEELNMSGHCDPGIFTVHPAVPIPGLQFVSAEARASAEAVAPSWVDAESACMEGDIFLWAGERLPLLARDPSLRPTLHRVRQSTLGPRVSMTFELKDHCSNYALELLPPGVAASIAGLAGLLPM*	NA	NA	NA	NA	NA	NA	NA	NA	NA	NA	NA	NA	NA	NA	NA	NA
PSK	EP00706_Tritrichomonas_foetus_P004952	52.381	91.3043	314	334	DESIARYTQALAYSYIYSQTK	739	24.3	455	0.721198156682028	EP00706	Parabasalia	Excavates	NA	NA	FALSE	OTHER	0.000293		MNKDGKSPKDNISMRLKIRDDVSSKIDVDVEYIIDLFLSYQLDYFETIQIISTAQLLRICRKASTLKKPEHVAFVNYSILSISLEAPITCQEFNNAVASLQSLNSFPTYLERQIKDFLELIDEENELFLQTPENVEENIPDEIEVIQSSQNMSNIFNKDPLYSEQSANSIFLEESLGNGAEAEVLMGFLSKATKGYSDFSILLNYFSLRREIYPKFTAFILAITSKSVEELNKQNRLNDNNNISLFKRTFVFSRARSYFSELLRIVAEPFFEYVTPIELPSNFDKDLCSILDICSEFTNNYIFFILAAMQYRDDESIARYTQALAYSYIYSQTKDIDPPLAACGIELMRHKKGYAAALFQFVDADSEIFKELTDKGISGDELLEAMPFFFDINTLRMFM…	NA	NA	NA	NA	NA	NA	NA	NA	NA	NA	NA	NA	NA	NA	NA	NA
PSK	EP00926_Amoebophrya_sp_RCC4398_P007954	90.909	47.8261	55	65	RRTLAAHADYI	796	24.3	110	0.545454545454545	EP00926	Alveolata	TSAR	NA	NA	FALSE	OTHER	0.000786		REGPHSHDGTHFFMHACHRCVSTLQIRRESSLTKINHASECFLSGTYRSRNSTTRRTLAAHADYISQRDSIKELCGVGLSLHRITQVDADTTVLLEVKDQCAILYPADFC	NA	NA	NA	NA	NA	NA	NA	NA	NA	NA	NA	NA	NA	NA	NA	NA
PSK	EP00820_Chromera_velia_P007541	69.231	56.5217	644	656	DECLARAVHAAHT	809	24.3	1013	0.643	EP00820	Alveolata	TSAR	NA	NA	FALSE	OTHER	0.000622		MLAKQQAITIERMNEEMSILRDALEAALTDKGDLERQLEEMREEKEALEKLVEAADDFIQMSRVINQRCSAVIITAAEVALDTSRRNTMTLSGMLSSESLEDSPDPSPVVNLRRRTEPAPVLAKVDPVTITKAPLNKSEAAVQVQFSPLVSDAGNGRTAEGGIQTQTDREPPTEKSPKREEPPPSSPPKPPPEHPPEPSRYPSSSWQPVGAHPVVLPSIRLPPIVSHHSVVSLSAQPQHTAISRTAVAQPIASTPSGPVVGLRRNSETSQQPVRATGAGTFIRIESGRPSVVGDQAGIATIFQQMQSQREQGGENTQTSRQEKTSTQSKGRAFVDFPSRKNSTDGPAQSCPPPPPGSEAPEGAHPLGIHFSLQMMASPRSEDALPLSAREAADRRASTN…	NA	NA	NA	NA	NA	NA	NA	NA	NA	NA	NA	NA	NA	NA	NA	NA
PSK	EP00340_Litonotus_pictus_P012794	52.941	73.913	651	667	RCLASTTDYLYTDRSNN	841	23.9	1136	0.580875781948168	EP00340	Alveolata	TSAR	NA	NA	FALSE	OTHER	0.001287		MTFMFSLEKLKGEFTINETENTFNEISFFFPLKNFEQFIYNLTCQDEKLNNLSCNYDKDGILIISFPDLYKKVKFSISIIGITVGSVESAGDIHIGYSFSNLNSETGTRYNVVNGIQKTSLEPIYKNQFFGNLLVVNTDDTENFRIPRERSSMTLNYTFDSTQDVLQFPFTIVTPIAMINFPTYYYLIGGSESLVPIRIVVSVVYKANSTREAYEETLPTKNITEIPRYGNLLIVIFSENLVITNEISYISFKLDNILNPPDQMKETEIQIIKCYIGSSTENKGLVSLINLNNKSGTKLDSPLNSNLFYNKGIEYKFLNTKLVIDFKMIQSDGTEDLNFLFYPGRFFPLKVELDGDKNKFPSARTTITLNNSYFTLQNTDYNVSAIYENQELIYMGASC…	NA	NA	NA	NA	NA	NA	NA	NA	NA	NA	NA	NA	NA	NA	NA	NA
PSK	EP00153_Phycomyces_blakesleeanus_P012540	53.333	65.2174	126	140	LSVHTDYMYKAKKEN	872	23.9	172	0.796178343949045	EP00153	Opisthokonta	Obazoa	NA	NA	FALSE	OTHER	0.065922		MTFSLFYLLIFPESDNTSWDQIELFHAGKKVKICGPLESKWYLPPGNFVSLELANIDTVHFECKSKVDKILRSEHTGITDGCLFLIYKISIGKVTFALMVKIILWLRKMNSRFGNQNDPDYDDFDLSVHTDYMYKAKKENKFLIGWPSSFVPREIRLNRTLNVVGPIDWRGT	NA	NA	NA	NA	NA	NA	NA	NA	NA	NA	NA	NA	NA	NA	NA	NA
PSK	EP01006_Ploeotia_vitrea_P021417	52.632	82.6087	385	403	LARRTAAAERQHLYRQMKH	931	23.9	823	0.477611940298508	EP01006	Euglenozoa	Excavates	NA	NA	FALSE	OTHER	0.001077		LMLRKQATPFLDDRSHEIKQLFMSPPVNTVGLSEARYQYETFPKLDDKLFGPRRFVKPLIEDSPLQRQQMASMVQKVAEIHNVMMITTQRAGQDWQGTLAAVVKIQSVWRSYQSRKQFRRMQGALQLVQSRLFTRLRVAQLRHDYIAKRQASVTLQAVVRSHLKASRMRRLRSGAVVLQAAIRGHLSQKRRKRLFEVTPIIQRWWRSYQQAWQVRRVFVGKRRACQSIQAAVRTLVAQRECQAKVEHIRTLQAAVRTRLVIGDKQVARSMIDWLRERLLMKAARRVYRQKLLSVVKVQAVVRGILVRKQQYIERKERLMQLRHEIIHLWHELDTSLLYRSKFWIVFSEVTFMNVAVHGEELQRLRALKASHARQAAERRGSSSALARRTAAAERQHLYR…	NA	NA	NA	NA	NA	NA	NA	NA	EP01006_Ploeotia_vitrea_P021417	PF00612;PF00612;PF00612;PF11995	IQ calmodulin-binding motif;IQ calmodulin-binding motif;IQ calmodulin-binding motif;Domain of unknown function (DUF3490)	173;293;100;320	190;309;119;440	110.0;680.0;0.14;5.1E-13	IPR000048;IPR000048;IPR000048;IPR021881	IQ motif
PSK	EP01120_Amphizonella_sp_Union-15-10_P007853	42.857	100	252	272	CWNVRTTSAHHDFILCAKPHN	999	23.9	364	0.731778425655977	EP01120	Amoebozoa	Amoebozoa	NA	NA	FALSE	OTHER	0.002697		DNEDSDLGLLAVLYDTCLVPRLVKIAFTSWYDGQCYNYANHYWTSNFFHSARMYYEDAGKKILSLGERNLAFILLSCNVRWSCKPDDCVPGADIDWEELIDSAVVFPWMRDSFVVPLVLWNSLDRKDSITPISEEYFAKWENVRQAITDIVPGVCLSDLVLSFEEWWSSQNLSDLGRIYERLIVTSLATKYSLYRQFSIAPHFIHLNRIYSVNQSSHAYKLLSAVKVNFIDGVKKPEKEALASSSNLPHAICWNVRTTSAHHDFILCAKPHNVSGQAKNSLALPDGSSVKGQLFGCKSLLWFSLSNDEDSPEPPKAFKSPEVCEAITNNKIAFLSGAGCLSPLVLDLLIVLKKLGSKQHMNIK*	NA	NA	NA	NA	NA	NA	NA	NA	NA	NA	NA	NA	NA	NA	NA	NA
PSK	EP00652_Aphanomyces_astaci_P006059	50	95.6522	89	110	QCTAKTFRTFKEGVDYIYTQER	579	24.6	797	0.113548387096774	EP00652	Stramenopiles	TSAR	NA	NA	FALSE	OTHER	0.001873		METARVSRSGSGKTTLTGKVNTNVGGDTEARHPSRKRRHSANVAVESGVHDVDNAVTFGEIEAAMGNLGWSWIPVGIAYIYVAPHAFRQCTAKTFRTFKEGVDYIYTQERFEAYVRDDAALLEKVRLNLQNAKKSPVPKAFIQEKEPPSDPWTSIRKPSSTAASIQSSSPPSDLAYDDSDDEPLSIKARALRRRPRSPPPTTAMNDTPITDEQSAATMLADGSRARIVEIFRLLADDCVDDAWDDVKWLHAVTTTQVDPPLNDVAHGTKRKVEASIARPNNVQRRNDISSISTSPKLMPPSDATAAIPTDIPCPHAGEAHMTRLLERLSAEPLCAIKGDVGSPLLHRESAWHRLKRFVDIGLRSEKTRTLVLHGCDGSGKTSLLRQLKAYAIQMYDNQM…	EP00652_Aphanomyces_astaci_P006059	PTHR10763	CELL DIVISION CONTROL PROTEIN 6-RELATED	187	730	6.5e-10	IPR050311	Origin recognition complex 1/Cell division control protein 6	NA	NA	NA	NA	NA	NA	NA	NA
PSK	EP00033_Pygsuia_biforma_P003902	50	69.5652	69	84	RRYLDGYNDYVYNQER	650	24.3	448	0.157407407407407	EP00033	Breviatea	Obazoa	NA	NA	FALSE	OTHER	0.002757		MLSPSSSSLGEGDSAALLASPPVENQQTYVETLDIESKNSTSSSDIEIYDRFQWSVLFPCFSCFSKNERRYLDGYNDYVYNQERIHTLNILGFFLIGLVNNFGYVVMLSAAVDLLEDSLPAGVVLLADILPTFLVKLTAPFFMHRIYYSVRVYFVVIASILGMLITAFAPDVPLRLLGVILCSICAGTGEITFLAMTSFYPKSTVSGWSSGTGAAGIAGSMSYLALTAWVGLNMKQTLIFVAAVPLIMLFSYLAILTKPFKIKAADITSPTRSLSFNEKLHTIISLLPYMIPLFVVYYAEYLINQGISPTIDFRNDPFSQRDTYVYYAAIYQIGVFISRSSVSYFPITRIWIPALLQVLTALLLFFHSFFMEDFYIVPNVWISFAIILWEGLLGGSTYV…	EP00033_Pygsuia_biforma_P003902	PTHR10981	BATTENIN	83	443	7.9e-115	IPR003492	Batten's disease protein Cln3	EP00033_Pygsuia_biforma_P003902	PF02487;PF02487	CLN3 protein;CLN3 protein	271;92	443;267	2.1E-54;7.8E-62	IPR003492;IPR003492	Batten's disease protein Cln3;Batten's disease protein Cln3
PSK	EP01135_Chromosphaera_perkinsii_P002268	52.632	82.6087	437	455	DTCIALRTMYFHKDTIYLQ	549	24.6	511	0.886178861788618	EP01135	Opisthokonta	Obazoa	NA	NA	FALSE	OTHER	0.000692		MELNLTPTFEEFRKLAKQGNVVPIMDQELEDMVTPVSAYLKIAENAEYSFLLESVAGGEKIGRYSFLGTDPYEVIKTGATEKCKGDPLSHVEERLSKCKYVNIPGLPPFTGGAVGYISYDCVQYFEPRTKCTLSDPIPFLPEAMFMFCNTIVVFDHLHHILKIASHAKLFDVDVNSDDELRKAYDIAVREIKAMKKLINREDVPMPKQKPINLGYEAKSNIGKSGYEQHVKDLKKHIVAGDIIQAVPSQRLARKTDLHPFNIYRHLRSINPSPYMFYVDLKEFQLIGASPETLCKVENNVVFNHPIAGTRKRGKTKEEDDALAEELLSNEKERAEHIMLVDLGRNDVNRICKPLSVKVDALMNIERYSHVMHIVSQVSGTLRDGMSSYDAFRSIFPAGT…	EP01135_Chromosphaera_perkinsii_P002268	PTHR11236	AMINOBENZOATE/ANTHRANILATE SYNTHASE	8	492	7e-149	IPR019999	Anthranilate synthase component I-like	EP01135_Chromosphaera_perkinsii_P002268	PF04715;PF00425	Anthranilate synthase component I	N terminal region;chorismate binding enzyme	31;224	161;476	1.0E-27;2.0E-87	IPR006805;IPR015890
PSK	EP00679_Angomonas_deanei_P005502	47.368	82.6087	270	288	LTRRTVLAHGNYISTEDFH	970	23.9	350	0.812688821752266	EP00679	Euglenozoa	Excavates	NA	NA	FALSE	OTHER	0.000686		MSRYYVGTIFDTPERNKLRVVEDALIVVDECGVITAVLDRKVDGETYDKMLQEGEQSPHGVRRLAKGQYWMPGLVDLHVHAPQWPQLGKALDKPLEYWLQECTFPLEAKYSDVAFAQRSYSSLVSTLLACGTTTVAYFASIHLEASILLAKICVEKGQRAVVGRVAMDLPDQCPEYYRDPSPAESIARSEEFIQKVRQLPHNEAQLVLPAVIPRFIPSCSHEALEGLGKLVSKYDCHVQTHCSESDWEHHHVINRYHKHDAFALDDFGLLTRRTVLAHGNYISTEDFHLIKERGSAVAHCPLSNVYFSDAVFPFARRSTWASAWGWERISPVDRAPRSSRCAATPSPAPG	EP00679_Angomonas_deanei_P005502	PTHR11271	GUANINE DEAMINASE	4	316	1.1e-87	IPR051607	Metallo-dependent Hydrolases	EP00679_Angomonas_deanei_P005502	PF01979	Amidohydrolase family	71	314	1.7e-25	IPR006680	Amidohydrolase-related
PSK	EP00679_Angomonas_deanei_P010996	47.368	82.6087	270	288	LTRRTVLAHGNYISTEDFH	883	23.9	457	0.614155251141552	EP00679	Euglenozoa	Excavates	NA	NA	FALSE	OTHER	0.000686		MSRYYVGTIFDTPERNKLRVVEDALIVVDECGVITAVLDRKVDGETYDKMLQEGEQSPHGVRRLAKGQYWMPGLVDLHVHAPQWPQLGKALDKPLEYWLQECTFPLEAKYSDVAFAQRSYSSLVSTLLACGTTTVAYFASIHLEASILLAKICVEKGQRAVVGRVAMDLPDQCPEYYRDPSPAESIARSEEFIQKVRQLPHNEAQLVLPAVIPRFIPSCSHEALEGLGKLVSKYDCHVQTHCSESDWEHHHVINRYHKHDAFALDDFGLLTRRTVLAHGNYISTEDFHLIKERGSAVAHCPLSNVYFSDAVFPLRKALDMGVRVGMGTDISGGPSPSLFEVCRHAISSSRMMEDGTDPNLSKEERSAQKNVRSNPIEAFYVTTCMGGEALNLKVGRLAA…	EP00679_Angomonas_deanei_P010996	PTHR11271	GUANINE DEAMINASE	4	454	2.7e-120	IPR051607	Metallo-dependent Hydrolases	EP00679_Angomonas_deanei_P010996	PF01979	Amidohydrolase family	71	452	1.2e-44	IPR006680	Amidohydrolase-related
PSK	EP00928_Gymnodinium_smaydae_P029445	40	86.9565	813	832	DACLARRSLLSYLDKTYASQ	588	24.6	1251	0.659626320064988	EP00928	Alveolata	TSAR	NA	NA	FALSE	OTHER	0.001341		MVKFGQRIIEESANFTAAVELSEAFNYKQFKKFLTCCRECPASAMSCAKEAQAAAEARLIDPFWKWPQDAQEISGDIAGAHAGRIWFERLFENKLIAEAHRIRTTIGVIQKRVEDEKAHLASLRPAGHLESAQEHLKLMIDLRSKLDTLDQQLDSYTTLNYSAFYKIIKKFEKARDVFDDSNFLLRLMPTLDDILFGCRRLGGDENADARAKRYMSKLESIYDDMNGNISPEAQQALRTLRRSQILQCEELLELGRESNANVEAIYPEGKSKKFSNGFSLSNFAPPICRVILSEYGMGAFRQDLVSALIIAIAGIPKAMSYAELAGLPVSAGIATLYVPCIVYAFLGGSRQIAISPQSVTCLLLAQMVSDVMDSSSLDGSIAERMKVTMLLTLFTGLAM…	EP00928_Gymnodinium_smaydae_P029445	PTHR11814	SULFATE TRANSPORTER	893	1223	2e-94	IPR001902	SLC26A/SulP transporter	EP00928_Gymnodinium_smaydae_P029445	PF00916;PF00916;PF01740;PF12849	Sulfate permease family;Sulfate permease family;STAS domain;PBP superfamily domain	300;893;1129;571	526;1047;1212;751	2.3E-38;1.8E-21;9.4E-6;4.1E-9	IPR011547;IPR011547;IPR002645;IPR024370	SLC26A/SulP transporter domain;SLC26A/SulP transporter domain;STAS domain;PBP domain
PSK	EP00928_Gymnodinium_smaydae_P029446	40	86.9565	813	832	DACLARRSLLSYLDKTYASQ	588	24.6	1271	0.649080735411671	EP00928	Alveolata	TSAR	NA	NA	FALSE	OTHER	0.001341		MVKFGQRIIEESANFTAAVELSEAFNYKQFKKFLTCCRECPASAMSCAKEAQAAAEARLIDPFWKWPQDAQEISGDIAGAHAGRIWFERLFENKLIAEAHRIRTTIGVIQKRVEDEKAHLASLRPAGHLESAQEHLKLMIDLRSKLDTLDQQLDSYTTLNYSAFYKIIKKFEKARDVFDDSNFLLRLMPTLDDILFGCRRLGGDENADARAKRYMSKLESIYDDMNGNISPEAQQALRTLRRSQILQCEELLELGRESNANVEAIYPEGKSKKFSNGFSLSNFAPPICRVILSEYGMGAFRQDLVSALIIAIAGIPKAMSYAELAGLPVSAGIATLYVPCIVYAFLGGSRQIAISPQSVTCLLLAQMVSDVMDSSSLDGSIAERMKVTMLLTLFTGLAM…	EP00928_Gymnodinium_smaydae_P029446	PTHR11814	SULFATE TRANSPORTER	893	1231	5.5e-96	IPR001902	SLC26A/SulP transporter	EP00928_Gymnodinium_smaydae_P029446	PF00916;PF00916;PF01740;PF12849	Sulfate permease family;Sulfate permease family;STAS domain;PBP superfamily domain	300;893;1129;571	526;1047;1213;751	2.4E-38;1.9E-21;5.9E-6;4.2E-9	IPR011547;IPR011547;IPR002645;IPR024370	SLC26A/SulP transporter domain;SLC26A/SulP transporter domain;STAS domain;PBP domain
PSK	EP00134_Neurospora_crassa_P001728	55.556	78.2609	1603	1620	CAPRRSLTAHTDWIKVIE	274	25.4	1768	0.915428571428571	EP00134	Opisthokonta	Obazoa	NA	NA	FALSE	OTHER	0.001165		MEAHLEPTSLDRTPVSADSVPSSASEASSSTHPDQDPDTPVATSEAATGGLDVPVEEAEDMAGTPSSSIAVPGAIPITSDSGITSTGKSKRRHSLASSFTNSIASRKSRYSEPGSQSVHADRANVSMPPPVALPQASSSLAKSPRASLSHSRRESSNSFRSFISDAWSDANNSQGYSDLGGGVHVPGSFGSASAVPPLFSPRDFALAAGDNGQNQATIEDSETPRLRPGTGNTNAESPQPPPPQQQQQRQLPDPALQNPTTPTQREYPYHSRRRNSSFFGFEYSQSDSNKRKSISSIYSLASARGVPSSESGSTSGATGPARVVSGLMSSSAPSKSGAIPPASTAQTAEASVSTTTVTTGSQGAPGTHQLSPRESHFQQMGDLLKDGQSRGNHHHTSQA…	EP00134_Neurospora_crassa_P001728	PTHR12750	DIPHOSPHOINOSITOL PENTAKISPHOSPHATE KINASE	441	1604	0	IPR037446	Histidine acid phosphatase	VIP1 family	EP00134_Neurospora_crassa_P001728	PF00328;PF08443;PF18086	Histidine phosphatase superfamily (branch 2);RimK-like ATP-grasp domain;Diphosphoinositol pentakisphosphate kinase 2 N-terminal domain	949;700;476	1559;795;563	5.6E-62;1.9E-4;2.6E-32	IPR000560;IPR013651;IPR040557
PSK	EP00134_Neurospora_crassa_P001729	55.556	78.2609	1439	1456	CAPRRSLTAHTDWIKVIE	256	25.4	1604	0.906683480453972	EP00134	Opisthokonta	Obazoa	NA	NA	FALSE	OTHER	0.023975		MCPAALAAPRRSHPCFLPEISPWPPAITARIKVRVIIILAPLPSSLIPSGSATIEDSETPRLRPGTGNTNAESPQPPPPQQQQQRQLPDPALQNPTTPTQREYPYHSRRRNSSFFGFEYSQSDSNKRKSISSIYSLASARGVPSSESGSTSGATGPARVVSGLMSSSAPSKSGAIPPASTAQTAEASVSTTTVTTGSQGAPGTHQLSPRESHFQQMGDLLKDGQSRGNHHHTSQAHGHGVPAPVDTAVANGAPPAPPTPRAIPPRSRSRAKRRFSGSTAASGNQSPNGERVVSGHEHRPPKEEHKPAPYGVIGVCALDVKARSKPSRNILNRLIQNGEFDVCVFGDKVILDEEVENWPMCDYLISFYSDGFPLDKAIAYVKARKPFCVNDVPMQKILWD…	EP00134_Neurospora_crassa_P001729	PTHR12750	DIPHOSPHOINOSITOL PENTAKISPHOSPHATE KINASE	277	1477	0	IPR037446	Histidine acid phosphatase	VIP1 family	EP00134_Neurospora_crassa_P001729	PF00328;PF08443;PF18086	Histidine phosphatase superfamily (branch 2);RimK-like ATP-grasp domain;Diphosphoinositol pentakisphosphate kinase 2 N-terminal domain	785;536;312	1395;631;399	4.6E-62;1.7E-4;2.3E-32	IPR000560;IPR013651;IPR040557
PSK	EP00428_Durinskia_dybowskii_P033590	47.619	91.3043	233	253	CVEEQTLAAGTDHIYQCDTFN	490	24.6	702	0.340675477239354	EP00428	Alveolata	TSAR	NA	NA	FALSE	OTHER	0.01061		XREVMGLAARDGKVLLRGSGAVALASALNWYLNDFLNTTYDWSTYQAVFPPVLPEPPEGTRSRVVEVSYHMNVCTYGYSMAFADWAYWEKHVDWMAMQGINLPLAYLGMESVVVRTFARFNVSFEEMQQFISGPAFLPWFWMGNLQGWGGPITASWIDANAALQKKVLSRMRDFGMTPALPAFAGFVPPAFAHRFPGANITRASRWGSLPDPFGAVHMLEPTDPLFQAVGKACVEEQTLAAGTDHIYQCDTFNEMQPRSGDAQYLASWSRAVYGAMAAADPQAKWLMQGWLFLDTEFWTAERMQAYLGGVPEGGLMVLDLAAEARPGWSSTGFFGRPYVWNTLLNYGGQQGMSGNLAKIQAGFAAAMASGKAPQGVGITMEGMWTNYIAYDLTLSQAWG…	EP00428_Durinskia_dybowskii_P033590	PTHR12872	ALPHA-N-ACETYLGLUCOSAMINIDASE	9	680	3e-206	IPR007781	Alpha-N-acetylglucosaminidase	EP00428_Durinskia_dybowskii_P033590	PF12971;PF05089;PF12972	Alpha-N-acetylglucosaminidase (NAGLU) N-terminal domain;Alpha-N-acetylglucosaminidase (NAGLU) tim-barrel domain;Alpha-N-acetylglucosaminidase (NAGLU) C-terminal domain	8;68;412	53;397;676	6.4E-5;2.0E-122;2.6E-57	IPR024240;IPR024733;IPR024732	Alpha-N-acetylglucosaminidase
PSK	EP00881_Raphidocelis_subcapitata_P010803	60	65.2174	3	17	ETQARRALACHADYL	616	24.3	2957	0.000679809653297059	EP00881	Chloroplastida	Archaeplastida	NA	NA	FALSE	OTHER	0.001507		MSETQARRALACHADYLPQSDRPDRSRRDQGSTEPPGLCRDLEVLIERADTLLPAVYYHGVRSGGDGGKDKAASPSRRPKRGQRRQQPAQQPQDALQPQQEPALVALAQLSSDAVAALGGALEGAASGSEPMLLSSAVHASLFIELVDRLVLLDSAKDAAFDSMAAEAAAELQRQQLDEALAPEALEQEEAAVVAAQASLVLPGAIINSMRAELTAVPGGHVALARLLQHALGVASCGAAADAPAPAATAAGQAAAAAGAAAAPFQGAGLTSSQEVHAAACALPLLVGCYLGNEGRLQALKAGKPEPLSSRRLERCFQWLAANPVVPGFGGVPFDALAALAAEPAVAEAAARSAKLRVAASVGVLDGRALQRLEARYALPGAPGAAAAAGHEGGHHSGE…	EP00881_Raphidocelis_subcapitata_P010803	PTHR13037	FORMIN	1928	2594	6.7e-17	-	-	EP00881_Raphidocelis_subcapitata_P010803	PF05994	Cytoplasmic Fragile-X interacting family	1674	1949	2.5e-06	IPR008081	Cytoplasmic FMR1-interacting
PSK	EP00286_Rhodomonas_abbreviata_P020317	42.857	91.3043	557	577	EAKLRKMLEDHTEFILTEEQH	608	24.3	873	0.652582159624413	EP00286	Cryptophyceae	Cryptista	NA	NA	FALSE	OTHER	0.001386		GGEAVGAELERGLARAVAAIEAEHDWLSKAALAAKVMAHVTSSTQKKLLNLSYDWLQTFLPHTLAKVNRVSFGLLGPADCHAALQEDPNVPRSRLKLAVPFVGKDVPSKSSEFAHPDIIIGLTILAYRYSGMRYEDFVALMDALTAEFANEIGPARERPSSQRHEQWVLEAGGRIRGLGRPEEGDTRAPQEVEDSSKEVVQLKFLQKSNDEQMRKLFAILQFEPLAIHHYLCQDIFPAHMRNQRTKISASGQSIGGNMLVNRRIGFSGTPSDLLPKELGTCGYETGDDGRMLSTVLDPNVISHETLADDWSVESVLKQIAQADPPFHALIDTGALITGFSNLEVARYLLDHGLAWCDGVVFLDANDDRVVLIRATGRAVSADQCGIPLERRFAFYDQIH…	EP00286_Rhodomonas_abbreviata_P020317	PTHR13367	UBIQUITIN THIOESTERASE	72	521	2.3e-72	IPR051346	OTU Domain-Containing Deubiquitinase	EP00286_Rhodomonas_abbreviata_P020317	PF12359	Protein of unknown function (DUF3645)	91	123	5.5e-11	IPR022105	Domain of unknown function DUF3645
PSK	EP00080_Pristionchus_pacificus_P013166	62.5	69.5652	654	669	CMKSRRLMPHTDYIFT	59	27.3	1710	0.385478158205431	EP00080	Opisthokonta	Obazoa	NA	NA	FALSE	OTHER	0.001639		MRRSIRVLSEGLRYVQGATVEGKREYFYYISHEGRLFLDDTKHKNFTSSYKDVAFLNFFYRMLKGNETGRWDEFPFMSRCGIERNFLRCDDCPLVFTRLRMEGNEGKLRIGESGLEVPFEPSSLLLGSNGRLYHPSRLNIALLTSKLADELFPHCRFDENARAIEINWRGKNMNAPKKRRSSIGRPTQIMDPDEDGDMNDDVPFLFVMEVPSSCDEELKNFHETLFGVMEKKNIQPKHISRSEVLSVQKSTADIYVLPQFEGPEFEHLMSKGCKVVGPFVVDRCMKANTRLPKWRHPIYALTMKGAVVCFSGLTKRKKAMLSDMVRHLGGQVSNDLHDKVTVLIAKNCDTNFPKYTESAKLKIPILREDWITDSWKEVVEQLSDTTVTNAETYDQYRVP…	EP00080_Pristionchus_pacificus_P013166	PTHR13561	DNA REPLICATION REGULATOR DPB11-RELATED	29	1680	0	-	-	EP00080_Pristionchus_pacificus_P013166	PF16589;PF21298;PF00533;PF00533;PF00533;PF12738;PF14956	BRCT domain;TopBP1	BRCT0 domain;BRCA1 C Terminus (BRCT) domain;BRCA1 C Terminus (BRCT) domain;BRCA1 C Terminus (BRCT) domain;twin BRCT domain;Domain of unknown function (DUF4505)	746;237;1478;303;585;404;23	823;300;1546;375;655;468;174	0.011;9.6E-7;0.0014;1.5E-8;0.63;3.1E-9;8.9E-46	IPR001357;IPR049542;IPR001357;IPR001357;IPR001357;IPR001357;IPR028108
PSK	EP00420_Gonyaulax_spinifera_P036119	52.632	82.6087	78	96	DEVVAKRTVRSHTDKRYEQ	513	24.6	1081	0.0725047080979284	EP00420	Alveolata	TSAR	NA	NA	FALSE	OTHER	0.000298		XSSFGFFDPPAKTPPPLRXTSSFANVAGMAGNKFWGGSSSSSSDSSDESDDDQPQVAAAAAPARRQMARWAEESSSEDEVVAKRTVRSHTDKRYEQMLERIKVMKNHMKIDDYATLITDYETILKMLEKLKNVVEQDGGPPKQFVKAVASIAAYCERMHAEILERKQNKGEKLSENKQRAFNTLRAKVRKGNKQFEDLINKTDLEAEESADEKSESSDDSDGEEDDAGSDSEKSSSGSSSSSSSSSSSSSDSDSDSDSSDSASGSGSGSDSDSSSSDSYKSGSADSDHDVGDDEAAREKKMLRWLISPEKLAERKKKEEEKKKKEEEEARKKEDKRIRQKGDAVAREAEKAKDRGVSSRSKEEPEEYSPEELMKKVQEIAQQRGRRGFDRSSYMEKLKG…	EP00420_Gonyaulax_spinifera_P036119	PTHR13937	EUKARYOTIC TRANSLATION INITATION FACTOR 3	SUBUNIT 8 EIF3S8 -RELATED	31	965	2.4e-213	IPR027516	Eukaryotic translation initiation factor 3 subunit C	EP00420_Gonyaulax_spinifera_P036119	PF01399;PF05470	PCI domain;Eukaryotic translation initiation factor 3 subunit 8 N-terminus	826;71	896;752	1.0E-4;1.6E-115	IPR000717;IPR008905
PSK	EP01117_Protostelium_nocturnum_P004835	52.941	73.913	453	469	KHTLTLHTDLVYVLEKH	368	25	768	0.601864181091877	EP01117	Amoebozoa	Amoebozoa	NA	NA	FALSE	OTHER	0.003883		MEANNHSSSSILPQFDSREISFLLLKWLQYLGIDSAKYVENELNEKGFLPNRLDIDGKSHSLSFDQLNEMNDHLEGNHIQHLLQRLILISHSKSPPPFPIFTLLGKEDYSLIKSKNIGDTSLSLSDYFPPSKSLNSSSQKKNAVNALQSLRRIGDRISPTKLIPPIYNYRQLKTVQGHRSPVYCLLLDKTGQRFVTGSDDRFVKVWSTRTGHLLRTLKGHAGDIVDLAVSEDNQILASACNSSVIRIWDFNNYHPITVLTLEDSSLSISSLNFCFGKEKNYLLSTDNGGGCQLWPVDRFSSNNCEVHSHVSMSGTISTVSVTKGGSRFITSGDSVIRIWGVEPLQCFGNLVHSDEVRSIEWNSESNRILSGGLDVRLWDYQQSEWKSLVLSFEELKDLT…	EP01117_Protostelium_nocturnum_P004835	PTHR16266	WD REPEAT DOMAIN 9	10	751	4.6e-142	IPR052060	Bromodomain and WD repeat-containing	EP01117_Protostelium_nocturnum_P004835	PF25437;PF00400;PF00400;PF00400	BRWD1-like	N-terminal domain;WD domain	G-beta repeat;WD domain	G-beta repeat;WD domain	G-beta repeat	10;450;171;212
PSK	EP01117_Protostelium_nocturnum_P004837	52.941	73.913	453	469	KHTLTLHTDLVYVLEKH	408	25	1290	0.355066771406127	EP01117	Amoebozoa	Amoebozoa	NA	NA	FALSE	OTHER	0.003883		MEANNHSSSSILPQFDSREISFLLLKWLQYLGIDSAKYVENELNEKGFLPNRLDIDGKSHSLSFDQLNEMNDHLEGNHIQHLLQRLILISHSKSPPPFPIFTLLGKEDYSLIKSKNIGDTSLSLSDYFPPSKSLNSSSQKKNAVNALQSLRRIGDRISPTKLIPPIYNYRQLKTVQGHRSPVYCLLLDKTGQRFVTGSDDRFVKVWSTRTGHLLRTLKGHAGDIVDLAVSEDNQILASACNSSVIRIWDFNNYHPITVLTLEDSSLSISSLNFCFGKEKNYLLSTDNGGGCQLWPVDRFSSNNCEVHSHVSMSGTISTVSVTKGGSRFITSGDSVIRIWGVEPLQCFGNLVHSDEVRSIEWNSESNRILSGGLDVRLWDYQQSEWKSLVLSFEELKDLT…	EP01117_Protostelium_nocturnum_P004837	PTHR16266	WD REPEAT DOMAIN 9	10	627	6.9e-204	IPR052060	Bromodomain and WD repeat-containing	EP01117_Protostelium_nocturnum_P004837	PF25437;PF00400;PF00400;PF00400;PF25313;PF00439	BRWD1-like	N-terminal domain;WD domain	G-beta repeat;WD domain	G-beta repeat;WD domain	G-beta repeat;BRWD/PHIP ancillary domain-like domain;Bromodomain	10;171;212;450;793;984
PSK	EP01117_Protostelium_nocturnum_P004839	52.941	73.913	453	469	KHTLTLHTDLVYVLEKH	408	25	1290	0.355066771406127	EP01117	Amoebozoa	Amoebozoa	NA	NA	FALSE	OTHER	0.003883		MEANNHSSSSILPQFDSREISFLLLKWLQYLGIDSAKYVENELNEKGFLPNRLDIDGKSHSLSFDQLNEMNDHLEGNHIQHLLQRLILISHSKSPPPFPIFTLLGKEDYSLIKSKNIGDTSLSLSDYFPPSKSLNSSSQKKNAVNALQSLRRIGDRISPTKLIPPIYNYRQLKTVQGHRSPVYCLLLDKTGQRFVTGSDDRFVKVWSTRTGHLLRTLKGHAGDIVDLAVSEDNQILASACNSSVIRIWDFNNYHPITVLTLEDSSLSISSLNFCFGKEKNYLLSTDNGGGCQLWPVDRFSSNNCEVHSHVSMSGTISTVSVTKGGSRFITSGDSVIRIWGVEPLQCFGNLVHSDEVRSIEWNSESNRILSGGLDVRLWDYQQSEWKSLVLSFEELKDLT…	EP01117_Protostelium_nocturnum_P004839	PTHR16266	WD REPEAT DOMAIN 9	10	627	6.9e-204	IPR052060	Bromodomain and WD repeat-containing	EP01117_Protostelium_nocturnum_P004839	PF25437;PF00400;PF00400;PF00400;PF25313;PF00439	BRWD1-like	N-terminal domain;WD domain	G-beta repeat;WD domain	G-beta repeat;WD domain	G-beta repeat;BRWD/PHIP ancillary domain-like domain;Bromodomain	10;171;212;450;793;984
PSK	EP01117_Protostelium_nocturnum_P004840	52.941	73.913	453	469	KHTLTLHTDLVYVLEKH	408	25	1290	0.355066771406127	EP01117	Amoebozoa	Amoebozoa	NA	NA	FALSE	OTHER	0.003883		MEANNHSSSSILPQFDSREISFLLLKWLQYLGIDSAKYVENELNEKGFLPNRLDIDGKSHSLSFDQLNEMNDHLEGNHIQHLLQRLILISHSKSPPPFPIFTLLGKEDYSLIKSKNIGDTSLSLSDYFPPSKSLNSSSQKKNAVNALQSLRRIGDRISPTKLIPPIYNYRQLKTVQGHRSPVYCLLLDKTGQRFVTGSDDRFVKVWSTRTGHLLRTLKGHAGDIVDLAVSEDNQILASACNSSVIRIWDFNNYHPITVLTLEDSSLSISSLNFCFGKEKNYLLSTDNGGGCQLWPVDRFSSNNCEVHSHVSMSGTISTVSVTKGGSRFITSGDSVIRIWGVEPLQCFGNLVHSDEVRSIEWNSESNRILSGGLDVRLWDYQQSEWKSLVLSFEELKDLT…	EP01117_Protostelium_nocturnum_P004840	PTHR16266	WD REPEAT DOMAIN 9	10	627	6.9e-204	IPR052060	Bromodomain and WD repeat-containing	EP01117_Protostelium_nocturnum_P004840	PF25437;PF00400;PF00400;PF00400;PF25313;PF00439	BRWD1-like	N-terminal domain;WD domain	G-beta repeat;WD domain	G-beta repeat;WD domain	G-beta repeat;BRWD/PHIP ancillary domain-like domain;Bromodomain	10;171;212;450;793;984
PSK	EP01012_Entosiphon_sulcatum_P034875	52.941	73.913	533	549	RRHLSEHLDYILGNEQH	703	24.3	1225	0.440397350993378	EP01012	Euglenozoa	Excavates	NA	NA	FALSE	OTHER	0.000597		MPSHVARGCFDCRKPATSTPLNQKFLDLDDLITQVCDNARSGGTPRSRSPPALRITEQHEAKPAPLRIRSWNIHKQPPGRYLQRYLPRFDVLLLQEVLRQPEQHFGTVYSNINGHSRGVVIALSQRVAALVCGVYASPEHDLLAVRIQLPLGPVWIACVYGHDLAQTGLHLETLARSAPVIAGGDWNSTPTHLDRTTNRCTNSSWIHDALEGEWVDVWREFRGAEREYTFHYVHQGVQGASRLDYFLVSRALMNSMASCTIAEETGSDHKPVDLEVLAALPECKVGVRPKPAKLKASSWKAIADLPAPSNKSRGGIWEASKQALETLADAIRSESGVSPHLQEGRTRVKDLGSVFWRSAHSGFTSRRLLDEIRGKKSPPLMFIRNETGDVEWDTKRVIT…	EP01012_Entosiphon_sulcatum_P034875	PTHR19446	REVERSE TRANSCRIPTASES	217	708	4.9e-37	-	-	EP01012_Entosiphon_sulcatum_P034875	PF03372;PF00075;PF00078	Endonuclease/Exonuclease/phosphatase family;RNase H;Reverse transcriptase (RNA-dependent DNA polymerase)	70;926;513	269;1046;740	2.8E-9;2.2E-7;2.0E-24	IPR005135;IPR002156;IPR000477	Endonuclease/exonuclease/phosphatase;Ribonuclease H domain;Reverse transcriptase domain
PSK	EP00027_Filamoeba_sp_ATCC50430_P002971	47.059	73.913	226	242	DTCKSIRTLEGHTDFVF	670	24.3	459	0.509049773755656	EP00027	Amoebozoa	Amoebozoa	NA	NA	FALSE	OTHER	0.000489		VKGLVEAYLLEQTRELNEAKKQFLVEQEKWEDEKTVFMMQIQRTREELKFLQEQLQKERQQFEKEKEFASDWNAKTEAIVKLNVGGARVTTSRETLCAAEDSMLAAMFSGRHKLLTDKEGSVFIDRDPRTFRYILRFLRDFKLRLPKDYEEAQLVLDEFDYFGISTRQRPKEMEVDRDNRFLTDFKNLTNTDTLYGHSDRILCLDMCNQFVASGSYDKAIRVWDTDTCKSIRTLEGHTDFVFCVAMDDAILASGSWDTTIRXWNYRNGQCLKVLQGHSNNVYCLKLQDNILISGSLDQTIKMWDVEKGTCIKTLRGHTDSVFCLDSYKDMLVSGSADXTIKIWNTKEDTWMKTLQGHTDWVFSLKIVPSENLLVSGSGDKSVKVWDLHTGMCLRSLLGH…	EP00027_Filamoeba_sp_ATCC50430_P002971	PTHR19848	WD40 REPEAT PROTEIN	12	368	3.6e-79	-	-	EP00027_Filamoeba_sp_ATCC50430_P002971	PF00400;PF00400;PF00400;PF00400;PF00400;PF00400;PF02214	WD domain	G-beta repeat;WD domain	G-beta repeat;WD domain	G-beta repeat;WD domain	G-beta repeat;WD domain	G-beta repeat;WD domain
PSK	EP00811_Abedinium_folium_P022478	50	78.2609	9	24	DQCMRTLAGHSDSVWS	833	24.3	129	0.0707964601769911	EP00811	Alveolata	TSAR	NA	NA	FALSE	OTHER	0.014221		VKIWDLTTDQCMRTLAGHSDSVWSVVTWGAERCISASGDNTLKVWDLTTGQCVRTLAGHSGPVRSVATWGAERCISVSVDNTLKVWDLTTGQCVRTLAGHSGPVRSVATWGAERCISASNDNTLKVWDL	EP00811_Abedinium_folium_P022478	PTHR19849	PHOSPHOLIPASE A-2-ACTIVATING PROTEIN	1	128	6e-34	-	-	EP00811_Abedinium_folium_P022478	PF00400;PF00400;PF00400	WD domain	G-beta repeat;WD domain	G-beta repeat;WD domain	G-beta repeat	50;10;91	87;46;128
PSK	EP00999_Lentomonas_sp_LEN2_P002834	61.538	56.5217	159	171	RRTIEAHTDYVIS	622	24.3	665	0.242331288343558	EP00999	Euglenozoa	Excavates	NA	NA	FALSE	OTHER	0.009613		YQRRVHGGRVVAAGSWDTAISIRPLEDPSTRLATCTAHTGGVNSVSLIPGTRWALSGSDDKSAIVSDTANGQVVHKFDLGSPVKATCVSTDGLVGYAGCQNGKITKLNLRDGRIVRSWQAHPAAVCSLCCSGNGALVICGGNSTDPTLRVWDGNTFELRRTIEAHTDYVISVQLFETGDSGPIVASASTMDKTCKLFSASTGACLHTLPHPKYVFGCAFLPNGAYLLTGCGDGCVRLFERSSGALLGQYTIEGEPYVYSIAVSAPRIIAGDDDGCIHFLELSPQYWGSPQVDTVAALQQQLAEQTAVIATLTQQNATLTQQLADQQAVIATVSQQAADQKEESDRVLAVNAALTQQLATLTQQLAQTEESDRTAIQTHARYAKIIRHQLTASGVPNLLG…	EP00999_Lentomonas_sp_LEN2_P002834	PTHR19849	PHOSPHOLIPASE A-2-ACTIVATING PROTEIN	29	242	4.1e-38	-	-	EP00999_Lentomonas_sp_LEN2_P002834	PF00400;PF00400;PF00400;PF00400	WD domain	G-beta repeat;WD domain	G-beta repeat;WD domain	G-beta repeat;WD domain	G-beta repeat	157;202;31;113
PSK	EP00169_Porphyra_umbilicalis_P011366	62.5	69.5652	185	200	DTGRAVRTLAAHSDYV	456	24.6	896	0.209090909090909	EP00169	Rhodophyta	Archaeplastida	NA	NA	FALSE	OTHER	0.000737		MADASTATAASGGSASGATAAAAAPAAGGARSRDLRLTYTLRPAEAVHRSGVTSLARSAADGGATLFTGGRDGTVRRWAVPLAAADVDVGGGGSGGGGGGGKGALRGTVLAGARDAPAARGANGAPAAPDGGCAVPPASSTIPAAAATFDEHVDWVNDLAVLRYAGADRVASASSDGTVKVWHPDTGRAVRTLAAHSDYVMALALPSATSVASASLDGRVLLWDVEYGRVAVDLTGGRTKPGASLYCLAGVADVAPQAGGAAGGGGGAAVPPPDAGRVLVAGSRDRLVTVWDARAGARVAALRGHTDTVRAVAVAPGGLSLLSGSADTSVRVWDLRMQRAVHAVEAHADSVWALAVGGGGSWVLSGGRDGAVWRTWLGSSVSRCGAGCVGGGGVDRPAA…	EP00169_Porphyra_umbilicalis_P011366	PTHR19862	WD REPEAT-CONTAINING PROTEIN 48	513	790	2.6e-49	IPR051246	WD repeat-containing protein 48	EP00169_Porphyra_umbilicalis_P011366	PF00400;PF00400;PF00400;PF00400;PF00400;PF11816	WD domain	G-beta repeat;WD domain	G-beta repeat;WD domain	G-beta repeat;WD domain	G-beta repeat;WD domain	G-beta repeat;Domain of unknown function (DUF3337)
PSK	EP00037_Helgoeca_nana_P019585	72.727	47.8261	57	67	RTIAAHTDWVY	861	23.9	185	0.32183908045977	EP00037	Opisthokonta	Obazoa	NA	NA	FALSE	OTHER	0.004205		EGRWEDYAAGRLQPRRRLHGHVGSIVRLAVGPNEKVYSASADGMVRVWSTRTGQLLRTIAAHTDWVYALAVAEDGTVYSAGSSENTVRVWCGKSGIQLRTLIGHTGAVGELAIGANGDVLSGSNDQTVRVWSGHDGTHTRTLVGHTASLTALAASHAKVYSGCLDGVIRVWSASDGAHLQTLTGH	EP00037_Helgoeca_nana_P019585	PTHR19865	U3 SMALL NUCLEOLAR RNA INTERACTING PROTEIN 2	62	154	6.9e-41	IPR039241	Ribosomal RNA-processing protein Rrp9-like	EP00037_Helgoeca_nana_P019585	PF00400;PF00400;PF00400;PF00400	WD domain	G-beta repeat;WD domain	G-beta repeat;WD domain	G-beta repeat;WD domain	G-beta repeat	53;97;137;13
PSK	EP00246_Nothoceros_aenigmaticus_P001377	62.5	69.5652	188	203	CKLRTTLAGHTGYIET	782	24.3	322	0.611111111111111	EP00246	Bryophytes	Archaeplastida	NA	NA	FALSE	OTHER	0.004183		VGVAAMAETLVLRGTLRGHSNWVTAIACPLDNPDLILSSSRDKSIIVWTLTREENNYGFARRRLTGHGHFVQDVVISSDGQFALSGSWDGTLRLWDLNTGTTTRRFVGHTKDVLSVAFSADNRQIVSGSRDKTIKLWNTLGECKYTIQDSDAHTGWVSCVRFSPVTANPIIVSGGWDKHVKVWNLTNCKLRTTLAGHTGYIETVTVSPDGSLCASGGKDGVAMLWDLAEGKRLYSLDAGDIIHALCFSPNRYWLCAATQQCIKIWDLESKSIVDELRPDMFVGSKKAQIPYCTSLNWSADGSTLFSGYTDGQIRVWGIGRS*	EP00246_Nothoceros_aenigmaticus_P001377	PTHR19868	RECEPTOR FOR ACTIVATED PROTEIN KINASE C RACK1	7	318	1.8e-166	IPR045223	Small ribosomal subunit protein RACK1-like	EP00246_Nothoceros_aenigmaticus_P001377	PF00400;PF00400;PF00400;PF00400;PF00400;PF00400;PF00400	WD domain	G-beta repeat;WD domain	G-beta repeat;WD domain	G-beta repeat;WD domain	G-beta repeat;WD domain	G-beta repeat;WD domain
PSK	EP00246_Nothoceros_aenigmaticus_P001378	62.5	69.5652	188	203	CKLRTTLAGHTGYIET	782	24.3	322	0.611111111111111	EP00246	Bryophytes	Archaeplastida	NA	NA	FALSE	OTHER	0.004183		VGVAAMAETLVLRGTLRGHSNWVTAIACPLDNPDLILSSSRDKSIIVWTLTREENNYGFARRRLTGHGHFVQDVVISSDGQFALSGSWDGTLRLWDLNTGTTTRRFVGHTKDVLSVAFSADNRQIVSGSRDKTIKLWNTLGECKYTIQDSDAHTGWVSCVRFSPVTANPIIVSGGWDKHVKVWNLTNCKLRTTLAGHTGYIETVTVSPDGSLCASGGKDGVAMLWDLAEGKRLYSLDAGDIIHALCFSPNRYWLCAATQQCIKIWDLESKSIVDELRPDMFVGSKKAQIPYCTSLNWSADGSTLFSGYTDGQIRVWGIGRS*	EP00246_Nothoceros_aenigmaticus_P001378	PTHR19868	RECEPTOR FOR ACTIVATED PROTEIN KINASE C RACK1	7	318	1.8e-166	IPR045223	Small ribosomal subunit protein RACK1-like	EP00246_Nothoceros_aenigmaticus_P001378	PF00400;PF00400;PF00400;PF00400;PF00400;PF00400;PF00400	WD domain	G-beta repeat;WD domain	G-beta repeat;WD domain	G-beta repeat;WD domain	G-beta repeat;WD domain	G-beta repeat;WD domain
PSK	EP01102_Stenamoeba_stenopodia_P012604	56.25	69.5652	183	198	CKLRTNLSGHTDYINT	889	23.9	324	0.590909090909091	EP01102	Amoebozoa	Amoebozoa	NA	NA	FALSE	OTHER	0.000976		MSSEVLQLRGVLKGHGGWVTSIATTPESPDMILSASRDKSIIVWSLTREDPHFGVPRRSLHGHSHFVQDVVISSDGQFALSGSWDHTLRLWDLNSGTTTKRFVGHTKDVLSVAFSADNRQIVSGSRDKTIRLWNTLGECKYTIEDQGHSEWVSCVRFSPNTANPLIVSGGWDKQVKVWNLTNCKLRTNLSGHTDYINTVTVSPDGSLCASGGKDGTAKLWDLNEGKHLYSLEAGDIIHALAFSPNRYWLCAATEQGIKIWDLVTKTVIADLNKNHPEFFAGAPATNKILNPACISLAWSADGSALFSGYTDNMIRVWEVRASA*	EP01102_Stenamoeba_stenopodia_P012604	PTHR19868	RECEPTOR FOR ACTIVATED PROTEIN KINASE C RACK1	2	319	6e-157	IPR045223	Small ribosomal subunit protein RACK1-like	EP01102_Stenamoeba_stenopodia_P012604	PF00400;PF00400;PF00400;PF00400;PF00400;PF00400;PF00400	WD domain	G-beta repeat;WD domain	G-beta repeat;WD domain	G-beta repeat;WD domain	G-beta repeat;WD domain	G-beta repeat;WD domain
PSK	EP01105_Mastigella_eilhardi_P022255	52.941	73.913	199	215	DCKLRTTLAGHTGYVNT	782	24.3	335	0.622641509433962	EP01105	Amoebozoa	Amoebozoa	NA	NA	FALSE	OTHER	0.094179		HFGKVSFFNFPCVFFGSNMAATLPLRAKLDAHNGWVTCLATSPDPAHAGLLLSGSRDKSLILWDVGTLNAATPKRRLTGHSHFVSDVVLSSDAQFALSSSWDCTMRLWDLSTGVSTRRFESHTKDVMSVAFSADNRQIVSGGRDKVIKLWNTLGECKYTIEEGCHSEWVSCVRFSPTVSNPIIVSAGWDKMVKVWNLSDCKLRTTLAGHTGYVNTVTISPDSSLCASGGKDGTAMLWDLTEGKHLYSLDAGENINSLCFSPNRYWLCAGTKSGIVIWDLESKATVVEIDKRSQPDFNKTSRAPSCLSLAWSADGNTLYSGWTDNLIRVFEVAQQ*	EP01105_Mastigella_eilhardi_P022255	PTHR19868	RECEPTOR FOR ACTIVATED PROTEIN KINASE C RACK1	21	331	7.4e-142	IPR045223	Small ribosomal subunit protein RACK1-like	EP01105_Mastigella_eilhardi_P022255	PF00400;PF00400;PF00400;PF00400;PF00400;PF00400;PF00400	WD domain	G-beta repeat;WD domain	G-beta repeat;WD domain	G-beta repeat;WD domain	G-beta repeat;WD domain	G-beta repeat;WD domain
PSK	EP00340_Litonotus_pictus_P012726	62.5	69.5652	82	97	TLAGHTDYIRTVQFHH	984	23.9	1357	0.0604026845637584	EP00340	Alveolata	TSAR	NA	NA	FALSE	OTHER	0.001016		SKSYRVKGISFHPNKPWVLASLHNGIVNMYDYINGILLHTFDDHEGPVRSVDFHYSQPIFASGGDDTRIKIWNYQLKKCVFTLAGHTDYIRTVQFHHEFPWLISSSDDQTIRIWNWQNRTLLTTATGHDHYVMSAFFHPSQNLIVSASLDQSIRIWDYSNLRKKYFEAKSSGLQVIEMDVIMKHKLDGHERGVNWAVFHPSYNLVASGSDDKTTRIFKFSDTRWDEVDCFRGHSNNVSSVMFHPSHDLVISVSEDKSYRIWDLGKKTTVFTEKREGERFWIVAGHTQSNLFAFGCDDGIVVNKLEKSRVPCALLSNNQMILYSKLSIHLMKDSDSSPILIREVKDYFKSVKPFKAQIKTMISNPFIGGPGNQNNNLLNFGVLIQSIETPEKSQLVYFLL…	EP00340_Litonotus_pictus_P012726	PTHR19876	COATOMER	2	310	1.3e-81	IPR050844	Coatomer complex subunit	EP00340_Litonotus_pictus_P012726	PF00400;PF00400;PF00400;PF00400;PF00400;PF06957;PF06957;PF23953;PF04053	WD domain	G-beta repeat;WD domain	G-beta repeat;WD domain	G-beta repeat;WD domain	G-beta repeat;WD domain	G-beta repeat;Coatomer (COPI) alpha subunit C-terminus;Coatomer (COPI) alpha subunit C-terminus;COPA/B TPR domain;COPA/B second beta-propeller
PSK	EP00413_Alexandrium_margalefii_P002623	50	60.8696	108	121	RTLSGHSEYVYSAE	723	24.3	127	0.946902654867257	EP00413	Alveolata	TSAR	NA	NA	FALSE	OTHER	0.007925		XASSGCDALLKAWAPALGDYVDSAALRCCGTILTAAFSPSGSMVLLISGNGRATLWDAATGECIRVLPCQGRCVNSAVFSADGSSVLLTASDDFAATIWSLTTGGCVRTLSGHSEYVYSAEFSHDTA	EP00413_Alexandrium_margalefii_P002623	PTHR19879	TRANSCRIPTION INITIATION FACTOR TFIID	29	92	5e-17	-	-	EP00413_Alexandrium_margalefii_P002623	PF00400;PF00400	WD domain	G-beta repeat;WD domain	G-beta repeat	60;104	99;124	5.3;130.0
PSK	EP00658_Telonema_sp_P-2_P060086	69.231	56.5217	3	15	MSRHSLAGHTDYI	809	24.3	439	0.00469483568075113	EP00658	Telonemia	TSAR	NA	NA	FALSE	OTHER	0.008208		AFMSRHSLAGHTDYILGYAATRLGLFTASKDFSARQWDLDSGECIQILDGDRDWITSVCIGEGRGEGSVFVGSWDRTAKQRSLSTGMVTQIFIGHASFVTSVAAGELEYGHDHLLFTASDDQTVKQWSIETGECGQTFLGHSDAVWTVICFRGSLFSGSQDRTIRQWTHDGSCARVISGHSECVWSLCGSGRYLFSCSDDGVAKQWCARTGDWVRNFVGHSDSIPTICCDDDNLYTGSADGSVKQWSIASGVEMGSYTVSSGNLNKIEVTALGCINNKLMACKEDGTIDMISLQKPSTNDTIPASNSEAPAESEELVTLRKLLQQERAQHHLQLSQARESYEHQMSEAYGTHQREVARLKEALALSNGSLDQQSALLKLEAGNMEEMWMTRRTCAARLF…	EP00658_Telonema_sp_P-2_P060086	PTHR19879	TRANSCRIPTION INITIATION FACTOR TFIID	85	357	4.1e-47	-	-	EP00658_Telonema_sp_P-2_P060086	PF00400;PF00400;PF00400;PF00400	WD domain	G-beta repeat;WD domain	G-beta repeat;WD domain	G-beta repeat;WD domain	G-beta repeat	171;214;132;89
PSK	EP00634_Sargassococcus_sp_CCMP2135_P000545	47.368	82.6087	134	152	AKRMKRLNTDYVYRQRKYN	644	24.3	1024	0.132338308457711	EP00634	Stramenopiles	TSAR	NA	NA	FALSE	OTHER	0.004207		XTLCLAPQFPMSLGLRKSDVPILQMNTITSAAEKYLDVLLGLILSVASGAVPVTLALSCIRSTLGGVPALTPLTFELMLDSIWAQDTVSDLADERTSQLIRRLINMECAKGLLLRRLLDDRVLNTSGLTSVGFAKRMKRLNTDYVYRQRKYNMLHEMPEGFSKAMTLCSHLFLQRPPETSTRLPETLNGLRDIVGFFDIDSKRAFELLQLGSTDVKISVEANHALCLCMVEVSFVELCSLQSKFHRVRRGFCSSGTTRSIGVIAALVVSTSLANLDRLFLLTAPALHTMSAQQALHIAAACKPTGNAEVSRFGCTPRTSEKLHTSDNTSNAARDPRFSRRIENVLPLVDERALGARRTVRYLVPVCGCGLAMLTSSLLRERYWSAAALVLDCVDEYGVN…	EP00634_Sargassococcus_sp_CCMP2135_P000545	PTHR21597	THO2 PROTEIN	92	1024	8.5e-99	IPR040007	THO complex subunit 2	EP00634_Sargassococcus_sp_CCMP2135_P000545	PF16134;PF16134;PF11732	THO complex subunit 2 N-terminus;THO complex subunit 2 N-terminus;Transcription- and export-related complex subunit	37;555;702	207;691;777	2.7E-16;1.6E-4;2.1E-21	IPR032302;IPR032302;IPR021726	THO complex subunit 2
PSK	EP00736_Rhodelphis_marinus_P009348	40	86.9565	149	168	LKKKELRANTKLLYTQQKYN	909	23.9	1281	0.117367168913561	EP00736	Rhodelphis	Archaeplastida	NA	NA	FALSE	OTHER	0.002179		ILKSKMLDTQQWRQAGQATATRRLAACASESEDSLIGLVTELLWAAVKGQVTAKDVCVVFKDEAVVKAFEDKNDVTDVPKLSGAICDVIWMIFTELSVPDAETSQQDNLRQVIAQLAEANTVATSVFKERLDPELLEDVKLIQYSSAMLKKKELRANTKLLYTQQKYNLFREEVEGYGKLITELNSGGGPQDETTDILISTVQSLIGYFDLDPNRVLDIVLDSFEMNCGNRNFLRLLGIFMPSSICHILGFKLRSASSYPAGSDPPNLQSLFRLTALIIKAKIVPLEDLYVYLSPSDKEISDEYKKWSDKVKEDAAKTGVLLSGPAPDVDMEEKGKPTDGKEPAVAVVNSKLGVLAALIEERAWEAAWPFLGRLVECDPAHDPAVRTALQRALHDILEP…	EP00736_Rhodelphis_marinus_P009348	PTHR21597	THO2 PROTEIN	14	1277	6.8e-286	IPR040007	THO complex subunit 2	EP00736_Rhodelphis_marinus_P009348	PF11262;PF11732;PF16134;PF16134	Transcription factor/nuclear export subunit protein 2;Transcription- and export-related complex subunit;THO complex subunit 2 N-terminus;THO complex subunit 2 N-terminus	839;560;428;10	1121;635;558;410	1.0E-64;2.2E-18;5.9E-6;2.6E-44	IPR021418;IPR021726;IPR032302;IPR032302	THO complex
PSK	EP00445_Apocalathium_hangoei_P075762	50	69.5652	210	225	RFLEAHADWTYSKEEH	589	24.6	291	0.76	EP00445	Alveolata	TSAR	NA	NA	FALSE	OTHER	0.151592		XQRVRLLPAASATAGAAAVGAALSVAVDSVMWCRWLWPELEVLLLNTAENKSSEWGSLRSERWHVPSVVVLLLRAAPPLLGAAPLAALGALLERRARGPVVIALAFIALYSFLPHKELRFLFPALPLVNVAAAAGAARCLRMKGWTGGLARLALLGLAAATLAATAAMAAASVANYPGGVALVALQAAEPSSPALRVHIGNLAATTGVSRFLEAHADWTYSKEEHLAPADLLARGFDRLLSEWPSVPGFRCQAAVLGFERLAVRRPRSLGDLLRLQLPLAVEKAPKVYVLA	EP00445_Apocalathium_hangoei_P075762	PTHR22760	GLYCOSYLTRANSFERASE	10	215	3.3e-38	IPR005599	GPI mannosyltransferase	EP00445_Apocalathium_hangoei_P075762	PF03901	Alg9-like mannosyltransferase family	15	210	9.4e-16	IPR005599	GPI mannosyltransferase
PSK	EP00191_Tetraselmis_sp_GSL018_P017948	47.368	82.6087	19	37	VARKTICSHEFYKFTQEGH	249	25.4	1061	0.017274472168906	EP00191	Algae	Archaeplastida	NA	NA	FALSE	OTHER	0.006646		MATSKNFLKILEHQALLLVARKTICSHEFYKFTQEGHRGMKSASMATSAVQGTGRSAVSHSREFGDLIKSVGECRSKQEEDRIMSQEVSTLKAVFRSPNLDKAKMREYLLRLVYVEMLGHDASFAYIHVVNACSDKNWILKKVGYLATTLFLNEESEYIIMLVNTIMKDLQDDNHLVVCTALHALCKLIHNDTISGFMPLVLKALSHPKELVKKKAVMVLHRFLQIRPSLREELDKPLRKMLCDNDPSVMSAALCALHEVIRESPGPYKNLVPSFVSILKQVAEHRLPKAYDYHKTPAPFIQIKLLKILAKLGEGDKAASEHIYSVLSDVMRRANSGHTIGNAVVYEAVRTVTAIYPNAVLLQSAAEMVSTFLRSSSHNLKYIGVDSLSAVVAINPKYV…	EP00191_Tetraselmis_sp_GSL018_P017948	PTHR22780	ADAPTIN	ALPHA/GAMMA/EPSILON	66	799	3.7e-181	IPR050840	Adaptor Complexes Large Subunit	EP00191_Tetraselmis_sp_GSL018_P017948	PF01602	Adaptin N terminal region	89	628	1.2e-89	IPR002553
PSK	EP00169_Porphyra_umbilicalis_P005085	62.5	69.5652	164	179	DTGRAVRTLAAHSDYV	462	24.6	384	0.442934782608696	EP00169	Rhodophyta	Archaeplastida	NA	NA	FALSE	OTHER	0.004696		MADASTATAASGGSASGATGRRRARRGRRAVAGPAPHLHPPPRRGGPPLGVTSLARSAADGGATLFTGGRDGTRRRWGGGKGALRGTVLAGARDAPAARGANGAPAAPDGGCAVPPASSTIPAAAATFDEHVDWVNDLAVLRYAGADRVASASSDGTVKVWHPDTGRAVRTLAAHSDYVMALALPSATSVASASLDGRVLLWDVEYGRVAVDLTGGRTKPGASLYCLAGVADVAPQAGGAAGGGGGAAVPPPDAGRVLVAGSRDRLVTVWDARAGARVAALRGHTDTVRAVAVAPGGLSLLSGSADTSVRVWDLRMQRAVHAVEAHADSVWALAVGGGGSWVLSGGRDGAVWRTWLGSSVSRCVLPAVGGGGPPTGCCHGPRQR	EP00169_Porphyra_umbilicalis_P005085	PTHR22847	WD40 REPEAT PROTEIN	61	351	2.3e-38	-	-	EP00169_Porphyra_umbilicalis_P005085	PF00400;PF00400;PF00400;PF00400	WD domain	G-beta repeat;WD domain	G-beta repeat;WD domain	G-beta repeat;WD domain	G-beta repeat	126;278;320;167
PSK	EP01039_Chlorochromonas_danica_P011927	43.75	69.5652	250	265	RTMTGHTDYVWSLTQH	434	25	417	0.620947630922693	EP01039	Stramenopiles	TSAR	NA	NA	FALSE	OTHER	0.000735		ATLTEKDGALTRVNLELQNAQASLIEKDAALALTSSNLQSAADSLSDLRRQLQLAEEQLKRSSMMKMPALAPQLQPQPRATSEIVSKVTSEFTPVPLSQPQPRSHTRAEMSSKAPSKQLTLEGHSSTITAIVELSDKRIVSASFDHTLRVWDPIRGGCVGEIRGHTAPVHAVILLDDGRLASGGDDHIIIIWRPSSRDPSTPFERETTLKGHSSYVACLLHLGDRSGQLVSGSWDNTIMIWDLATGQSLRTMTGHTDYVWSLTQHYLDGQWWLLSGSRDSTIRMWSMSTSEVKVLSGHSGTVSSLIVMTDGRLVSGSGDRTIKVWHLDLTSPSCLFTLSGHTNWITCLSEGTDGLLLSGSWDGTVKCWDTKKPSVPLCWSLKADDSDYGGIYSICQMSD…	EP01039_Chlorochromonas_danica_P011927	PTHR22847	WD40 REPEAT PROTEIN	42	305	6.3e-69	-	-	EP01039_Chlorochromonas_danica_P011927	PF00400;PF00400;PF00400;PF00400;PF00400;PF00400;PF00400	WD domain	G-beta repeat;WD domain	G-beta repeat;WD domain	G-beta repeat;WD domain	G-beta repeat;WD domain	G-beta repeat;WD domain
PSK	EP01043_Picozoa_sp_COSAG02_P022419	69.231	56.5217	625	637	RQTMAAHTDWIRT	560	24.6	1296	0.486360093530787	EP01043	Picozoa	Archaeplastida	NA	NA	FALSE	OTHER	0.002698		MGCGSSTGGSVSPAANETECQPPPSPDPRDGAVVASQAQDDRARVDGLREAKRLEEVEQAEAATRIAAVQRGKQDRARVDGLREAKRLEEVEQAEAAKMDEDTNVRLLTAEEDSSHAVESAQQVVGSADDKLGPLPPPPLPSGYSGRPQVISALLQKITTCKEGAVAVRGQGGLGKTTIASALVRQYHDELTVRFPDGIFWLTLGEQIPSVTGLQASFLRSLGEAKQQVIRDEMAGSVLVARCLASKRLLLVLDDVWTDRHAKMFCSLPQSGESGSVVMITTRIEGLLGSGQQGLVGEHVLGSFSDADGESLLRASAGASGWQFGDEAKAVLSACDRLPLAIAIVAGGITVGGPHQSWADVNLAVQSMEAETVVERAIDFNLASLDPAIRELYVELSIF…	EP01043_Picozoa_sp_COSAG02_P022419	PTHR22847	WD40 REPEAT PROTEIN	629	850	7.6e-51	-	-	EP01043_Picozoa_sp_COSAG02_P022419	PF00400;PF00400;PF00931	WD domain	G-beta repeat;WD domain	G-beta repeat;NB-ARC domain	870;624;151	900;660;313	0.0016;5.2E-4;6.2E-16
PSK	EP00903_Cladosiphon_okamuranus_P003947	47.619	91.3043	664	684	DECIAYRTVPETNDYTGAQAK	533	24.6	1219	0.553422370617696	EP00903	Stramenopiles	TSAR	NA	NA	FALSE	OTHER	0.000619		LTQATTTEALFGEEFPDVSFIRKVIKTTGDRRTDVSLAEVAKAEGTFDKGVFIKELEEALADGSIHIAVHSLKDMPTVLEARFALAATLERAPVKDVLLSKTDGGIEGLPEGARVGTSSVRRAKQIEFLRPDLKVLDLRGNVPTRIKKLAEHDDYDAILLAEAGLVRLGYLPVECVDCPERVGGSDGVYAHRLPEEIFFPAAGQGAIGLEIRAGDEESLELCRAINHQITWMKVTAEREFLRLLDGGCHTPVGVYSSLKGICYLVGAGPGDLGLVTLRAKECIETADVLVYDALSSPELLRWTKKGCEQIYVGKRAKDHAVPQDKINEIIVEHTKNGKIVTRLKGGDPMIFARGGEEAAELAEAGVAFEIVPGISSAIGGPAYAGIPVTHRDHNTQLTI…	EP00903_Cladosiphon_okamuranus_P003947	PTHR23382	MALATE DEHYDROGENASE	901	1212	5.8e-135	IPR010945	Malate dehydrogenase	type 2	EP00903_Cladosiphon_okamuranus_P003947	PF00056;PF02866;PF03900;PF02602;PF00590;PF13649;PF01379	lactate/malate dehydrogenase	NAD binding domain;lactate/malate dehydrogenase	alpha/beta C-terminal domain;Porphobilinogen deaminase	C-terminal domain;Uroporphyrinogen-III synthase HemD;Tetrapyrrole (Corrin/Porphyrin) Methylases;Methyltransferase domain;Porphobilinogen deaminase	dipyromethane cofactor binding domain
PSK	EP00281_Chroomonas_sp_CCMP1168_P005922	50	69.5652	226	241	RTSGSHYDWTFTQDKH	867	23.9	433	0.539568345323741	EP00281	Cryptophyceae	Cryptista	NA	NA	FALSE	OTHER	0.001868		XAAAPMGLRAQGVVAWRTKSVHTPRGAALGARMVATPMETGTKALPDYSNWKDLSQAPPFSLKDIQEAIPKHLWEKKASKSLFYLVKDVVIVAALAAAAVTLNNPLVWPLYWFAQGTMFWALFVVGHDCGHGSFSNNKALNDVVGHITHSSIMVPYHGWRISHRTHHANHGHVDNDESWYPTKKSDYHEMTQGKDIISRIGSFIRFSLLGNLLAYPLYLLNRSPGRTSGSHYDWTFTQDKHGPNALFKSNESGMIKTSTACLVTMLAILGAVGAKFGMAFLFNTWIMPYIMFVMWLDAVTYLHHTDRELPWYRDPEWTYLRGGLTTTDRDYGLFNKIHHDIGTHVVHHLFPQIPHYNLCEATEAVKPLMGPYYREPKKSGLLPLHLIGEMAGFVRDCQY…	EP00281_Chroomonas_sp_CCMP1168_P005922	PTHR32100	OMEGA-6 FATTY ACID DESATURASE	CHLOROPLASTIC	51	411	1.7e-132	IPR012171	Fatty acid desaturase	EP00281_Chroomonas_sp_CCMP1168_P005922	PF11960;PF00487	Domain of unknown function (DUF3474);Fatty acid desaturase	52;106	96;372	3.3E-9;2.3E-31	IPR021863;IPR005804
PSK	EP00448_Togula_jolla_P041849	47.059	73.913	607	623	RETISTNTDYTYTHKKQ	740	24.3	922	0.669613259668508	EP00448	Alveolata	TSAR	NA	NA	FALSE	SP(Sec/SPI)	0.678282	CS pos: 29-30. VDS-MP. Pr: 0.3880	MAPMTRRASGLLALGGLGVALLVASGVDSMPSAFAALSARGQSTGASASATAHGMPAGHAVSAVSGATEASFATLPLLAGVVGVLGVSIAARRAQRSRSSQAHRAGVAMRVSTLDQLKKVGGGKNIPLSKYRNIGIMAHIDAGKTTTTERILYYTGRANKIGEVHEGEAVMDWMEQERERGITITSAATTCFWKDHRINIVDTPGHVDFTLEVERSLRVLDGAVAVFDGVAGVEPQSETVWRQANKYKVPRMCFVNKMDRAGADFYKNVKMMVTQLGCKPVPIQLPIGQAETYKGLYDLVTMKSVIWKGEEMGAKFEVTDDIPEGMEDLIKEYREKLVEYAVEQDEEVLEAYLETGEEPSEEMLKKCIRKGCISMSFVPVLCGTAFKNKGVQPLLDAVL…	EP00448_Togula_jolla_P041849	PTHR43261	TRANSLATION ELONGATION FACTOR G-RELATED	113	814	3.5e-284	-	-	EP00448_Togula_jolla_P041849	PF14492;PF03764;PF00009;PF22042;PF00679	Elongation Factor G	domain III;Elongation factor G	domain IV;Elongation factor Tu GTP binding domain;Elongation factor G domain 2;Elongation factor G C-terminus	527;602;130;432;723	600;719;404;515;807	1.7E-26;4.4E-39;2.0E-63;2.3E-14;8.3E-24
PSK	EP00902_Fistulifera_solaris_P002213	42.857	91.3043	96	116	DEVVLRRTIGVHKDEFFLQSK	381	25	1278	0.07557677008751	EP00902	Stramenopiles	TSAR	NA	NA	FALSE	OTHER	0.00073		MHIKHITISNFRSFRDQTQIEAFSPALNSVIGRNGSGKSNLFDAVQFCLLAPRFANLRQEERQALLHEGSGSAAVNAYVEIVFDNSDHRFNLEQSDEVVLRRTIGVHKDEFFLQSKRTTKSEIQSLLESAGFSKSNPYFIVQQGKIQDLCTMSDADRLKWLQEVAGTVLYDEKKQESTRKMAENASSREKIDDMLQDMDAKLKELESERDELTQYTELDKRRRAVEYSLYDAEHRKAIQWFQALEDERANHFEHLRDLHEKAKSTHDAIRNAEATLKAVSHQAKRNRNNLQVIIQDYKEASVQSTQLQGQVREYQESLSSTTEQLEKNKKELVHIEAEMTRVRAELKEKQAIFDQASEKLMILKDRREQAGIEVEALYAKQGRGRQYETKEERDSFLKS…	EP00902_Fistulifera_solaris_P002213	PTHR43977	STRUCTURAL MAINTENANCE OF CHROMOSOMES PROTEIN 3	1	1231	0	-	-	EP00902_Fistulifera_solaris_P002213	PF02463;PF06470	RecF/RecN/SMC N terminal domain;SMC proteins Flexible Hinge Domain	2;528	1216;641	2.4E-54;7.7E-20	IPR003395;IPR010935	RecF/RecN/SMC
PSK	EP00902_Fistulifera_solaris_P006830	42.857	91.3043	96	116	DEVVLRRTIGVHKDEFFLQSK	381	25	1277	0.0756369426751592	EP00902	Stramenopiles	TSAR	NA	NA	FALSE	OTHER	0.00073		MHIKHITISNFRSFRDQTQIEAFSPALNSVVGRNGSGKSNLFDAVQFCLLAPRFANLRQEERQALLHEGSGSAAVNAYVEIVFDNSDHRFTLEQSDEVVLRRTIGVHKDEFFLQSKRTTKSEIQSLLESAGFSKSNPYFIVQQGKIQDLCTMSDADRLKWLQEVAGTVLYDEKKQESTRKMAENASSREKIDGMLQDMDAKLEELESERDELTQYTELDKRRRAVEYSLYDAEHRKAIQWFQALEDERANHFEHLKELHEKAKSTHDAIRHAEATLKAVSHQAKRNRNNLQVIIQDYKEASVQSTQLQGQVREYQEALSSTTEQLEKNKKELVRIEAEMTRVRAELKEKQAIFDQASEKLMVLKDRREQAGIEVEALYAKQGRGRQYETKEERDSFLKT…	EP00902_Fistulifera_solaris_P006830	PTHR43977	STRUCTURAL MAINTENANCE OF CHROMOSOMES PROTEIN 3	1	1231	0	-	-	EP00902_Fistulifera_solaris_P006830	PF06470;PF02463	SMC proteins Flexible Hinge Domain;RecF/RecN/SMC N terminal domain	528;2	641;1216	5.2E-20;2.3E-52	IPR010935;IPR003395	SMCs flexible hinge;RecF/RecN/SMC
PSK	EP00930_Biecheleria_cincta_P022875	38.889	78.2609	182	199	DQCRCTQTLTGHTDWVHS	569	24.6	613	0.304201680672269	EP00930	Alveolata	TSAR	NA	NA	FALSE	OTHER	0.00456		MPAAAAAPAGMIARPVALPVSQVCPQAVPVSYQRPQESAGSPAPVARWRSPHMVEPQEARELVSLNIGREANSLAVSPDGRRIAVALQDHTLQIWDVDAQILVHVLRGHKYWVNDVVYSQDGYLLASASADKSIKVWMAAEGRCEATLQGHLLAVSSVAFSSDARRLASGSWDKTVCLWDADQCRCTQTLTGHTDWVHSVAWVQGGHHVASASSDHSVRVWNAISGIVEQVLVGHLQTVSSVSFSRSGVFLASGSLDGTVRVWNLREGSLVARLQQDNDESSVHTVAFSPDGERIAVGCGDRCVKVWSFRTGEQELNLPGHEDTVTKVAVTSDGQRVMSCSHDKMLKVWRLPAWRPRAALAAPQAAVAVPPAQLRAPSPSRGSSPTPARAASPAAACRA…	EP00930_Biecheleria_cincta_P022875	PTHR44019	WD REPEAT-CONTAINING PROTEIN 55	71	277	1.9e-85	IPR050505	WD repeat-containing protein 55/POC1	EP00930_Biecheleria_cincta_P022875	PF00400;PF00400;PF00400;PF00400;PF00400;PF00400;PF00400	WD domain	G-beta repeat;WD domain	G-beta repeat;WD domain	G-beta repeat;WD domain	G-beta repeat;WD domain	G-beta repeat;WD domain
PSK	EP00930_Biecheleria_cincta_P022876	38.889	78.2609	182	199	DQCRCTQTLTGHTDWVHS	537	24.6	603	0.309401709401709	EP00930	Alveolata	TSAR	NA	NA	FALSE	OTHER	0.00456		MPAAAAAPAGMIARPVALPVSQVCPQAVPVSYQRPQESAGSPAPVARWRSPHMVEPQEARELVSLNIGREANSLAVSPDGRRIAVALQDHTLQIWDVDAQILVHVLRGHKYWVNDVVYSQDGYLLASASADKSIKVWMAAEGRCEATLQGHLLAVSSVAFSSDARRLASGSWDKTVCLWDADQCRCTQTLTGHTDWVHSVAWVQGGHHVASASSDHSVRVWNAISGIVEQVLVGHLQTVSSVSFSRSGVFLASGSLDGTVRVWNLREGSLVARLQQDNDESSVHTVAFSPDGERIAVGCGDRCVKVWSFRTGEQELNLPGHEDTVTKVAVTSDGQRVMSCSHDKMLKVWRLPAWRPRAALAAPQAAVAVPPAQLRAPSPSRGSSPTPARAASPAAACRA…	EP00930_Biecheleria_cincta_P022876	PTHR44129	WD REPEAT-CONTAINING PROTEIN POP1	148	356	6.1e-85	IPR050349	WD repeat LIS1/nudF dynein regulation	EP00930_Biecheleria_cincta_P022876	PF00400;PF00400;PF00400;PF00400;PF00400;PF00400;PF00400	WD domain	G-beta repeat;WD domain	G-beta repeat;WD domain	G-beta repeat;WD domain	G-beta repeat;WD domain	G-beta repeat;WD domain
PSK	EP00686_Naegleria_gruberi_P013986	50	69.5652	557	572	KRQLQVHTDYLYRMEQ	686	24.3	702	0.810495626822157	EP00686	Heterolobosea	Excavates	NA	NA	FALSE	OTHER	0.000857		MTQHHCDSVLSTSSPISSSFSSVESLAGKELENHSSSSVGVGAESDIQYNNNQQVQHESLSNNMHPNHHHNTTTTTSNVDEPIHRPSLRKNSTTDEFFLPLSYIHFSGSSSIPDYWKPFMSLQSFLLVGIVYFAYFLNILYCFHSGGMTNGLLMLLVNASTVGVNFYWFFYTVNPNVKVLIFNLLMFTCRFSLVHNKMMVLPSVFSTITTTSKGSLNSPFKAFFPIVYTCAHYFIWGMAKYEFNLMDMDSLLEFLFHYGTLIISALLFGIYNLYLMIQLSSECKAMKEATRKIQTALDVKSDFLSHITHEFRVPCLSSLGSISLLKETELAPQQLDFIATIESANNILLSLIEDILLFAKTEHDVNHPPKETSYISFSLFNSINSLYSLTKGYATNFKV…	EP00686_Naegleria_gruberi_P013986	PTHR45339	HYBRID SIGNAL TRANSDUCTION HISTIDINE KINASE J	279	541	1.2e-58	-	-	EP00686_Naegleria_gruberi_P013986	PF00072;PF00512;PF02518	Response regulator receiver domain;His Kinase A (phospho-acceptor) domain;Histidine kinase-	DNA gyrase B-	and HSP90-like ATPase	591;300;419	698;363;533	1.2E-13;2.6E-7;3.8E-15
PSK	EP00918_Siedleckia_nematoides_P078320	50	78.2609	283	300	RRAAAANMDYSSTEERHD	935	23.9	1966	0.14476386036961	EP00918	Alveolata	TSAR	NA	NA	FALSE	OTHER	0.002165		MAAIAALESNLLAAESGVTIAEEASRQVDENEEDGSPLARELVLPETLDVFLEDDMSKPKDDSIPYNWGREIMKPIASPENWPEDMDMGIATASHLFLCPAVPSPMYGSSWIGNQPNLDEQGDYYQSDAGLFRTSICGVRSEDSEEDTADEMSSVDDATVKPDSLDVTFVADDVALDIVIKGDISEDNIPAPFESLQHLQDLYVEAIEECVKIEKDRVDIADLRFGDNSLTIPTRLIAGEPPSGALADEFGRQVSEETGEFVKTRFYDYCKRAGLLPASERLRRAAAANMDYSSTEERHDVLSKLSREVDSVEVALVKKPSKPSDALFASLKQPMPEYEQWPKELDMTTPFGSHLHLCPAVPTPFFQTAWIGGSRARGDGVDCLPMLHLPFSAWLADAP…	EP00918_Siedleckia_nematoides_P078320	PTHR45615	MYOSIN HEAVY CHAIN	NON-MUSCLE	915	1352	1.9e-13	-	-	NA	NA	NA	NA	NA	NA	NA
PSK	EP00081_Caenorhabditis_elegans_P006404	59.091	95.6522	416	436	DECMLRRTAADVDLKHLPEKH	182	25.8	833	0.511083743842365	EP00081	Opisthokonta	Obazoa	NA	NA	FALSE	OTHER	0.000671		MSRVVLNVDSYEGNDTPSAEIARFVVLYGKASTRKHKIWEGDGLLVCFTDSCLLKSEDERDVICRSSALKGLDQLEDGRIINIGSWSVEIQERIATGPPQKPISAQKPEIQSPMPPMTPGNSENVENRKRGGFSSPFLGIELPKPLSKRSATFVPPLIGSESSSSGGSSSSTIQEKIPPFILNEQDILDRKTTSAVTVDTRFARHLRPHQKSGIQFIFDRLRRGSGKNGGGGGAILADDMGLGKSLQTMAATWALLKGSKTAQQLANSCLIIVPSSLVNNWKAEFDKWWRLMRFPAVIALTANDITTYQSTIKLMPYLVISYDLAQRHVEKLKIIRFDVMVCDEGHKLKNLDGKLRKTLLSLEIPRRLILTGTPMQNDFEEFYSLLDFVRPSVFGSIVE…	EP00081_Caenorhabditis_elegans_P006404	PTHR45629	SNF2/RAD54 FAMILY MEMBER	165	768	0	IPR050496	SNF2/RAD54 Helicase and DNA Repair	EP00081_Caenorhabditis_elegans_P006404	PF00176;PF00271	SNF2-related domain;Helicase conserved C-terminal domain	209;518	454;631	3.6E-52;1.3E-16	IPR000330;IPR001650	SNF2
PSK	EP00081_Caenorhabditis_elegans_P006405	59.091	95.6522	303	323	DECMLRRTAADVDLKHLPEKH	214	25.8	720	0.432045779685265	EP00081	Opisthokonta	Obazoa	NA	NA	FALSE	OTHER	0.000492		MPPMTPGNSENVENRKRGGFSSPFLGIELPKPLSKRSATFVPPLIGSESSSSGGSSSSTIQEKIPPFILNEQDILDRKTTSAVTVDTRFARHLRPHQKSGIQFIFDRLRRGSGKNGGGGGAILADDMGLGKSLQTMAATWALLKGSKTAQQLANSCLIIVPSSLVNNWKAEFDKWWRLMRFPAVIALTANDITTYQSTIKLMPYLVISYDLAQRHVEKLKIIRFDVMVCDEGHKLKNLDGKLRKTLLSLEIPRRLILTGTPMQNDFEEFYSLLDFVRPSVFGSIVEFRKMCSDRPEQLNELIDECMLRRTAADVDLKHLPEKHEYILFCAASPIQKHVHSEICDYMTGDALSLIFFARQLANHPKLLLDNLREKTEKSKAHKHSPLLLAFDGAHMPRGG…	EP00081_Caenorhabditis_elegans_P006405	PTHR45629	SNF2/RAD54 FAMILY MEMBER	78	655	0	IPR050496	SNF2/RAD54 Helicase and DNA Repair	EP00081_Caenorhabditis_elegans_P006405	PF00271;PF00176	Helicase conserved C-terminal domain;SNF2-related domain	405;96	518;341	1.1E-16;2.6E-52	IPR001650;IPR000330	Helicase
PSK	EP00067_Danio_rerio_P004382	52.941	73.913	406	422	CMPRRSSSGSDDYAYTQ	318	25.4	573	0.72841726618705	EP00067	Opisthokonta	Obazoa	NA	NA	FALSE	OTHER	0.000959		MMAQGGPQLDYQILQDLRQRFPEIPETVVSQYLLQNNNNADLCYHLLAQESNRYLYEEYHSPDDLHLNRNHMLRISVGYPVPDGVKNNPGGRALVHSSSDGHIEHPRSGFSEPLSAPATMAPSPGYNPFFKTDQSRSNIPTPPPSIPGMSPTYHPVSRYMTPITVTLSQNMPSAPQALQIPPGTYCTSGNTVYMRPSPSQSPQPTPWSTSGTSMYQQSPYATPTYQSPYSSPQHQVQQPPQVFLPISPPTLPGLSYQQTPVSQRPFISSKGPMKNQIEITLEGQRPRSNSPVHTPQGALYMATSPSPSSPSRAISMAGPPGASIHQGMYAHQAVARPRPTSSPQPAPSAFIKIKVSPRQVQGSSNSPPVETESLLNIVDQGERHGAPPPILPISALPGS…	EP00067_Danio_rerio_P004382	PTHR46253	TGF-BETA-ACTIVATED KINASE 1 AND MAP3K7-BINDING PROTEIN TAB	2	573	0	-	-	EP00067_Danio_rerio_P004382	PF02845	CUE domain	12	49	0.5	IPR003892	Ubiquitin system component CUE
PSK	EP00067_Danio_rerio_P035160	52.941	73.913	406	422	CMPRRSSSGSDDYAYTQ	291	25.4	573	0.72841726618705	EP00067	Opisthokonta	Obazoa	NA	NA	FALSE	OTHER	0.000959		MMAQGGPQLDYQILQDLRQRFPEIPETVVSQYLLQNNNNADLCYHLLAQESNRYLYEEYHSPDDLHLNRNHMLRISVGYPVPDGVKNIPGGRALVHSSSDGHIEHPRSGFPEPLSAPATVAPSPGYNPFFKTDQSRSNIPTPPPSIPGMSPTYHPVSRYMTPITVTLSQNMPSAPQALQIPPGTYCTSGNTVYMRPSPSQSPQPTPWSTSGTSMYQQSPYATPTYQSPYSSPQHQVQQPPQVFLPISPPTLPGLSYQQTPVSQRPFISSKGPMKNQIEITLEGQRPRSNSPVHTPQGALYMATSPSPSSPSRAISMAGPPGASIHQGMYAHQAVARPRPTSSPQPAPSAFIKIKVSPRQVQGSSNSPPVETESLLNIVDQGERHGAPPPILPISALPGS…	EP00067_Danio_rerio_P035160	PTHR46253	TGF-BETA-ACTIVATED KINASE 1 AND MAP3K7-BINDING PROTEIN TAB	2	573	0	-	-	EP00067_Danio_rerio_P035160	PF02845	CUE domain	12	49	0.5	IPR003892	Ubiquitin system component CUE
PSK	EP00067_Danio_rerio_P048059	52.941	73.913	406	422	CMPRRSSSGSDDYAYTQ	338	25	549	0.761278195488722	EP00067	Opisthokonta	Obazoa	NA	NA	FALSE	OTHER	0.000959		MMAQGGPQLDYQILQDLRQRFPEIPETVVSQYLLQNNNNADLCYHLLAQESNRYLYEEYHSPDDLHLNRNHMLRISVGYPVPDGVKNIPGGRALVHSSSDGHIEHPRSGFPEPLSAPATVAPSPGYNPFFKTDQSRSNIPTPPPSIPGMSPTYHPVSRYMTPITVTLSQNMPSAPQALQIPPGTYCTSGNTVYMRPSPSQSPQPTPWSTSGTSMYQQSPYATPTYQSPYSSPQHQVQQPPQVFLPISPPTLPGLSYQQTPVSQRPFISSKGPMKNQIEITLEGQRPRSNSPVHTPQGALYMATSPSPSSPSRAISMAGPPGASIHQGMYAHQAVARPRPTSSPQPAPSAFIKIKVSPRQVQGSSNSPPVETESLLNIVDQGERHGAPPPILPISALPGS…	EP00067_Danio_rerio_P048059	PTHR46253	TGF-BETA-ACTIVATED KINASE 1 AND MAP3K7-BINDING PROTEIN TAB	2	508	0	-	-	EP00067_Danio_rerio_P048059	PF02845	CUE domain	12	49	0.48	IPR003892	Ubiquitin system component CUE
PSK	EP00746_Dinoflagellata_sp_MGD_P142631	75	52.1739	98	109	RHTLAQHPDYIY	896	23.9	245	0.416309012875536	EP00746	Alveolata	TSAR	NA	NA	FALSE	SP(Sec/SPI)	0.671222	CS pos: 19-20. FLT-ME. Pr: 0.2585	MFGHFMFICFACCVMDFLTMEDDDCMKLMQQWLCVSYLNVEAIRWVHSFGQDRANGDKHFIFLFRQPTLLLKTLVALNWCVLVPFYAVWTGFGTVWLRHTLAQHPDYIYAGAPPVLVIAWQVLSYLGLLMYLLCFGNSCLNEIRFVWVDRTIRAVETEESLARWGHVRPAGRSPTLKGLQPKRILELPVEEIPKEKEGFNSDEPCSICLSEFSAGDEVRRLPGCKHCFHKSCVDLWLLQQAHCPL	EP00746_Dinoflagellata_sp_MGD_P142631	PTHR46913	RING-H2 FINGER PROTEIN ATL16	112	245	1.7e-20	IPR044600	RING-H2 finger protein ATL1/ATL16-like	EP00746_Dinoflagellata_sp_MGD_P142631	PF13639	Ring finger domain	205	245	2.6e-08	IPR001841	Zinc finger
PSY	EP00933_Yihiella_yeosuensis_P037205	50	66.6667	633	646	PPSSPGHSPGIPDS	549	24.3	653	0.989045383411581	EP00933	Alveolata	TSAR	0.0033	CEP_align	TRUE	OTHER	0.000951		MECVAACECDHFCEPLIKDAALCAEQGGSWVQQLSQNFDNVWNAILTLFEISSTEGWVDVMYSACDSTSEYVMPARDNAQWIFAPFFVVYMFLSFMFIINLSVGVIVDKFMDLKESGKVNVMMTEAQSNWLQAQKKMATRRHFFDLTNTHLLPETRQKVYRFINLPAFNHFIMGAITANAVVMGMKVFPSPFLWWNDVMEAIQTTFLAIFIVEFFIKLYALRSRYWKDPWNSFDHFCIVMSALGITLRALTDINISSITSIFRVARLFRLLKIMKGVRKIFTALATSIPKLINVLLILLLLLMLYSILGVSLFSTMKQGETLNQFGNFHNFVYAFITLFRASTGEAWNEIMHDLAKTPQDMYRSGEWCSPDYLFDTVDKYEVLKSKCLIDRPNSCLSSQ…	EP00933_Yihiella_yeosuensis_P037205	PTHR45628	VOLTAGE-DEPENDENT CALCIUM CHANNEL TYPE A SUBUNIT ALPHA-1	24	621	4.1e-109	IPR050599	Voltage-dependent calcium channel alpha-1 subunit	EP00933_Yihiella_yeosuensis_P037205	PF00520;PF00520	Ion transport protein;Ion transport protein	166;35	438;116	2.6E-42;1.7E-12	IPR005821;IPR005821	Ion transport domain;Ion transport domain
PSY	EP01084_Bolivina_argentea_P317367	58.824	80.9524	55	71	YGNPTANPAHNPTVNPA	22	28.1	302	0.189473684210526	EP01084	Rhizaria	TSAR	0.03	PSY_aligned	TRUE	OTHER	0.001094		TDYDIVNQYFLNQYFKLPPQCNNQQTILIQIQILNVLSFGQNQYATFSVDNFCVYGNPTANPAHNPTVNPAINPNANSTQAPSSIPVASTNFFTTVAPTSSPSKCDDNPNLENDDCTDTGCDKDKPYLYITLSFSVCTNQPFNGNRYGLWNAVADCLCELGKNGKINFLERRRLKRGDNTCDLNVVQYDMNNLTTPISTDCDNNGYQFDFSIEQCGECVELTQILSKVNTISTSQVVSVLSSCVNWFAKNADTIGFETVKYLQYDIKDKMGKTCEVTAGVGDNFLVVLIVLIFSGLVCVYLI	NA	NA	NA	NA	NA	NA	NA	NA	NA	NA	NA	NA	NA	NA	NA	NA
PSY	EP01084_Bolivina_argentea_P221887	75	57.1429	175	186	GNPSIANPRHDP	608	24.3	362	0.497142857142857	EP01084	Rhizaria	TSAR	0.035	PSY_aligned	TRUE	OTHER	0.000334		MSALLLQQQQQIQKQYKVACSKSLQDFISFFADHQQDILSGSSWFFQELICRNNVEAMKYILQHYDLTEHMNKKMGLNAASHGFESRYPLDFVCCSGTLEMLRLIIPNGAEPDDINKNYCSHLIATILCSCFTHNSGKIKGDDVYLSIQYLLNHIRQNSEIQGIVTVRLAEAGIGNPSIANPRHDPIEIAKLIENKISFIKRTMDSRVIQYAIHNKNFKFLEFVIDEYGVDVDGQISPNMYGYSSTDYVDKDKIEWLLKHNGDINGFMSEGVSCADDKITPLFNRCIHKKYDEVEYLLDFGADINKQCIYKQQKITPLQFIIQTFPKDFAELFQNYKINKSEDKNKLLGFDFSNIQATAYNE	EP01084_Bolivina_argentea_P221887	PTHR24180	CYCLIN-DEPENDENT KINASE INHIBITOR 2C-RELATED	209	330	6.1e-09	IPR051637	Ankyrin repeat domain-containing protein 49	NA	NA	NA	NA	NA	NA	NA	NA
PSY	EP00484_Ammonia_sp_Unknown_P023841	63.636	52.381	452	462	ADPSPNPEHNP	609	24.3	470	0.982570806100218	EP00484	Rhizaria	TSAR	0.081	PSY_aligned	TRUE	OTHER	0.000483		VIMSSEQGTESVASILDTILFAEVYLLIYGFLIAAVLVMIISKLYALFIGHDDIRLLYLVYFMIFSLNFFTNCTILTLRIFEQNLIILGFSSLLILFLNKFIFDISTTIKSQKIWPKNVFISKHVRKWLVINEIPFTILSFFFGPIGSIFFVNSRLFVADIFLMGIPHSMIVHFIAGKLFWEVILIQRVPELVIQCVYLALHGYDHFVLFGFLTTVFSLSVLIRLKTQLPYIDDLHKHWIHQTAFMIEVSGEEITNLTRAKQCSLQRNVLIRGIAEIIEIDAKLIELSVLQPIQVDIESNTAPKETNGTKRKSSSCAKCYGLNIIFSVNTVEMARREIMMKLMEAREDYMLKYRIQKAWRLQKPPEVDDLVMVYNLFGHLVKSRVRNLDEPTITMTMTP…	NA	NA	NA	NA	NA	NA	NA	NA	NA	NA	NA	NA	NA	NA	NA	NA
PSY	EP00300_Choanocystis_sp_HF-7_P012538	53.846	61.9048	38	50	DTCSNPQHDPNLP	879	23.5	198	0.2	EP00300	Centroplasthelida	Haptista	0.12	PSY_aligned	TRUE	SP(Sec/SPI)	0.985827	CS pos: 27-28. VNG-QD. Pr: 0.9779	MSSLYLLRSRLWFITMLSVVFLRHVNGQDNSNHTRHHDTCSNPQHDPNLPCLPCSQVSADFVSCDDRELDDTSDGNSTDTEGPVKFKSSCHRRDDGKFVANCLVLDTIQCEGNRRFQRVVQSCKSVTAALVDFPTAIILSVLVGWTGADRYYLGHTGTGVAKTLTIGGLGVWWLVDAVLVANGQLLPKGNRAYKNYY*	EP00300_Choanocystis_sp_HF-7_P012538	PTHR21016	BETA-AMYLOID BINDING PROTEIN-RELATED	38	187	1.5e-24	IPR050932	TM2 domain-containing protein 1-3-like	EP00300_Choanocystis_sp_HF-7_P012538	PF05154	TM2 domain	135	178	2.9e-10	IPR007829	TM2 domain
PSY	EP00300_Choanocystis_sp_HF-7_P012539	53.846	61.9048	38	50	DTCSNPQHDPNLP	879	23.5	198	0.2	EP00300	Centroplasthelida	Haptista	0.12	PSY_aligned	TRUE	SP(Sec/SPI)	0.985827	CS pos: 27-28. VNG-QD. Pr: 0.9779	MSSLYLLRSRLWFITMLSVVFLRHVNGQDNSNHTRHHDTCSNPQHDPNLPCLPCSQVSADFVSCDDRELDDTSDGNSTDTEGPVKFKSSCHRRDDGKFVANCLVLDTIQCEGNRRFQRVVQSCKSVTAALVDFPTAIILSVLVGWTGADRYYLGHTGTGVAKTLTIGGLGVWWLVDAVLVANGQLLPKGNRAYKNYY*	EP00300_Choanocystis_sp_HF-7_P012539	PTHR21016	BETA-AMYLOID BINDING PROTEIN-RELATED	38	187	1.5e-24	IPR050932	TM2 domain-containing protein 1-3-like	EP00300_Choanocystis_sp_HF-7_P012539	PF05154	TM2 domain	135	178	2.9e-10	IPR007829	TM2 domain
PSY	EP00437_Effrenium_voratum_P018032	69.231	61.9048	409	421	GSPSSNPAHDPSV	243	25	588	0.709565217391304	EP00437	Alveolata	TSAR	0.14	PSY_aligned	TRUE	OTHER	0.007667		XRCPIRRSRGTNAAQACHLAESSKAVTAASPPAQNEEEGEEDRLCRFCFEGDEEDELISPCRCSGGQKYVHLKCLRMWQRAVLVSQPTHPDLYDHDTRQRICNVCKTEFTCHPPTRAELLASFTGPELAALIEERCFIGSAENFSRELERQVASFPGIMREGIVCLNWIRGLFLIVKVVEDRHRGIVMLRISDDEELSMFLQHLEADARTFHLRGRRYQVLPQGPLKNLTDQDSPEARRELMRYTPASIRLRPDPVDCGEDGIVAVNLARPFDLASSGRTVLRARQRAAYQAAVSRVLSDRGGSDLRAQVTHFIGGPCEEEKVACCIVVSSPATASSXDDACLLAGLSVAEELASTGGAAAEGAAAALRLSAIEAGAGISSISTIDTDEGKEDASSGVT…	EP00437_Effrenium_voratum_P018032	PTHR45981	LD02310P	32	145	1.6e-14	-	-	EP00437_Effrenium_voratum_P018032	PF02622;PF12906	AlgH-like;RING-variant domain	309;44	468;104	6.4E-7;4.2E-8	IPR003774;IPR011016	AlgH-like;Zinc finger
PSY	EP00437_Effrenium_voratum_P057614	69.231	61.9048	411	423	GSPSSNPAHDPSV	194	25.4	590	0.710571923743501	EP00437	Alveolata	TSAR	0.14	PSY_aligned	TRUE	OTHER	0.007667		XRCPIRRSRGTNAAQACHLAESSKAVTAASPPAQNEEEGEEDRLCRFCFEGDEEDELISPCRCSGGQKYVHLKCLRMWQRAVLVSQPTHPDLYDHDTRQRICNVCKTEFTCHPPTRAELLASFTGPELAALIEERCFIGSAENFSRELERQVASFPGIMREGIVCLNWIRGLFLIVKVVEDRHRGIVMLRISDDEELSMFLQHLEADARTFHLRGRRYQVLPQGPLKNLTDQDSPEARRELMRSVRTPASIRLRPDPVDCGEDGIVAVNLARPFDLASSGRTVLRARQRAAYQAAVSRVLSDRGGSDLRAQVTHFIGGPCEEEKVACCIVVSSSGYSIVQDDACLLAGLSVAEELASTGGAAAEGAAAALRLSAIEAGAGISSISTIDTDEGKEDASSG…	EP00437_Effrenium_voratum_P057614	PTHR45981	LD02310P	32	221	5.5e-13	-	-	EP00437_Effrenium_voratum_P057614	PF02622;PF12906	AlgH-like;RING-variant domain	423;44	471;104	1.0E-5;4.3E-8	IPR003774;IPR011016	AlgH-like;Zinc finger
PSY	EP00746_Dinoflagellata_sp_MGD_P114447	72.727	52.381	18	28	ANPQHDPGIHP	165	25.8	118	0.158878504672897	EP00746	Alveolata	TSAR	0.17	PSY_aligned	TRUE	OTHER	0.002817		LIVGLCHIGVGVRIGEFANPQHDPGIHPCYPATALGFIFLMGWAMIFDRFLLGKALAARVHASVEKRSKQLGFDISVKEVSASAFSGRINISGVTVGNVEGFGPEPMLVVANIHCQIS	NA	NA	NA	NA	NA	NA	NA	NA	NA	NA	NA	NA	NA	NA	NA	NA
PSY	EP00195_Chlamydomonas_chlamydogama_P006198	58.333	57.1429	196	207	TSNPKHDPNAQP	736	23.9	427	0.469879518072289	EP00195	Algae	Archaeplastida	0.18	PSY_aligned	TRUE	OTHER	0.001404		MTTPKGPKMDAKAAASFVNRSSKQIIVLKIGTSSLVRAEQQTLNLSNLARICETVKSLHTLGHHVILVTSGAVGVGCQRLGLTTKPTQVAKKQALAAVGQVHLMKYYEDFLSALGLTCAQVLLTLDNLANRGQYVNACNTFSELLAYGVIPVVNENDTVAVQELRFGDNDTLSAQVAALVRADWLFLMTDVDSLYTSNPKHDPNAQPIYEVHDMSKLHADTSTQGTQWGTGGMATKLTAARIATAAGCTMVICNSNCPENIPRIMQGEQRVGTRFYPVKNALRGRKRWIISVPVRGSLCLDSGAVQAVKDKHKSLFAAGITKVSGDFHSQDCVSLLTPSGDEFARALVNFDSEELTKIRGKRTVEVRQTLEQLGYAGMDEVAHRDNVALLTSSADDETE…	EP00195_Chlamydomonas_chlamydogama_P006198	PTHR43654	GLUTAMATE 5-KINASE	22	389	3.1e-148	-	-	EP00195_Chlamydomonas_chlamydogama_P006198	PF01472;PF00696	PUA domain;Amino acid kinase family	297;25	368;254	4.9E-15;4.8E-41	IPR002478;IPR001048	PUA domain;Aspartate/glutamate/uridylate kinase
PSY	EP00510_Aplanochytrium_minuta_P001488	47.059	80.9524	242	258	YGHPFERPIHKSAIPPS	950	23.5	316	0.806020066889632	EP00510	Stramenopiles	TSAR	0.32	CLE_R_type	TRUE	OTHER	0.001018		MALTHSNIALANESLWRMAARIGDFREFDYEKWKAESRVSNSKRGIGVIDNALKVCCVLNTLEKTEFQRAYENGSDAVLKWPYFINHSGLLKLLQGDDKDTFEIWREEYELVLKHCRTLHCRESAKIMRFNDIGLALIECPDPLHYYALFSCVDKCDIVVTLYDGNRYEIEQRYSTYVEMSSRPVLPRVSMQKLAEFLNHLEQVSGSPNVKRLSWISDFIDSPGPLLRIEDKEMLLSKAEKYGHPFERPIHKSAIPPSVFTLAVTSYFRFALSKTNKPEKRKTWNWKDIQNFNDKIDWSEFHPVNTNSRKKQLELD	NA	NA	NA	NA	NA	NA	NA	NA	EP00510_Aplanochytrium_minuta_P001488	PF20392	Family of unknown function (DUF6687)	2	276	9.7e-53	IPR046509	Protein of unknown function DUF6687
PSY	EP00439_Symbiodinium_sp_Y106_P065246	69.231	61.9048	1344	1356	GSPSSNPAHDPSV	70	26.6	1523	0.889403973509934	EP00439	Alveolata	TSAR	0.32	PSY_aligned	TRUE	OTHER	0.002443		MPLQSFSTTARARQRPRLPALDGSLSAREARRNGRDTSRLKDTTARAPSLDADATGGLEAGYPALPPALGAALGDPVSLLALEDWHKTHSGLPEEQQGYESKLLACEARFRKIERLSARLTLPNSVVTAVAADLLRDVVDTLPGPIQRMAESILRQVEKSIYSDEVTSLAERKQLAEVLGGGPGGGRPGREDLSERQPWFAVVRRQQVALERMEEHVADMQEVVDLHLARRKSVLDFIVRLQGQERLILQQWLFNFWVFTYRERKARMEKMSTSVLAVPDDLVTPFLSWRLYLSQQRLVRARAKCAEVDKEASQLANKITEVEVENHEQQRLLEESLAAGAELKEKCMVEQQELSRLKQVWADTQPELLLKVLAQTLEVFFGLVVRRAGLKSLEVRHRL…	EP00439_Symbiodinium_sp_Y106_P065246	PTHR19961	FIMBRIN/PLASTIN	597	719	1.2e-17	IPR039959	Fimbrin/Plastin	EP00439_Symbiodinium_sp_Y106_P065246	PF02622;PF00307	AlgH-like;Calponin homology (CH) domain	1243;612	1405;711	2.9E-6;2.0E-6	IPR003774;IPR001715	AlgH-like;Calponin homology domain
PSY	EP00439_Symbiodinium_sp_Y106_P066748	69.231	61.9048	1493	1505	GSPSSNPAHDPSV	57	26.9	1672	0.899336949969861	EP00439	Alveolata	TSAR	0.4	PSY_aligned	TRUE	OTHER	0.000381		MASETGLRRWKLRCPTLRCPIRRSRGTNAAQACHLAESSKAVTTTSPPAQENEEEGEEDRLCRFCFEGDEEDELISPCRCSGGQKYVHLKCLRMWQRAVLVSQPTHPDLYDHDTRQRICNVCKTEFTCHPPTRAELLASFTGPELAALIEERCFIGSAENFSRELERQVASFPGIMREGIVCLNWIRGLFLIVKVVEDRHRGIVMLRISDDEELNMFLQHLEADARLKDTTARAPSLDADATGGLEAGYPALPPALGAALGDPVSLLALEDWHKTHSGLPEDQQGYESKLLACEARFRKIERLSARLTLPNSVVTAVAADLLRDVVDTLPGPIQRMAESILRQVEKSIYSDEVTSLAERKQLAEVLGGGPGGGRPGREDLSERQPWFAVVRRQQVALER…	EP00439_Symbiodinium_sp_Y106_P066748	PTHR45981	LD02310P	38	1624	1.4e-14	-	-	EP00439_Symbiodinium_sp_Y106_P066748	PF02622;PF12906	AlgH-like;RING-variant domain	1392;62	1554;122	3.3E-6;1.5E-7	IPR003774;IPR011016	AlgH-like;Zinc finger
PSY	EP00462_Mataza_sp_D1_P016791	60	71.4286	77	91	DEVRNPKHDPDAPPA	168	25.8	555	0.140740740740741	EP00462	Rhizaria	TSAR	0.52	PSY_aligned	TRUE	OTHER	3e-04		MDSEKSPKVQQEKVPATEDLKTWLESKELGDHYNSFAQEGATKVSDLAELTDSDIEQLVNKWGLGLIKRRLVLKMFDEVRNPKHDPDAPPAYSGEPSSSSEAYLCPHHDLEFRYFCVDHDCRLCPDCFMQHNGHTMESLTDAAVRKAQEFQDFLDGPVAKVQDDRKSCIAAASTLLTRIKEAAASNKQSVEACFSQIQRALEERKAELLAQIDISSQSAELTQFLLQSSSAAESLTGLARSMRTLIEPKDLDVLEKGDELKSKIQPHLELPIVVAKPVPVVTCDTEFAARLREMGSCAISTFVQLPGIGEDLSGLELTNANLTDANLTNANLTDTNLTNANLTNANLTNANLTNANLTSANLTNASLTGANLTDATGLDLPSICLSNATRIILHNADLA…	EP00462_Mataza_sp_D1_P016791	PTHR14136	BTB_POZ DOMAIN-CONTAINING PROTEIN KCTD9	282	467	6.1e-40	IPR051082	Pentapeptide repeat and BTB/POZ domain-containing protein	EP00462_Mataza_sp_D1_P016791	PF00805;PF00805;PF00805;PF00643	Pentapeptide repeats (8 copies);Pentapeptide repeats (8 copies);Pentapeptide repeats (8 copies);B-box zinc finger	416;387;336;104	455;415;374;139	1.6E-10;6.1;3.9E-9;0.038	IPR001646;IPR001646;IPR001646;IPR000315	Pentapeptide repeat;Pentapeptide repeat;Pentapeptide repeat;B-box-type zinc finger
PSY	EP00671_Bodo_saltans_P011033	63.636	52.381	61	71	NPSHNPAAPPS	410	24.6	380	0.16260162601626	EP00671	Euglenozoa	Excavates	0.53	PSY_aligned	TRUE	OTHER	0.013732		SRARVRRLCIKTNEFVCLLKCLCTVMFFSVSIHIVTCLSFLSLESLEMINVDEVIEKLLLNPSHNPAAPPSSSSRGGAAVVAAPHISHSLRQLSEAEVRYLVLESRNLFMSQPMLVEIQAPVRLCGDVHGQYFDLLRLFDKAGYPPEQNYIFLGDYVDRGKQSLETICLLLAYKIKYPLNFYLLRGNHECSSINRIYGFFDECKRRYSVKIWKQFTDTFNCMPVAGLVEERILCMHGGISPELRSLDQIHKILRPTDVPDSGLICDLLWADPSEQTIGWGQNDRGVSWTFGADVVERFIRQHDLDLICRAHQVVEEGYQFFSQRRCVTVFSAPNYCGEFDNMAAVLCVDEELNCSIIQIEPQYGAPVPAATAAAAHGSYR	EP00671_Bodo_saltans_P011033	PTHR11668	SERINE/THREONINE PROTEIN PHOSPHATASE	86	361	0	IPR050341	Serine/threonine-protein phosphatase PP1 catalytic subunit	EP00671_Bodo_saltans_P011033	PF00149;PF16891	Calcineurin-like phosphoesterase;Serine-threonine protein phosphatase N-terminal domain	121;92	314;119	6.3E-45;5.2E-5	IPR004843;IPR031675	Calcineurin-like
PSY	EP00462_Mataza_sp_D1_P002802	60	71.4286	77	91	DEVRNPKHDPDAPPA	219	25.4	545	0.143396226415094	EP00462	Rhizaria	TSAR	0.53	PSY_aligned	TRUE	OTHER	3e-04		MDSEKSPKVQQEKVPATEDLKTWLESKELGDHYNSFAQEGATKVSDLAELTDSDIEQLVNKWGLGLIKRRLVLKMFDEVRNPKHDPDAPPAYSGEPSSSSEAYLCPHHDLEFRYFCVDHDCRLCPDCFMQHNGHTMESLTDAAVRKAQEFQDFLDGPVAKVQDDRKSCIAAASTLLTRIKEAAASNKQSVEACFSQIQRALEERKAELLAQIDISSQSAELTQFLLQSSSAAESLTGLARSMRTLIEPKDLDVLEKGDELKSKIQPHLELPIVVAKPVPVVTCDTEFAARLREMGSCAISTFVQLPGIGEDLSGLELTNANLTDANLTNANLTDTNLTNANLTNANLTNANLTSANLTNASLTGANLTDATGLDLPSICLSNATRIILHNADLANANLT…	EP00462_Mataza_sp_D1_P002802	PTHR14136	BTB_POZ DOMAIN-CONTAINING PROTEIN KCTD9	270	462	4.4e-39	IPR051082	Pentapeptide repeat and BTB/POZ domain-containing protein	EP00462_Mataza_sp_D1_P002802	PF00643;PF00805;PF00805;PF00805	B-box zinc finger;Pentapeptide repeats (8 copies);Pentapeptide repeats (8 copies);Pentapeptide repeats (8 copies)	104;382;411;330	139;410;450;369	0.037;6.0;1.5E-10;3.5E-9	IPR000315;IPR001646;IPR001646;IPR001646	B-box-type zinc finger;Pentapeptide repeat;Pentapeptide repeat;Pentapeptide repeat
PSY	EP00462_Mataza_sp_D1_P019472	60	71.4286	49	63	DEVRNPKHDPDAPPA	133	25.8	635	0.0774193548387097	EP00462	Rhizaria	TSAR	0.53	PSY_aligned	TRUE	OTHER	0.000727		LGDHYNSFAQEGATKVSDLAELTDSDIEQLVNKWGLGLIKRRLVLKMFDEVRNPKHDPDAPPAYSGEPSSSSEAYLCPHHDLEFRYFCVDHDCRLCPDCFMQHNGHTMESLTDAAVRKAQEFQDFLDGPVAKVQDDRKSCIAAASTLLTRIKEAAASNKQSVEACFSQIQRALEERKAELLAQIDISSQSAESRIFDGAGTFDATLIEPKDLDVLEKGDELKSKIQPHLELPIVVAKPVPVVTCDTEFAARLREMGSCAISTFVQLPGIGEDLSGLELTNANLTDANLTNANLTDTNLTNANLTNANLTNANLTNANLTNANLTNANLTSANLTNASLTGANLTDATGLDLPSICLSNATRIILHNADLANANLTDAELVGFDLTNANLTNANLTNANL…	EP00462_Mataza_sp_D1_P019472	PTHR14136	BTB_POZ DOMAIN-CONTAINING PROTEIN KCTD9	270	428	9.9e-62	IPR051082	Pentapeptide repeat and BTB/POZ domain-containing protein	EP00462_Mataza_sp_D1_P019472	PF00643;PF00805;PF00805;PF00805;PF00805;PF00805;PF00805	B-box zinc finger;Pentapeptide repeats (8 copies);Pentapeptide repeats (8 copies);Pentapeptide repeats (8 copies);Pentapeptide repeats (8 copies);Pentapeptide repeats (8 copies);Pentapeptide repeats (8 copies)	76;306;387;439;272;358;468	111;345;426;467;305;386;507	0.044;1.5E-9;1.6E-9;7.1;2.3E-4;7.5;1.9E-10	IPR000315;IPR001646;IPR001646;IPR001646;IPR001646;IPR001646;IPR001646	B-box-type zinc finger;Pentapeptide repeat;Pentapeptide repeat;Pentapeptide repeat;Pentapeptide repeat;Pentapeptide repeat;Pentapeptide repeat
PSY	EP00462_Mataza_sp_D1_P001478	60	71.4286	77	91	DEVRNPKHDPDAPPA	236	25.4	563	0.138686131386861	EP00462	Rhizaria	TSAR	0.55	PSY_aligned	TRUE	OTHER	3e-04		MDSEKSPKVQQEKVPATEDLKTWLESKELGDHYNSFAQEGATKVSDLAELTDSDIEQLVNKWGLGLIKRRLVLKMFDEVRNPKHDPDAPPAYSGEPSSSSEAYLCPHHDLEFRYFCVDHDCRLCPDCFMQHNGHTMESLTDAAVRKAQEFQDFLDGPVAKVQDDRKSCIAAASTLLTRIKEAAASNKQSVEACFSQIQRALEERKAELLAQIDISSQSAELTQFLLQSSSAAESLTGLARSMRTLIEPKDLDVLEKGDELKSKIQPHLELPIVVAKPVPVVTCDTEFAARLREMGSCAISTFVQLPGIGEDLSGLELTNANLTDANLTNANLTDTNLTNANLTNANLTNANLTNANLTNANLTNANLTSANLTNASLTGANLTDATGLDLPSICLSNAT…	EP00462_Mataza_sp_D1_P001478	PTHR14136	BTB_POZ DOMAIN-CONTAINING PROTEIN KCTD9	311	482	7e-49	IPR051082	Pentapeptide repeat and BTB/POZ domain-containing protein	EP00462_Mataza_sp_D1_P001478	PF00643;PF00805;PF00805;PF00805;PF00805	B-box zinc finger;Pentapeptide repeats (8 copies);Pentapeptide repeats (8 copies);Pentapeptide repeats (8 copies);Pentapeptide repeats (8 copies)	104;345;402;431;311	139;384;430;470;344	0.038;1.3E-9;0.13;1.6E-10;2.1E-4	IPR000315;IPR001646;IPR001646;IPR001646;IPR001646	B-box-type zinc finger;Pentapeptide repeat;Pentapeptide repeat;Pentapeptide repeat;Pentapeptide repeat
PSY	EP00966_Prymnesium_polylepis_P092474	58.333	57.1429	65	76	ASSPRHDPTVPP	242	25.4	137	0.512	EP00966	Haptophyta	Haptista	0.59	PSY_aligned	TRUE	OTHER	0.001074		FVSAKASPLDRILKGKAWLKSELSTLQDRLSQVEGLTPHEHRANEFSQTFLNEMRDTLQLAEEHASSPRHDPTVPPLVALGELRADQTADGEVRLLINVELESGRQDVAQRHTFELQEAKAMLITTAYTREFRRCAF	NA	NA	NA	NA	NA	NA	NA	NA	NA	NA	NA	NA	NA	NA	NA	NA
PSY	EP00485_Elphidium_margaritaceum_P013914	60	71.4286	1321	1335	DPTADPTHDPTVDPT	61	26.9	2035	0.653465346534653	EP00485	Rhizaria	TSAR	1	PIP_aligned	TRUE	SP(Sec/SPI)	0.992876	CS pos: 21-22. THC-FE. Pr: 0.8813	MPVNILFFASIFTAVISQTHCFEIPDVGDNIVYVRKTGCDFGYCQSPNTEYETCSIPTAAPSLRRRALLVTEPDLQRRRLASSLSGCGRISVEASLANTFDGEYLLQTDTLMFEKQVWKTGDGRRIVSVVDRWVIVGLNGEMLAHSVTDALALSPPAGSADWMHSAQDSSQSVQVELVCLDTPLEAPADWEAFAACPNGNRVYSTHESMEQTPMSFSFSLSQQAALATYIEKERVDCSFFFMMGATFCSAAYGGAVPSFLITIEFANGSAVLEQPEILHPNNSVVTSCASAELGAPLEHCDRKSSIVVWRDLPAADYTIDVTVVNWTWPETNYDASVVLRCGYFTQRPTTDPTAAPTFSPVATPTSSPTATSSSPTTTPANYFDNSTCSTLEYAANCLF…	EP00485_Elphidium_margaritaceum_P013914	PTHR36489	PROTEIN-COUPLED RECEPTOR GPR1	PUTATIVE-RELATED	1273	1404	2.2e-14	-	-	NA	NA	NA	NA	NA	NA	NA
PSY	EP01083_Nonionella_stella_P163392	64.286	66.6667	810	823	PSANPTHEPTMDPS	400	24.6	1484	0.550340136054422	EP01083	Rhizaria	TSAR	1	PSY_aligned	TRUE	SP(Sec/SPI)	0.969687	CS pos: 24-25. VQC-SL. Pr: 0.4199	MSPSLKSANLSCLLPFLLIGFVQCSLSNIHGERDHCGDHISFFTNHAPHSCTAHSSQILTRLIMIATIDYLDRRLSRISLLLHSKNAVDHRVPHDTTENTARLRSLLSTPIPIRLTTTSIVTINRHSIVYINTISFISSNAENKRLRALHWPFIHGEITEHAAFLSLRRTQNVANMRVLHSISNQALTMFHMRFILPTLLCLIALLVTCIRNKKRYILLLFLYLGSAHATTSTHIVTSSGGNQHTCILRHHRIKCFGYNRDGELGYEDTLSRGLYANRMGDNLLVVDLGPDFKPMQVSVGTSHSCALSTNNQVKCFGSNSHGQLGYGDKTNRGDTANTMGEYLLEVDLGTDFVPIKIVAGSSSTCAISKGNTVKCWGRNYQGRLGYGDTVHRGTVPGQM…	EP01083_Nonionella_stella_P163392	PTHR45982	REGULATOR OF CHROMOSOME CONDENSATION	295	657	1.7e-44	IPR051553	Ran GTPase-activating	EP01083_Nonionella_stella_P163392	PF13540;PF13540;PF13540;PF13540;PF13540	Regulator of chromosome condensation (RCC1) repeat;Regulator of chromosome condensation (RCC1) repeat;Regulator of chromosome condensation (RCC1) repeat;Regulator of chromosome condensation (RCC1) repeat;Regulator of chromosome condensation (RCC1) repeat	420;296;535;355;592	441;323;559;382;619	0.0043;2.4E-5;0.0082;0.0057;2.4E-4	-;-;-;-;-	-;-;-;-;-
PSY	EP00002_Diphylleia_rotans_P013198	81.818	52.381	849	859	NFGDPSANPKH	29	27.7	2678	0.317960254968129	EP00002	Collodictyonidae	CRuMs	1.1	PSY_aligned	TRUE	OTHER	0.001877		MSMTPQEAERILDQKLLQLFLDTSHAQDQSSWAFFQRAIAELPPTYTTRKVTPQVSYYIERILQQLINNPQIDSSGIIQTLDNAFPDIMSNVRKYKPHFFRSASPHLDFKLPPCETPKSARSDKRTKSAKEQPPLKSARSISSPQVRPGNTVATHSAIPGLFDLSFVQPLDVDSLSARRPPLSARYQSPRVPPLASARPPSPRSMASPLTKRLGSSKSIPRIDLTGTSGDQLNESLSPRRHLQLKTGEDAIAFFACQGTGLDMKFVHLNRAPRDTFRPYDLVVVSMEETEPEHFTMSSNGVVHVIPNEPTERYTLSDWVRESIHFNILTSINFFKNYLLRKTFGLWRANVRFKLYCRTRHKISERLIHINPAFTATFLEIKKLSYDISSASILDTPKAA…	EP00002_Diphylleia_rotans_P013198	PTHR45703	DYNEIN HEAVY CHAIN	294	2674	0	IPR026983	Dynein heavy chain	EP00002_Diphylleia_rotans_P013198	PF12775;PF22597;PF12774;PF08393;PF12780;PF17852	P-loop containing dynein motor region;Dynein heavy chain	ATPase lid domain;Hydrolytic ATP binding site of dynein motor region;Dynein heavy chain	N-terminal region 2;P-loop containing dynein motor region D4;Dynein heavy chain AAA lid domain	2056;2259;1437;905;2412;1932	2235;2340;1763;1302;2666;2051	1.4E-61;1.0E-12;5.6E-155;1.2E-128;3.8E-93;1.8E-19
PSY	EP00002_Diphylleia_rotans_P013200	81.818	52.381	849	859	NFGDPSANPKH	29	27.7	2678	0.317960254968129	EP00002	Collodictyonidae	CRuMs	1.1	PSY_aligned	TRUE	OTHER	0.001877		MSMTPQEAERILDQKLLQLFLDTSHAQDQSSWAFFQRAIAELPPTYTTRKVTPQVSYYIERILQQLINNPQIDSSGIIQTLDNAFPDIMSNVRKYKPHFFRSASPHLDFKLPPCETPKSARSDKRTKSAKEQPPLKSARSISSPQVRPGNTVATHSAIPGLFDLSFVQPLDVDSLSARRPPLSARYQSPRVPPLASARPPSPRSMASPLTKRLGSSKSIPRIDLTGTSGDQLNESLSPRRHLQLKTGEDAIAFFACQGTGLDMKFVHLNRAPRDTFRPYDLVVVSMEETEPEHFTMSSNGVVHVIPNEPTERYTLSDWVRESIHFNILTSINFFKNYLLRKTFGLWRANVRFKLYCRTRHKISERLIHINPAFTATFLEIKKLSYDISSASILDTPKAA…	EP00002_Diphylleia_rotans_P013200	PTHR45703	DYNEIN HEAVY CHAIN	294	2674	0	IPR026983	Dynein heavy chain	EP00002_Diphylleia_rotans_P013200	PF12775;PF22597;PF12774;PF08393;PF12780;PF17852	P-loop containing dynein motor region;Dynein heavy chain	ATPase lid domain;Hydrolytic ATP binding site of dynein motor region;Dynein heavy chain	N-terminal region 2;P-loop containing dynein motor region D4;Dynein heavy chain AAA lid domain	2056;2259;1437;905;2412;1932	2235;2340;1763;1302;2666;2051	1.4E-61;1.0E-12;5.6E-155;1.2E-128;3.8E-93;1.8E-19
PSY	EP01083_Nonionella_stella_P086497	64.286	66.6667	1100	1113	PSANPTHEPTMDPS	322	25	1774	0.624431818181818	EP01083	Rhizaria	TSAR	1.2	PSY_aligned	TRUE	SP(Sec/SPI)	0.965353	CS pos: 24-25. VQC-SL. Pr: 0.4218	MSPSLKSANLSCLLPFLLIGFVQCSLSNIHGERDHCGDHISFFTNHAPHSCIAHSSQILTRLIMIATIDYPDRRLSRISLLLHSKNAVDHRVPHDTTENTARLRSLLSTPIPIRLTTTSIVTINRHSIVYINTISFIPSNAENKRLRALHWPFIHGEITEHAAFLSLRRTQNVANMRVLHSISNQALTMFHMRFILPTLLCLIALLVTCIRNKKRYILLLFLYLGSAHATTSTHIVTSSGGNQHTCILRHHRIKCFGYNRDGELGYEDTLSRGLYANRMGDNLLVVDLGPDFKPMQVSVGTSHSCALSTNNQVKCFGSNSHGQLGYGDKTNRGDTANTMGEYLLEVDLGTDFVPIKIVAGSSSTCAISKGNTVKCWGRNYQGRLGYGDTVHRGTVPGQM…	EP01083_Nonionella_stella_P086497	PTHR45982	REGULATOR OF CHROMOSOME CONDENSATION	295	662	4.5e-45	IPR051553	Ran GTPase-activating	EP01083_Nonionella_stella_P086497	PF13540;PF13540;PF13540;PF13540;PF13540	Regulator of chromosome condensation (RCC1) repeat;Regulator of chromosome condensation (RCC1) repeat;Regulator of chromosome condensation (RCC1) repeat;Regulator of chromosome condensation (RCC1) repeat;Regulator of chromosome condensation (RCC1) repeat	296;535;355;420;592	323;559;382;441;619	2.9E-5;0.0099;0.0069;0.0052;2.9E-4	-;-;-;-;-	-;-;-;-;-
PSY	EP01083_Nonionella_stella_P260779	64.286	66.6667	1100	1113	PSANPTHEPTMDPS	352	24.6	1740	0.636732329084589	EP01083	Rhizaria	TSAR	1.2	PSY_aligned	TRUE	SP(Sec/SPI)	0.965353	CS pos: 24-25. VQC-SL. Pr: 0.4218	MSPSLKSANLSCLLPFLLIGFVQCSLSNIHGERDHCGDHISFFTNHAPHSCIAHSSQILTRLIMIATIDYPDRRLSRISLLLHSKNAVDHRVPHDTTENTARLRSLLSTPIPIRLTTTSIVTINRHSIVYINTISFIPSNAENKRLRALHWPFIHGEITEHAAFLSLRRTQNVANMRVLHSISNQALTMFHMRFILPTLLCLIALLVTCIRNKKRCILLLFLYLGSAHATTSTHIVTSSGGNQHTCILRHHRIKCFGYNRDGELGYEDTLSRGLYANRMGDNLLVVDLGPDFKPMQVSVGTSHSCALSTNNQVKCFGSNSHGQLGYGDKTNRGDTANTMGEYLLEVDLGTDFVPIKIVAGSSSTCAISKGNTVKCWGRNYQGRLGYGDTVHRGTVPGQM…	EP01083_Nonionella_stella_P260779	PTHR45982	REGULATOR OF CHROMOSOME CONDENSATION	295	662	4.8e-46	IPR051553	Ran GTPase-activating	EP01083_Nonionella_stella_P260779	PF13540;PF13540;PF13540;PF13540;PF13540	Regulator of chromosome condensation (RCC1) repeat;Regulator of chromosome condensation (RCC1) repeat;Regulator of chromosome condensation (RCC1) repeat;Regulator of chromosome condensation (RCC1) repeat;Regulator of chromosome condensation (RCC1) repeat	420;592;535;296;355	441;619;559;323;382	0.0051;2.8E-4;0.0097;2.8E-5;0.0068	-;-;-;-;-	-;-;-;-;-
PSY	EP01083_Nonionella_stella_P178904	66.667	71.4286	349	363	DPSAAPSHDPSMSPS	885	23.5	468	0.768211920529801	EP01083	Rhizaria	TSAR	1.4	PSY_aligned	TRUE	OTHER	0.324999		FFFYYMMALVAIGTLLIYSLFHLVCCQPTYVYDGVSAVNISGATNDGMTHYNWTFKYPLGFLCEDPNWVKTLIINITAMTSATRKQADLILAFGTNLEYFALAIPYDGRMRIPLSFANGTSTIHTDAVYSGLSVAPPPNSPLYTATTTLEQQYATDTDFRYSLIPSKDPWEWYHLINKTHPLFDGALSINSNLLKLRIFGDRTSGLTQLTITKNGVNITTQMSSTWPFGQAQDIFLFMGMDAAVGQQEIFFIHGIASIDECTSQTVPTSPTTPSPTVDTLQPTTAPTTVIPTNNPSNVPTLMPSVAPTRFPSMTPTAIPSISTLDPSVSPSDAPVEAPTQYPSASPSEDPSAAPSHDPSMSPSEDPSIAPTHDPSASPSKSHVYAVATSVIEDTTDAPQ…	NA	NA	NA	NA	NA	NA	NA	NA	NA	NA	NA	NA	NA	NA	NA	NA
PSY	EP00002_Diphylleia_rotans_P013197	81.818	52.381	849	859	NFGDPSANPKH	32	27.7	4137	0.205525933107126	EP00002	Collodictyonidae	CRuMs	1.8	PSY_aligned	TRUE	OTHER	0.001877		MSMTPQEAERILDQKLLQLFLDTSHAQDQSSWAFFQRAIAELPPTYTTRKVTPQVSYYIERILQQLINNPQIDSSGIIQTLDNAFPDIMSNVRKYKPHFFRSASPHLDFKLPPCETPKSARSDKRTKSAKEQPPLKSARSISSPQVRPGNTVATHSAIPGLFDLSFVQPLDVDSLSARRPPLSARYQSPRVPPLASARPPSPRSMASPLTKRLGSSKSIPRIDLTGTSGDQLNESLSPRRHLQLKTGEDAIAFFACQGTGLDMKFVHLNRAPRDTFRPYDLVVVSMEETEPEHFTMSSNGVVHVIPNEPTERYTLSDWVRESIHFNILTSINFFKNYLLRKTFGLWRANVRFKLYCRTRHKISERLIHINPAFTATFLEIKKLSYDISSASILDTPKAA…	EP00002_Diphylleia_rotans_P013197	PTHR45703	DYNEIN HEAVY CHAIN	295	4133	0	IPR026983	Dynein heavy chain	EP00002_Diphylleia_rotans_P013197	PF18199;PF12777;PF12780;PF12775;PF12774;PF03028;PF22597;PF08393;PF17852;PF18198;PF12781	Dynein heavy chain C-terminal domain;Microtubule-binding stalk of dynein motor;P-loop containing dynein motor region D4;P-loop containing dynein motor region;Hydrolytic ATP binding site of dynein motor region;Dynein heavy chain region D6 P-loop domain;Dynein heavy chain	ATPase lid domain;Dynein heavy chain	N-terminal region 2;Dynein heavy chain AAA lid domain;Dynein heavy chain AAA lid domain;ATP-binding dynein motor region	3823;2681;2412;2056;1437;3508;2259;905;1932;3668;3039	4132;3010;2666;2235;1763;3620;2340;1302;2051;3816;3260	4.1E-95;4.0E-46;6.5E-93;2.3E-61;1.0E-154;1.2E-35;1.6E-12;2.2E-128;2.9E-19;6.5E-37;2.4E-82
PSY	EP00198_Chlamydomonas_reinhardtii_P007619	52.941	80.9524	89	105	YGQPSANPQQRPATAPA	549	24.3	405	0.22680412371134	EP00198	Algae	Archaeplastida	1.8	PSY_aligned	TRUE	OTHER	0.040341		MYGYPPPAYGAPPAGYGAPAAPSPYGAAPPYGAPPAPAYGAYGAPQPAYGAPPAPAYGGYGAPPAPAYGAQPAYGTPYGGQAQPSAYTYGQPSANPQQRPATAPAPAYMPPTTYAPAPTNGGRRRRALLVGCGYPGTREALNGCLNDVNCIKFCLMNRFGFTEQQILILRDDTRQPDFISTKANIFRGIQWLMTDQQPGDSLFFHFSGHGSQQYDRNGDEEDGYDETICPTDFRRAGQIVDDELNRMMVQPLMPNVTLHAVIDACHSGTALDLPYRAKVDHSGRWYWKGRARYDKCTRGGTAFQFGACKDSQVAADTNKLSGKAYTGAATFSFIEAIEKYGVQQTYGVLLGHMMQTLRAMNGGMVSSGATGILASLLLGSSISSGQEPVLSCDKQVDLY…	EP00198_Chlamydomonas_reinhardtii_P007619	PTHR48104	METACASPASE-4	123	399	8.5e-82	IPR050452	Metacaspase	EP00198_Chlamydomonas_reinhardtii_P007619	PF00656	Caspase domain	124	358	2e-24	IPR011600	Peptidase C14
PSY	EP00761_Pharyngomonas_kirbyi_P002720	71.429	66.6667	646	659	YLDVSANPIHDAGV	593	24.3	710	0.926724137931034	EP00761	Heterolobosea	Excavates	2.3	PSY_aligned	TRUE	OTHER	0.000593		ELINLRFSNIKKLNRLFLTHNKLRATDIRIIVDAIIKAGKIVTTGELSSNDEESTANQSAILDDISSAPSESGDDISEASTRIDIADAMLDIPLAELVLSSNELGTSGCFKIARLLENGIPLRVLNLSHNNIASAGARVVLKALRSNHVCQQNIEVINLSHNHIGAEGAKAVLHMIEEIREQGRMSSLKELYLNHNRIPVENTLEIMHQFSRIRGHSGISLRVLHIFDNDFERITFSSQRVDDRMMNVVGEFLQHDHGVHTLRFDQCSVADEGLRYLGEQLMMADLKNQMAGLDMEASMAEMAQQEQKRMERRRNSLLSVGEPMQRMIGFGSGLKSIELVDLHVTLDGMQNIAGILSVDKKISQFTLSHLNGPGATDMGFVHIVEALEQNQGLTSISLS…	EP00761_Pharyngomonas_kirbyi_P002720	PTHR24113	RAN GTPASE-ACTIVATING PROTEIN 1	476	645	5.6e-88	IPR027038	Ran GTPase-activating protein	EP00761_Pharyngomonas_kirbyi_P002720	PF13516;PF13516;PF13516;PF13516;PF13516;PF13516;PF13516;PF13516	Leucine Rich repeat;Leucine Rich repeat;Leucine Rich repeat;Leucine Rich repeat;Leucine Rich repeat;Leucine Rich repeat;Leucine Rich repeat;Leucine Rich repeat	448;530;152;588;122;669;640;558	468;552;172;606;138;689;663;580	4.2;1.7;5.0;380.0;160.0;440.0;49.0;340.0	IPR001611;IPR001611;IPR001611;IPR001611;IPR001611;IPR001611;IPR001611;IPR001611	Leucine-rich repeat;Leucine-rich repeat;Leucine-rich repeat;Leucine-rich repeat;Leucine-rich repeat;Leucine-rich repeat;Leucine-rich repeat;Leucine-rich repeat
PSY	EP00814_Leptocylindrus_danicus_P017836	66.667	71.4286	62	76	DPSGNPSHFPSVSPS	73	26.6	159	0.423611111111111	EP00814	Stramenopiles	TSAR	2.8	PSY_aligned	TRUE	OTHER	0.279084		XHKQFRVWIGGVAVLGTIVALXVILPGVGNQPPTPPAPTSSMPSLSLXPSSSSIPSMFPSIDPSGNPSHFPSVSPSSNEELQQNALFELSNVLANENWTKNSGWESIGDNMCSLYGVVCNIVGLDIFVTELNLAANNLAGDIDNASLLGNLKYLEQLDX	NA	NA	NA	NA	NA	NA	NA	NA	NA	NA	NA	NA	NA	NA	NA	NA
PSY	EP01062_Namystynia_karyoxenos_P063425	75	57.1429	539	550	YADHSAQPKHDP	480	24.3	946	0.576017130620985	EP01062	Euglenozoa	Excavates	3	PSY_aligned	TRUE	OTHER	0.007934		MIADGLFACSLRTGGGDALAAVEQQSNYFVSRHIDLPFKVKIEVLEGLELSDPAVCDMAEGLYVSCELWANGRRLCMPASSTRSAVKQEPWRVRWNSWVVFPVRYCDLPLDTILACTIWAPASSEPLGGTSTYLFSAKGQLKRGQRHLLLHDGVAASGEEPCPTLGKITEQSFKWHTEKIVQKYLLNQVKHVKWLDRMTFGEINRINKNRSNTDHTKVLVVGFPHGVGYFQCPVFHTSLGRIDQRLLSSFPWRPPPTSAISVRDPEMDADNPSEAMAVRLMSSSHRIVDPKARPNREDQEKIQRILSYSALQATTIDEDDLLWRYRHWLQLNNRGFVKFMRVVNWQDKKDADMASQLIDDWGGLTMEDCLELLGAHFKGLAVVRRHAVKRLTAMAEGGV…	EP01062_Namystynia_karyoxenos_P063425	PTHR10048	PHOSPHATIDYLINOSITOL KINASE	55	938	2.5e-124	IPR015433	Phosphatidylinositol 3-/4-kinase	EP01062_Namystynia_karyoxenos_P063425	PF00613;PF00454;PF00792	Phosphoinositide 3-kinase family	accessory domain (PIK domain);Phosphatidylinositol 3- and 4-kinase;Phosphoinositide 3-kinase C2	292;664;60	479;877;200	7.8E-26;2.4E-40;2.6E-21	IPR001263;IPR000403;IPR002420
PSY	EP00078_Anolis_carolinensis_P007420	60	71.4286	207	221	GDPERNPDHDPAYLP	708	23.9	425	0.502439024390244	EP00078	Opisthokonta	Obazoa	3.2	PSY_aligned	TRUE	OTHER	0.163989		MSYSLLHGPKMISRKKGFLLLILAFSTVTLLFRQSAHLSWFPKSSPFGCGPLLSSRPKHTAVAFLKTHKTASSTVQNLLFRFAERHNVTVALPHHACDHQFCYPRNFSARFVHPYTLPPRVIASHLRFNGGELRRLMPNDTIYITILREPVGMFESLFSYYNQYCPAFKRVPNGSMEAFLDEPYRYYRPHEKFAMYAHNTMVYDLGGDPERNPDHDPAYLPRFVRQVESIFSLVMLAEYFDESLVLLRRLLAWDLEDVLYVKLNMRSPESKLNITSPHLVEQIRAWNALDARLYDHFNTTFWRKMGEVGQDCVRKEVRALRQACGRLAQHCFGGQPQLRPAMQIKNKELRPWQPSAKVDIVGYDLPGSGPPSDELCLKLVMPEVQYSRYLLRKQSLKNR…	EP00078_Anolis_carolinensis_P007420	PTHR14647	GALACTOSE-3-O-SULFOTRANSFERASE	56	378	2e-98	IPR009729	Galactose-3-O-sulfotransferase	EP00078_Anolis_carolinensis_P007420	PF06990	Galactose-3-O-sulfotransferase	9	394	0	IPR009729	Galactose-3-O-sulfotransferase
PSY	EP00300_Choanocystis_sp_HF-7_P019279	55.556	85.7143	106	123	DPSANPPHVTVVHDPAIP	701	23.9	199	0.580110497237569	EP00300	Centroplasthelida	Haptista	3.6	PSY_aligned	TRUE	SP(Sec/SPI)	0.677554	CS pos: 23-24. GVA-YL. Pr: 0.3931	MRAEQAIGGAMCLLVSLGFSGVAYLISPHAEDELSIFAKFEFVWCDVEKASIDTTTKTVELELSYLDKTETRQKITRSIPEPDCNQISHCLVLAQISPTKNACLLDPSANPPHVTVVHDPAIPFQDRNLFAKFENFELGATLSWIRAFQGMMALTGPLCGVFGGLLLIASVGGKDLTHAFSSLSCDTNSLDLSMNKLV*	NA	NA	NA	NA	NA	NA	NA	NA	NA	NA	NA	NA	NA	NA	NA	NA
PSY	EP00294_Goniomonas_avonlea_P008240	69.231	61.9048	359	371	YLDPHANPPHMPG	628	23.9	726	0.502103786816269	EP00294	Cryptophyceae	Cryptista	3.8	PSY_aligned	TRUE	OTHER	0.423667		MACGIFFGSCGGVVLLVISVTWTHYVTPLAAGSGIPEMKSTLSGIDLCGYLDFRTFVSKIGGLITAMASGLQMGADGPFVHIASILSNLLMKLPMFAFAENNETLRVKLLSAGCAVGIANNFGAPVGGVLFSVEVTSTYFSVSSLPINFFCAISGAMMLLVFRALLASDAQLEAQATSAGVGFDAEAFSNRHITAIFKVSYLDQGDFWELPIFMFLGVFLGVLGAFFVNLNARAVELRRKFYSYEKSLYTMPILVIVVTGLLTCPTAVGDFMSLPPKMALQDLFSGTPMDTEDPKLMKGLRGQDWNALGSPAAALVLFLITRLFLVAVSFTLPVPSDVYTPTLAMGAAVGRLLGELILYLDPHANPPHMPGGYAVVGAAAMAAGVTRTLSSAVVIFEMT…	EP00294_Goniomonas_avonlea_P008240	PTHR45720	CHLORIDE CHANNEL PROTEIN 2	13	722	5.5e-153	IPR050970	Voltage-gated chloride channel	EP00294_Goniomonas_avonlea_P008240	PF00654	Voltage gated chloride channel	16	419	3.2e-61	IPR001807	Chloride channel
PSY	EP00009_Paramoeba_aestuarina_P016564	80	47.619	105	114	PHASPKHDPG	915	23.5	194	0.565217391304348	EP00009	Amoebozoa	Amoebozoa	3.9	PSY_aligned	TRUE	OTHER	0.002616		XTLMELFIEGVTNTGEIWESGDDSADISEWKGLTFDSNGTIKTIEWEHFGNYFELNLTGSLQLQWLPSTLVRVAVSGHQLSGSIDLEHLPEALLTLGGMIRINLPHASPKHDPGADVVQNRLEGSLNLTKLPDSLERLDLAKNRFLGEINFQHLPDKLTFVRVEGNADLSGILRTVRRKPGVIPTSGDMDGLSX	NA	NA	NA	NA	NA	NA	NA	NA	NA	NA	NA	NA	NA	NA	NA	NA
PSY	EP01012_Entosiphon_sulcatum_P055703	66.667	71.4286	520	534	DPSPLCRNPEHDPGV	694	23.9	677	0.783987915407855	EP01012	Euglenozoa	Excavates	4.1	PSY_aligned	TRUE	OTHER	0.007662		RSLCFAVMQELADETQPLKTRSASPAHHLTTTTTTATSSNPSAITSSTSSSASPTGGDTHHYTSASTASSRGGGGVTAGGGGGGMRDVEIGAVSGGGIGLASISSEDTTSGGSGGGGGGTVIGKVRELVHRCTHLLVNHPRAPLAVSAAFCLACCIPSLLLKGWEYTPYDKHAVLKDIGFQLLPSLEKYQVILPLLLLPYAVASLAWMVWFPATRYIHLRRVLFLWGLQLLMQCVFMPTTKFPSPSPPTEQYCDQSSTLPGPPGSGGNPLRKGCELSTFIFSSYVPGFLTCALLWSYARPNRWWVVAGSWLYCLVGVVLVAATHYHYTVCIYLSVFLSVLVWNSYMAVVHNKLLLHNSRLLLWFERDAVTASAAVCDGSKPKHIHRAFLNKPIRPNVDD…	EP01012_Entosiphon_sulcatum_P055703	PTHR21290	SPHINGOMYELIN SYNTHETASE	417	631	5.6e-51	IPR045221	Sphingomyelin synthase-like	EP01012_Entosiphon_sulcatum_P055703	PF14360;PF14360	PAP2 superfamily C-terminal;PAP2 superfamily C-terminal	535;279	608;345	1.2E-11;0.0065	IPR025749;IPR025749	Sphingomyelin synthase-like domain;Sphingomyelin synthase-like domain
PSY	EP01016_Furgasonia_blochmanni_P018697	50	66.6667	58	71	PGANPNHNLQIPPA	616	24.3	256	0.235537190082645	EP01016	Alveolata	TSAR	4.7	PSY_aligned	TRUE	OTHER	0.000837		LQKRAQSGQRFDQAAEGQKSIRAAKEFIVEVLESRRGFHQTTGASNPKEKLVFTKASPGANPNHNLQIPPATTEDLLEAIDFAMIKLYIDLKNFDKLKVLLAQPVYCRGSQSELEMAVLDLRETYGAVVAKFFEQFGKVKEALDVWRSIGKNTADNREADEACEETIRILKDLKDKKMILEYLKWVLMRNYNIGCRLFSQVSDSVLDPHQMLNSFQEFENQTLSQVLKEKYLEALVIERKVSDETLHTKLSLIHI*	EP01016_Furgasonia_blochmanni_P018697	PTHR12894	CNH DOMAIN CONTAINING	14	252	6e-21	IPR032914	Vam6/VPS39/TRAP1 family	EP01016_Furgasonia_blochmanni_P018697	PF10366	Vacuolar sorting protein 39 domain 1	80	187	0.0045	IPR019452	Vacuolar sorting protein 39/Transforming growth factor beta receptor-associated domain 1
PSY	EP01084_Bolivina_argentea_P034033	62.5	76.1905	69	84	GNPSASPAKSPGIPPS	326	25	201	0.367567567567568	EP01084	Rhizaria	TSAR	4.8	IDA_aligned	TRUE	OTHER	0.008811		PTNNPSTPTNNPSITPTNNPSITPTNNPSITPTNNPSTPTNNPSITPTNNPSITPTNNPSTTPTISPTGNPSASPAKSPGIPPSAEPYKPQTGGFTTKPSSYGIIIAILVLICCIILCCVFWYSREEKDHVYGIMPQDAAVVAGTAVPMAAVVVTYCDSCGKATPCSCGSCGKCGKSTCKNECGQKCNNCGKTECNGRTCR	NA	NA	NA	NA	NA	NA	NA	NA	NA	NA	NA	NA	NA	NA	NA	NA
PSY	EP00928_Gymnodinium_smaydae_P087462	53.333	71.4286	418	432	ADPTAKPKHNPCTFP	654	23.9	448	0.963048498845266	EP00928	Alveolata	TSAR	4.9	PSY_aligned	TRUE	SP(Sec/SPI)	0.944242	CS pos: 25-26. SEG-RR. Pr: 0.8584	MALRIRIVFIAVPVLLTWVSHRSEGRRDHSDTFGKNEWDSIKSYDNASEQLDGSARYPLHASRTFDSDVYPLVETVQDSYQLCDKPSLDEHSFKSGLCCRGSELIQDILYRCEAVSGVQSRAWWQTKVKPSWNCLCSMCMDLMDDFDVTRLETKVTSKLVVTYHELTPKTLTTMNGLYPVGPRYILYLLPEFDRKGAFGFSEEICERIRCFKKTGHHFFLRRVQSIAAAEKVLKAFPDGSLHHVSLRGRGSERRLAFGSSDIEGYALTKRDSRTSNFLKLLRRKLLPTGASVFLASSKSAKKRLFGVWNIWQLVASKLPGTKVIASKSSLGSKDLHVPATGVCLPHDAIMVVSQGKDVTAVTKQVFPNCKRYGEGIEREVIVALLQAQRQCLSRCGKSC…	NA	NA	NA	NA	NA	NA	NA	NA	NA	NA	NA	NA	NA	NA	NA	NA
PSY	EP00747_Dinoflagellata_sp_TGD_P124646	80	47.619	44	53	PKHDPGMPHS	518	24.3	197	0.229946524064171	EP00747	Alveolata	TSAR	5	PSY_aligned	TRUE	OTHER	0.000188		AEAWVEGEIVDVVEEHYVMVEYEVAECWHRKTLHMLSEHLVIPPKHDPGMPHSSEKHHKHKKSDSSSGAEEHDPGFNVTALLNWCTGTIDYNSVVVVEKKFEQDGTLCILDSWGEWMKCGTLIVDKDLRGRVVKMATCGRRVQEQTYVGFSHRKVWVETTYEENQPSAKIEFKENSVVWCDWIDPEHFGCLRVLAQ*	NA	NA	NA	NA	NA	NA	NA	NA	NA	NA	NA	NA	NA	NA	NA	NA
PSY	EP00222_Ostreococcus_lucimarinus_P001187	56.25	76.1905	141	156	FGGARGNPMHVPGVPP	63	26.9	222	0.679611650485437	EP00222	Algae	Archaeplastida	5.3	PSY_aligned	TRUE	OTHER	0.000663		VARAERFARDALASNDGSHDLWHVERVRASAVALARLEGANAFVCELAALLHDVDDWKYARGDGAKGRARTFLEDSCADVDAATRETVLDVCARIGFKSELEKAEKSRADDDEESVEFRCVQDADRLDAIGAIGIGRTFCFGGARGNPMHVPGVPPMVDVTAARYEAAHRDETRPNTTINHFHEKLFRLRGLMKTASGRARAERRHATMVEFVERFHREWDG	EP00222_Ostreococcus_lucimarinus_P001187	PTHR33594	SUPERFAMILY HYDROLASE	PUTATIVE (AFU_ORTHOLOGUE AFUA_1G03035)-RELATED	1	222	4.2e-64	-	-	EP00222_Ostreococcus_lucimarinus_P001187	PF01966	HD domain	23	129	0.47	IPR006674
PSY	EP00928_Gymnodinium_smaydae_P027218	71.429	66.6667	1712	1725	PSGNAAHCPGVPPS	859	23.5	3412	0.503531489111242	EP00928	Alveolata	TSAR	5.8	PEP_aligned	TRUE	OTHER	0.004188		MAPGLLADTRYFGRIRIACDNEAMNSNFTRAFDKIETFPGCRWSLDSGYEDKFECEDGTLCDMSDEQCCGNHGGRQRCPKSAPVMCNDPLACAGGTDRCCVKAWNGCGPYGGRRTCLDTEVPAKPPQAIRLINPTPSSLLLTWEPGEYLVHFKKSMCRFEGIWGWIMDLAELNETTGGPSEWQPLDNCMTQDRLLTSCLVGGLKSMTTYFARVREFCKERRHDSYFNITLKPETTLPIPALSVENITIPELGLGYALVTWDAGLPMDCTFTSWELSWRHWQSSGQDMAWHVTGCNISSPGVRAPPLCNVTGLALDTAIEFRVIEKCTDPNADSLPTISAPIKWNRVDEWDIYFGPSHETRKMVDVIANPARCVALSSCCFFSFCHKGTGGRKTTVTRSE…	EP00928_Gymnodinium_smaydae_P027218	PTHR13723	ADAMTS A DISINTEGRIN AND METALLOPROTEASE WITH THROMBOSPONDIN MOTIFS PROTEASE	2544	2738	3.8e-125	IPR050439	ADAMTS and ADAMTS-like	EP00928_Gymnodinium_smaydae_P027218	PF19030;PF19030;PF19030;PF19030;PF19030;PF19030;PF19030;PF19030;PF19030;PF19030;PF19030;PF19030;PF19030;PF19030;PF00090;PF00090;PF00090;PF00090;PF00090;PF00090;PF00090	Thrombospondin type 1 domain;Thrombospondin type 1 domain;Thrombospondin type 1 domain;Thrombospondin type 1 domain;Thrombospondin type 1 domain;Thrombospondin type 1 domain;Thrombospondin type 1 domain;Thrombospondin type 1 domain;Thrombospondin type 1 domain;Thrombospondin type 1 domain;Thrombospondin type 1 domain;Thrombospondin type 1 domain;Thrombospondin type 1 domain;Thrombospondin type 1 …	1938;2038;2493;1788;2189;2138;1888;1639;2544;2440;2644;2599;2088;2239;1692;2397;1740;1590;2294;1990;1840	1982;2082;2538;1832;2234;2183;1934;1682;2586;2487;2689;2639;2132;2283;1736;2438;1773;1613;2342;2036;1886	0.0092;2.9E-4;0.0041;0.001;0.081;0.0043;0.026;0.028;0.013;0.0034;6.3E-4;0.049;0.047;7.8E-4;9.3;55.0;61.0;100.0;3.7;0.026;2.7	-;-;-;-;-;-;-;-;-;-;-;-;-;-;IPR000884;IPR000884;IPR000884;IPR000884;IPR000884;IPR000884;IPR000884	-;-;-;-;-;-;-;-;-;-;-;-;-;-;Thrombospondin type-1 (TSP1) repeat;Thrombospondin type-1 (TSP1) repeat;Thrombospondin type-1 (TSP1) repeat;Thrombospondin type-1 (TSP1) repeat;Thrombospondin type-1 (TSP1) repeat;Thrombospondin type-1 (TSP1) repeat;Thrombospondin type-1 (TSP1) repeat
PSY	EP00224_Ostreococcus_tauri_P000723	50	76.1905	146	161	FGGARNSPMHDPSVPP	204	25.4	229	0.68075117370892	EP00224	Algae	Archaeplastida	6.5	PSY_aligned	TRUE	OTHER	0.000591		MASDVVRATEAYVERELADVDGSHDYFHIARVRALAMRLAREEGDCDATVVELAALLHDVRDWKYSGEATAGCDAAREHLESLAVDARTIERVCDIVRYVGFKSEISDDANEQAERTRRTKEFMVVQDADRLDAIGAIGIGRTFCFGGARNSPMHDPSVPPLTDLTGERYAAMRNDATRPNTVINHFHEKLFKLKSMMKTESGRRLAERRHQTMVDFVERFHKEWNGLE	EP00224_Ostreococcus_tauri_P000723	PTHR33594	SUPERFAMILY HYDROLASE	PUTATIVE (AFU_ORTHOLOGUE AFUA_1G03035)-RELATED	3	227	1.2e-72	-	-	EP00224_Ostreococcus_tauri_P000723	PF01966	HD domain	28	134	1.2e-06	IPR006674
PSY	EP00076_Gallus_gallus_P042822	56.25	76.1905	222	237	ADPSLTPTPDPGLTPS	375	24.6	596	0.381034482758621	EP00076	Opisthokonta	Obazoa	7	CLE_R_type	TRUE	OTHER	0.002249		MAAGSCTASVPSWSSSCSLTSRRRRASLGSARTTGTSCARAWHSAGRSTRASASSPRWTRGRAFLRYCLVHRQLAESLQLCLLDPESLSEWYYARSPFLSPQRRAEILGSLYELDGITFHLALCRADLDTAWPMFSETLVRPSVVKMALQTEGNNMGVHECPDGIAQPIAAPHRVPACPSPRAGGEREDDVEAEEDGEEDMEDDEKEEDVPSTAEAQLSTNADPSLTPTPDPGLTPSSPTLGGMEASLRAQVSQLRAELGRQEEAWRARLEREERQHRQKEERSARQLQLWAHEAEALRDTNAFLSRTLAEAAGGPGGLAQAQEEVRRWQEVAEERAARLDEAMAEAAVLTSRLQECQAAMQARGQTDTPAQMAALEEVLRRALELSRGPLMDSQEEGE…	EP00076_Gallus_gallus_P042822	PTHR46753	FYVE AND COILED-COIL DOMAIN-CONTAINING PROTEIN 1	60	363	2e-71	-	-	EP00076_Gallus_gallus_P042822	PF02759;PF25366	RUN domain;RUFY4-like domain	56;416	122;500	0.065;3.4E-20	IPR004012;IPR059036	RUN domain;RUFY4-like domain
PSY	EP00076_Gallus_gallus_P042823	56.25	76.1905	275	290	ADPSLTPTPDPGLTPS	251	25	579	0.486678507992895	EP00076	Opisthokonta	Obazoa	7.2	CLE_R_type	TRUE	OTHER	0.001713		MAAGSCTASVPSWSSSCSLTSRRRRASLGSARTTGTSCARAWHSAGRSTRASASSPRWTRWAWASGGGSQGTLWVGTVTDAGHTVHGLCWGCRLAWQCCISPAPLQLKTPVGRGRAFLRYCLVHRQLAESLQLCLLDPESLSEWYYARSPFLSPQRRAEILGSLYELDGITFHLALCRADLDTAWPMFSETLVRPSVVKMALQTEGNNMGVHECPDGIAQPIAAPHRVPACPSPRAGGEREDDVEAEEDGEEDMEDDEKEEDVPSTAEAQLSTNADPSLTPTPDPGLTPSSPTLGGMEASLRAQVSQLRAELGRQEEAWRARLEREERQHRQKEERSARQLQLWAHEAEALRDTNAFLSRTLAEAAGGPGGLAQAQEEVRRWQEVAEERAARLDEAMAE…	EP00076_Gallus_gallus_P042823	PTHR46753	FYVE AND COILED-COIL DOMAIN-CONTAINING PROTEIN 1	106	416	5.6e-57	-	-	EP00076_Gallus_gallus_P042823	PF25366;PF02759	RUFY4-like domain;RUN domain	469;106	549;175	3.4E-16;0.0052	IPR059036;IPR004012	RUFY4-like domain;RUN domain
PSY	EP00076_Gallus_gallus_P042820	56.25	76.1905	275	290	ADPSLTPTPDPGLTPS	349	24.6	623	0.451400329489292	EP00076	Opisthokonta	Obazoa	7.5	CLE_R_type	TRUE	OTHER	0.001713		MAAGSCTASVPSWSSSCSLTSRRRRASLGSARTTGTSCARAWHSAGRSTRASASSPRWTRWAWASGGGSQGTLWVGTVTDAGHTVHGLCWGCRLAWQCCISPAPLQLKTPVGRGRAFLRYCLVHRQLAESLQLCLLDPESLSEWYYARSPFLSPQRRAEILGSLYELDGITFHLALCRADLDTAWPMFSETLVRPSVVKMALQTEGNNMGVHECPDGIAQPIAAPHRVPACPSPRAGGEREDDVEAEEDGEEDMEDDEKEEDVPSTAEAQLSTNADPSLTPTPDPGLTPSSPTLGGMEASLRAQVSQLRAELGRQEEAWRARLEREERQHRQKEERSARQLQLWAHEAEALRDTNAFLSRTLAEAAGGPGGLAQAQEEVRRWQEVAEERAARLDEAMAE…	EP00076_Gallus_gallus_P042820	PTHR46753	FYVE AND COILED-COIL DOMAIN-CONTAINING PROTEIN 1	106	417	2.4e-85	-	-	EP00076_Gallus_gallus_P042820	PF02759;PF25366	RUN domain;RUFY4-like domain	106;469	175;553	0.0058;3.7E-20	IPR004012;IPR059036	RUN domain;RUFY4-like domain
PSY	EP00484_Ammonia_sp_Unknown_P020414	60	71.4286	425	439	SPTANPSHSPSVPPT	794	23.9	838	0.515188335358445	EP00484	Rhizaria	TSAR	7.6	CLEL_aligned	TRUE	SP(Sec/SPI)	0.85642	CS pos: 23-24. VFS-VP. Pr: 0.7851	MPSLKGSFIVAIACSLLASLVFSVPIYLGDNVETQFAYTTGTSEFFYVFPDGAQQIYTFSPEALSITISSWIPEASPTPWHVTVRRGDAAWPTNRQFNAEELLKSLGLNLKNQGWGGIFYKYGTGCPVHCDWSEIQKSHTIRVRVKTDSPTPAPTSSPTLRPTGFPSTSPTRNPTQFPTTSPTGNPSVSPTRNPTKSPTTFPTKTPTANPSKSPTKYPTNSPSSSPTRGPTASPSKNPTANPSEFPTEYPTRDPSSSPTQYPTTSPTKNPTQQPSKTPSGAPTQSPSTSPTKNPTHGPTKTPTGFPSTTPTRYPTTTPSATPTQSPSAFPSIPPTTTPSMSPSKYPTASPSVTPSHSPTAFPSITPTASPSLFPSRYPTATPSVTPTSLPTLSPSATPT…	EP00484_Ammonia_sp_Unknown_P020414	PTHR33683	1	PUTATIVE-RELATED	33	228	1e-12	-	-	NA	NA	NA	NA	NA	NA	NA
PSY	EP00076_Gallus_gallus_P042818	56.25	76.1905	275	290	ADPSLTPTPDPGLTPS	374	24.6	649	0.432859399684044	EP00076	Opisthokonta	Obazoa	7.8	CLE_R_type	TRUE	OTHER	0.001713		MAAGSCTASVPSWSSSCSLTSRRRRASLGSARTTGTSCARAWHSAGRSTRASASSPRWTRWAWASGGGSQGTLWVGTVTDAGHTVHGLCWGCRLAWQCCISPAPLQLKTPVGRGRAFLRYCLVHRQLAESLQLCLLDPESLSEWYYARSPFLSPQRRAEILGSLYELDGITFHLALCRADLDTAWPMFSETLVRPSVVKMALQTEGNNMGVHECPDGIAQPIAAPHRVPACPSPRAGGEREDDVEAEEDGEEDMEDDEKEEDVPSTAEAQLSTNADPSLTPTPDPGLTPSSPTLGGMEASLRAQVSQLRAELGRQEEAWRARLEREERQHRQKEERSARQLQLWAHEAEALRDTNAFLSRTLAEAAGGPGGLAQAQEEVRRWQEVAEERAARLDEAMAE…	EP00076_Gallus_gallus_P042818	PTHR46753	FYVE AND COILED-COIL DOMAIN-CONTAINING PROTEIN 1	106	419	3.3e-75	-	-	EP00076_Gallus_gallus_P042818	PF02759;PF25366	RUN domain;RUFY4-like domain	106;469	175;553	0.0061;3.9E-20	IPR004012;IPR059036	RUN domain;RUFY4-like domain
PSY	EP00147_Laccaria_bicolor_P003991	61.538	61.9048	33	45	DPFVDPKHDPYNP	735	23.9	322	0.103559870550162	EP00147	Opisthokonta	Obazoa	8.2	PSY_aligned	TRUE	SP(Sec/SPI)	0.849289	CS pos: 21-22. SSA-GA. Pr: 0.2789	MRLAGLDFLGLLAVLSTVSSAGAVVKHPIPRRDPFVDPKHDPYNPLRYIATNSLTAVAFSLVLLVGLLQSLCMKRWGARWMLSMVIGAYTFAFGLATRFGLHLHPQSKGLYIVEYLFVVLSPCAFIASDYVLLGQIARHLGVDEYLLISPRRITVVFILSDVTTFLIQAIGGALSASANHVDQALVGSRVFLAGLAAQLVSFIVFTCVYLLFLWRVRKHRPEVWSVDKDKAWSNDWRALAAALFISCIGILIRSVFRVVELSEGFQGHLATSEAFFYALDTLPLFMAIAIYIPFWPGRILASAQPNEQKAREMEKEEVTRIE	EP00147_Laccaria_bicolor_P003991	PTHR31465	PROTEIN RTA1-RELATED	49	316	1.7e-65	IPR007568	RTA-like protein	EP00147_Laccaria_bicolor_P003991	PF04479	RTA1 like protein	84	301	1.1e-49	IPR007568	RTA-like protein
PSY	EP00076_Gallus_gallus_P042819	56.25	76.1905	262	277	ADPSLTPTPDPGLTPS	273	25	636	0.420967741935484	EP00076	Opisthokonta	Obazoa	8.3	CLE_R_type	TRUE	OTHER	0.000491		MAGDGELRRVIKDLQKTIAELNRSYREQNLPVTDGSRELHSLCAQLEFLLQFDLKEKKSFFGQRKDYWDFLCQGLAQRRQEHEGIRFVTSLDKLKTPVGRGRAFLRYCLVHRQLAESLQLCLLDPESLSEWYYARSPFLSPQRRAEILGSLYELDGITFHLALCRADLDTAWPMFSETLVRPSVVKMALQTEGNNMGVHECPDGIAQPIAAPHRVPACPSPRAGGEREDDVEAEEDGEEDMEDDEKEEDVPSTAEAQLSTNADPSLTPTPDPGLTPSSPTLGGMEASLRAQVSQLRAELGRQEEAWRARLEREERQHRQKEERSARQLQLWAHEAEALRDTNAFLSRTLAEAAGGPGGLAQAQEEVRRWQEVAEERAARLDEAMAEAAVLTSRLQECQA…	EP00076_Gallus_gallus_P042819	PTHR46753	FYVE AND COILED-COIL DOMAIN-CONTAINING PROTEIN 1	3	403	9.5e-122	-	-	EP00076_Gallus_gallus_P042819	PF02759;PF25366	RUN domain;RUFY4-like domain	41;456	162;540	2.4E-10;3.8E-20	IPR004012;IPR059036	RUN domain;RUFY4-like domain
PSY	EP00904_Undaria_pinnatifida_P004173	60	71.4286	423	437	DPEANPIRGPFQPPS	602	24.3	521	0.83399209486166	EP00904	Stramenopiles	TSAR	8.8	PSY_aligned	TRUE	OTHER	0.001704		MNQRAVTDAIAQLQAKGDVFIRQVIIEQRRVDDITAVSGYKKTTPNPAHQRADGLDPTKQADQNQRKLVANLEARLNKLLIRHSETVNGNAELKQKINHLRKERTTTNEVHASYEASILQLRGDITSLMAQASAVNDHREELVKTREDALIQNREATKRFDTRMGELSDFVEMQNERFEESVDRAAKEGKDMKSALELVEISGNLSVDEEAVMRGRLEALEEAEEKEQANDRAIEDRIKWYEEAFEEVKAVSNIDDLDRLVTVFMKQEDEHFSLFNYIQTVNQETDQHLEKTEELEAEIAKYEEEQGVEERQRVAIIKSLHERATAQKAASEVWAAKVEESQAVADNLAKKAQSICFKIQCDQYLQTAAKDATGERAAGLQSMASTLTGQGITVSNIVD…	EP00904_Undaria_pinnatifida_P004173	PTHR21694	COILED-COIL DOMAIN-CONTAINING PROTEIN 63	7	478	1.4e-53	IPR051876	Outer dynein arm-docking/Coiled-coil domain-containing protein	EP00904_Undaria_pinnatifida_P004173	PF21773	ODAD1 central coiled coil region	67	363	2.8e-26	IPR049258	ODAD1
PSY	EP00796_Vickermania_ingenoplastis_P000389	53.333	71.4286	327	341	GDPGVRPPYDPSLPP	202	25.4	549	0.610486891385768	EP00796	Euglenozoa	Excavates	9	CLE_R_type	TRUE	OTHER	0.041425		MNKTNARCLRMMMLFFLVLLSFSSGFGVYILFFFSLLESSVLFFFPMPTYASDESASGRRKIILDCDPGHDDAIAMLLAFGNPKIDLLAVTTVVGNQTLPKVTRNARAVAQVAHMIDVPIAAGCPRPLVREVQRAFTEKLPEPTNIPLDPRHAVDLIIETVMQHEPRTVTLPRIVSRVKEVVLMGGGYHTGNWSAVAEFNIKIDPEAAHIVFNEKWPVTMVLDLTHQALATPNVVQAIQQLNTKPAAFVQGLITPVHACAVAYVIDPTVMTTQRVPVNIELNGTLTMGMTVADFRSPPGPDCHTQVAVKLDTDKFWGLVVDALKRIGDPGVRPPYDPSLPPHALSQPCLLTVCSFYMFNCSDETLLGKKNLFYLFIFTFVLQLKLFRRINNFSLPCSIH…	EP00796_Vickermania_ingenoplastis_P000389	PTHR12304	INOSINE-URIDINE PREFERRING NUCLEOSIDE HYDROLASE	60	325	7.9e-60	IPR023186	Inosine/uridine-preferring nucleoside hydrolase	EP00796_Vickermania_ingenoplastis_P000389	PF01156	Inosine-uridine preferring nucleoside hydrolase	62	316	2.2e-59	IPR001910	Inosine/uridine-preferring nucleoside hydrolase domain
PSY	EP00322_Chrysochromulina_rotalis_P002093	64.286	66.6667	47	60	PSANPKKNPEEPKS	999	23.5	305	0.15807560137457	EP00322	Haptophyta	Haptista	9.1	PSY_aligned	TRUE	SP(Sec/SPI)	0.875367	CS pos: 21-22. SAA-FS. Pr: 0.3819	PQKPAMKLFLAFLPLVALSAAFSNIGYQSRGVRARPRAQLVLFGSKPSANPKKNPEEPKSGRDLVEWAAALGIAGTASVLRATGVANTTDSDLSVVGSGTAAVAGTLAAAKVVSGVAMKAAATTATVAVAGPTFKAATVAAALIQLGIEKFEADKLAKKLAAKEDEVTQTLQAVEAAGVKVVQYEAQLDLAQVESDKIDHYASLLPFSQRPGRMKIGLYTAAGLAIGAVIPLKRLVQLIVSMGTLIVLVARNIRRTQRAAQEQVVKMENALARASAEKAEAQAMAANASAELEIFLNVSIPSATQ	NA	NA	NA	NA	NA	NA	NA	NA	NA	NA	NA	NA	NA	NA	NA	NA
PSY	EP00820_Chromera_velia_P011568	60	71.4286	386	400	DPSADKEGTPGVPPT	582	24.3	1435	0.27112676056338	EP00820	Alveolata	TSAR	9.3	CLE_H_type	TRUE	OTHER	0.00124		MLGSPPKRQSTLREKQTLDVPPLLTASELRQCFMGTFDIEAMAQSLKQDELGLGGGEEEVFDHDWQYVLVVPNSVPDPNAKEDERQASVTFAKARTVYEECFKGEEVVEKGLSKQRERFSTELHEFLAAFRALPSASSTKKLRFQSFRFRQGVKDAKAPSSHFEREKDEQGGKKAQDGLAASAQIEPSQPPPQFDASKDATHGAPKPDPKDIKAGGSEDFSVSELLGLRPEEAANLISEGEQAVWEMGLSQKNARRQQAGGKEPKEKIPVAHARPTGDEDSSGGVTEPKEKVPLVATAEGGAAKRLAQSEYPFKPPTREAGPLRVSEVPEDSRLTKSERQASPRVHMQQETKNPGENAASKLKEVLFPSKEEAEEQPKLLEGLPRDPSADKEGTPGVPP…	EP00820_Chromera_velia_P011568	PTHR12308	ANOCTAMIN	948	1386	6.3e-61	IPR007632	Anoctamin	EP00820_Chromera_velia_P011568	PF04547;PF04547	Calcium-activated chloride channel;Calcium-activated chloride channel	948;879	1347;945	9.3E-45;6.5E-7	IPR049452;IPR049452	Anoctamin
PSY	EP00652_Aphanomyces_astaci_P026133	69.231	61.9048	193	205	AGNPKHSEGVPPS	298	25	217	0.941176470588235	EP00652	Stramenopiles	TSAR	9.6	IDA_aligned	TRUE	OTHER	0.000671		MAHQGDDKSTMEKMKEKVKSAFGQDDKESSSPRGNMDKRAKVARQVNKGNRANMGNQAYMAIRGSTDNRANMGNLASRGSMGNRLVANMGNLASRGSMGNLSVDSMDNLVCRAILACQANTANLACRGSMGNLPVASMDNLGSRGSMGNLVVAIMANPANMDKRGNRVRRAKLAIRSNLRTLAKAATRGKQAAGNPKHSEGVPPSGSCRGSIADVYG	NA	NA	NA	NA	NA	NA	NA	NA	NA	NA	NA	NA	NA	NA	NA	NA
PSY	EP00893_Bathycoccus_prasinos_P006393	58.824	80.9524	154	170	FGGAKKNPMHDPGVPPN	3.7	30.4	235	0.701834862385321	EP00893	Chloroplastida	Archaeplastida	9.6	PSY_aligned	TRUE	OTHER	0.000387		MPTKEKNEFITKIERFVRDELRNHDGSHDFWHIHRVRNNALSLAKLEGIASEEDLTIVEVASLLHDVRDWKYAEEQRGSFEDVVEDVLKEYEHKKTVVDIVNNIGFKEELSSTASASTQGDTSRIRGDIKFKIVSDADRLDAIGAIGIGRTFCFGGAKKNPMHDPGVPPNVGLTREEYQAAHNPGMINTTINHFHEKLLKLKDMMKTESGTKMALKRHEVMERFLKDFHDEWEGL	EP00893_Bathycoccus_prasinos_P006393	PTHR33594	SUPERFAMILY HYDROLASE	PUTATIVE (AFU_ORTHOLOGUE AFUA_1G03035)-RELATED	4	234	7.9e-69	-	-	NA	NA	NA	NA	NA	NA	NA
PSY	EP00247_Physcomitrium_patens_P025944	66.667	71.4286	102	116	DYEKPCANKKHDPSV	282	25	120	0.961904761904762	EP00247	Bryophytes	Archaeplastida	1.5e-06	PSY_aligned	TRUE	SP(Sec/SPI)	0.722551	CS pos: 29-30. VVP-AS. Pr: 0.1504	MARAQMRWISCQFTIALCIVTVTLPQVVPASGAARDVTVDAVRFLGFQRKHYLRSEMIPAREGWHVTVWQDSPLQDPELSLDESSSEANLVEGRELFEFAADYEKPCANKKHDPSVCKNG	NA	NA	NA	NA	NA	NA	NA	NA	NA	NA	NA	NA	NA	NA	NA	NA
PSY	EP01084_Bolivina_argentea_P279189	57.143	66.6667	13	26	PIANPTHSPSIPPT	40	27.3	398	0.03125	EP01084	Rhizaria	TSAR	NA	NA	FALSE	OTHER	0.001296		MTMNPSDNPTESPIANPTHSPSIPPTFSPSQTPTVAPTNERHFDSKFWIKYLIKKLENEYIDILLIHLLDILHDISQIITESYFEIVGVNIELFALQIEDILDSKTEEITDDIIQISKDKISFSGIIKCDNKNCKKIRNLNTKSKLEFESNVQAKLRAYFPNYLSNIDVNAADEGSSEVTFEIEDHGKLEWIYPPDSTTLELLQENKILFVVCGIMILMLFISIFAYLHEQSMCCLPGGYPSDDTMFYSCLIYGLQMIVLIADINLCCELVLHDEFETDLKIKICGILSIIFISVPYIVNLLFGLNIRKYISQENKNAISFFKERKYVFLLLIACCGGCFPSLVLLSSGIFGHDAVCSGLMGYEVRKMSKIKIISTIFLQNIPQIFIQCFYSVTINKI	NA	NA	NA	NA	NA	NA	NA	NA	NA	NA	NA	NA	NA	NA	NA	NA
PSY	EP01083_Nonionella_stella_P235521	62.5	76.1905	374	389	GNPSASPAKSPGIPPS	76	26.6	506	0.761224489795918	EP01083	Rhizaria	TSAR	NA	NA	FALSE	SP(Sec/SPI)	0.97355	CS pos: 18-19. TLS-QF. Pr: 0.5318	MTAIYLLALNFILSLTLSQFVPIDVTTFAELNIVGNSKNCETIGGYNYATDKVHIYGGEDVKGGDDQAKYIFDPTNQVYDYENLTYLTTGNEITIDGDYTQRHGPNADNILYFASGTDIKGIDMNADTTVDTYATKTTQTQPGLCMDDVNNILYSVGNNMIQACSLNKTAPPACTGSGTQQRELEKISGSACAFYGGFIYVFGGEHEEAGIIDDIWKCNPLVADSCNNVATLVDRKKAINALIIECFTNNYVALMGGLRGLNGGDTYASEATGLIEIFDLKTDELLSPRQNTWTMAQERTQFVTVFDPIDEAIFAFGGRGNADPGSQCLTSVEFSAGGDMGICYTVTPTMDPTVEPTVNPTNNPSITPTISPTGNPSASPAKSPGIPPSAEPYKPQTGG…	NA	NA	NA	NA	NA	NA	NA	NA	NA	NA	NA	NA	NA	NA	NA	NA
PSY	EP00117_Sycon_ciliatum_P002418	71.429	66.6667	83	96	GDPSAMPHHDEGLP	121	26.2	109	0.863157894736842	EP00117	Opisthokonta	Obazoa	NA	NA	FALSE	SP(Sec/SPI)	0.826051	CS pos: 18-19. AFC-SR. Pr: 0.7588	MLPHFIYLSLLFEPLAFCSRIREHICTKHRCVYSCLDASGPVQLFDFLARTYALRIMANLPSCCCQSDDEEDSHAEQELHMLGDPSAMPHHDEGLPMKDYERWAVGRVV	NA	NA	NA	NA	NA	NA	NA	NA	NA	NA	NA	NA	NA	NA	NA	NA
PSY	EP01083_Nonionella_stella_P106681	57.143	66.6667	23	36	PSLSPTHHPSVPPT	145	25.8	1885	0.0117584179583111	EP01083	Rhizaria	TSAR	NA	NA	FALSE	OTHER	0.00145		MEPTLVPTHVPTEQPTVPPTKYPSLSPTHHPSVPPTQQPTRLPTTSDLYTAFFKGGVRCQIGNLSEIEIQQFIDHTNSTINEIIKIIEKGFFDLSNFNYFYFWVRLHTIKGEYFDAIEYDSLVGDLGNDVLLSENVFKSRKWLTLETDFLCQTEEYCGIYIDTYDKQSFEENVQSDLRMYFDSVYTSMTNAASDIRRNSTVSFVVLNSLSKRNIKQLNPPPWAALFDFDTLPPALLYNFIPFMTLCVLYVVCIVCIVSNHNRHYYRLLTWMVYFWLYVNCMFYWKYCGIIYAMNILHVLYIHCRYGNEWKHYSKYNTNHEDGEGRDGSETVSKVSRLSNMVLKSQTNGFLFFSIIAGVPASLQLSKSRIYRHRIFSLPIADHFWMKLFRDIGFLFLLLI…	NA	NA	NA	NA	NA	NA	NA	NA	NA	NA	NA	NA	NA	NA	NA	NA
PSY	EP00294_Goniomonas_avonlea_P013296	66.667	57.1429	501	512	PPANPTHDPSAP	152	25.8	636	0.801282051282051	EP00294	Cryptophyceae	Cryptista	NA	NA	FALSE	OTHER	0.000982		XFLDDVKRSWVDRLESSGHQMFEVIHTEAFKWYQATRRPSMRPSLMSALRSTVXADVVRTVNTEAIAQANAIAAEESEIFNTSSVRLVALSVFCAVGVCFGVFCIHVEAASDAASALKWKLLRALHALKEKLRRSSSDVVPVGGIVPGHPRKRVQTEAGSAGVCRWARRPVDFRNPRRAAALANSEIFEKKILINSFITEIQPPNCFYIEGFMLATEATFFNEIPNSAKIEELEDAYNSCYSFWSDKLTGITKEVFMVDAFTPGKQLARTIATEHSDSRISRAQWLNLVPTFTLHLRGINNAAKLGHLQLDTSLAKLSNRIELTSIALPALIVVVTVCFVCLLWIVFDTDDVTSARSTIMESNNRRFAEKLRMLRRRLTDSAPVYLWPSVHWTVYVLLP…	NA	NA	NA	NA	NA	NA	NA	NA	NA	NA	NA	NA	NA	NA	NA	NA
PSY	EP01101_Sappina_pedata_P002492	58.824	80.9524	338	354	YGDQSLVPTHAPGCPRS	191	25.4	362	0.976811594202899	EP01101	Amoebozoa	Amoebozoa	NA	NA	FALSE	OTHER	0.000901		QSLKWRYERVLGLRREQLTPDQVRSPHSLPLHKNILDVLGKTYQFKGLGQDINVDRIYIRSKIRELSSVQGFFASYFVVRMPCSIVDNSIQFSAFDSEAMDMVTKARRETHLKNANLLMITIPTTGITQAIRDQLLSAGFIRRLLEKPCEQRIILVEFDERSLPQIKAQPRVQSPSDNVHVREIRSMIMKEAAHMAALMSNKNKLDQVLSRVSHLTVHPTMFQSLSSYEGFFSQCGFSIPWAKTVTNIPELIGTVTNMTIAKCSELMALRMFSTSSIKVNDQHVEAMKKNIQDRKNKAKEEQASGISSVVSSNKDFSSKVKKLTTSFSSQLNLLKDLYGDQSLVPTHAPGCPRSNRSLRAMN	NA	NA	NA	NA	NA	NA	NA	NA	NA	NA	NA	NA	NA	NA	NA	NA
PSY	EP01084_Bolivina_argentea_P257510	53.333	71.4286	120	134	DPTVNPTNDPISPPT	204	25.4	390	0.317333333333333	EP01084	Rhizaria	TSAR	NA	NA	FALSE	OTHER	0.004759		TCIFLINLPNNISMNNIHCNPNNAYLSLDYQTYNGSLQQSISTLFNGNAPCNDITFSFDDPTKISCYIQYNYNNQIYLEEYMECYPPQYINDIINNIKCFGTLDPTTNPTNDPTTNPTFDPTVNPTNDPISPPTRQPTEKDAYDSYIAVTYAITGTMLPQFNSVVEYIGDNIVEVMLIIVKLIEKGYVTHQNLLEGWRLDYYEFWVKILNINGNSINDLNKNNNAFRILKRSDGLKSLKLQSHIECQRIVCNDIIEKYDRNKFSVKVTNFLNDYFSNQINETMQKTDSDIDDNTAGLLFSVETMAEEAKILNPSTQEEPQYVFYGLVGITLFTAMIGIFALIFNKKADIFVRLPGCNIVDDAQWMAVIIFALQFYDFASDIVLCSELWQR	NA	NA	NA	NA	NA	NA	NA	NA	NA	NA	NA	NA	NA	NA	NA	NA
PSY	EP00162_Nutomonas_longa_P005841	64.286	66.6667	59	72	PSQSPKIDPGMPSS	212	25.4	170	0.371794871794872	EP00162	Ancyromonadida	Ancyromonadida	NA	NA	FALSE	OTHER	0.028199		LQPLVKKIVNARNFVLSFLFVWFVVSAAHRLFLISVTTGAVLASTLGKLLKWWLRIDRPSQSPKIDPGMPSSHSLVIAYFATVFAMDFVLARGNISCKLLPISTFVFLLANIHHRISSGFHTVAQCAVGVLIGSVAAFFWHRDISPHVPVWACLGVLLLGFAAWIHHDRT	NA	NA	NA	NA	NA	NA	NA	NA	EP00162_Nutomonas_longa_P005841	PF01569	PAP2 superfamily	61	143	0.00038	IPR000326	Phosphatidic acid phosphatase type 2/haloperoxidase
PSY	EP01083_Nonionella_stella_P191748	64.286	66.6667	531	544	PTANPSKTPTVPPS	234	25.4	966	0.55672268907563	EP01083	Rhizaria	TSAR	NA	NA	FALSE	SP(Sec/SPI)	0.995791	CS pos: 19-20. VYG-VD. Pr: 0.7978	MFLWLLALYASVCHVSVYGVDKNCHTAFECSSRDIGSTNKDAVTGGGYKSLFQSLSSMADVRWCTAALSCVETPYVIVTDRLLCNGAFSCSNMTYIETNGTLINSNIYSQGANALTNSNISFTATYDCTGVKSCAHSTISCIDSTSCVLGGHGAFSLVGSTIHGINAILTVQLYGYYAGYQTLIHCEKESICDVECSDNGCYGLSLTCDGVSRCSISPITDSVFVPSANPNVALNNEAMRAWNATYIPQINEAQCATQSTDKTFDDWQERANSNEAMIYTTYIGPICCRAFQACTNAPIIYNSTSSLVVCSGEESCLDTPIISNSTTLNVECSAKSACRLASITTNGGNIYCSAAWSCSNSIITKVSNVYCNAYGSCSGATIMSSGTNISVYFSGYRAS…	NA	NA	NA	NA	NA	NA	NA	NA	NA	NA	NA	NA	NA	NA	NA	NA
PSY	EP00438_Fugacium_kawagutii_P033925	64.286	66.6667	1266	1279	GDPWLNPQHDPWSP	278	25	1430	0.893361581920904	EP00438	Alveolata	TSAR	NA	NA	FALSE	OTHER	0.006289		MMLLRQLPLGRVTLYDAIVVAVDDLVYVDLDEQTKFYHAQRGNELSSRILELCAGFGGLGIGAAFLGGVPWVSVDWNELACDHLRLNAHGTVLQHDLLDLTCAQKVHEAFGGTPGTATMGFPCQPHSSQGQGLGTADPRHMTFWGGLRVIFLTQSQTAILECVPAAGTNSDVQKGLAMLADAMCWDILPITFDLQDQWPCRRCRWWVLMLPKNWNVFGLEAWPTSPTYSFVGALFAHWGAWSDAEEEDLQLLAHELAKYGDLLYGEEDRILQFSSKAPCFLHSYGNALRSCPCGCRTASFSETTLRSRGLRGICIPSRVHGAPRFMHPREVGLLLGLLGVPDSVSYGKTPREDLALLGLISSPMQMVWIYGHLRCNHAKATGLDPLPHPSHLVDSYKRE…	NA	NA	NA	NA	NA	NA	NA	NA	EP00438_Fugacium_kawagutii_P033925	PF00145	C-5 cytosine-specific DNA methylase	48	165	2.3e-07	IPR001525	C-5 cytosine methyltransferase
PSY	EP00421_Protoceratium_reticulatum_P035281	53.333	71.4286	139	153	DPSRHAGHSPAVPPT	280	25	883	0.158986175115207	EP00421	Alveolata	TSAR	NA	NA	FALSE	OTHER	0.001528		XAPMASVEEARVAEEQREGLLQKFNMNMEYVRKVQKIAESQNISFATETVNGYAPRFVRAAKTAVRVAFWTWLTGIAVWVLRRQDWLPGIYVGALNGMVITIIFNTSSNLASTVKSCIQSFIGMMLAICVAWVVYLMPDPSRHAGHSPAVPPTCNVGGSFAGSSDGAEEWFCGASAGLVTADNLAPSLPTFIAFLVYAIFVAVVLALNFVLAFKTFALVGIIGYLMHFANPSISSAGYMAVRWDSVMVVSVVIHLSGSAVAIMAMMLPPITATRSTKVLAARATKVSAELLAFVTEYYCGSEKTLKINVWNSQLERNQADMEEQTSELENSWWEIYDWGLAGTIRYLMKDHLRMLRDLDRRLAVMQLCVLREGFERTHKEVMAEVAGICKELVKSIGDL…	NA	NA	NA	NA	NA	NA	NA	NA	NA	NA	NA	NA	NA	NA	NA	NA
PSY	EP00421_Protoceratium_reticulatum_P075135	53.333	71.4286	139	153	DPSRHAGHSPAVPPN	365	24.6	875	0.16046511627907	EP00421	Alveolata	TSAR	NA	NA	FALSE	OTHER	0.001528		XAPMASVEEARVAEEQREGLLQKFNMNMEYVRKVQKIAESQNISFATETVNGYAPRFVRAAKTAVRVAFWTWLTGIAVWVLRRQDWLPGIYVGALNGMVITIIFNTSSNLASTVKSCIQSFIGMMLAICVAWVVYLMPDPSRHAGHSPAVPPNATSAGPSPGFCGASAGLVTADNLAPSLPTFIAFLVYAIFVAVVLALNFVLAFKTFALVGIIGYLMHFANPSISSAGYMAVRWDSVMVVSVVIHLSGSAVAIMAMMLPPITATRSTKVLAARATKVSAELLAFVTEYYCGSEKTLKINVWNSQLERNQADMEEQTSELENSWWEIYDWGLAGTIRYLMKDHLRMLRDLDRRLAVMQLCVLREGFERTHKEVMAEVAGXMQGACEVHWGLANELXCTI…	NA	NA	NA	NA	NA	NA	NA	NA	NA	NA	NA	NA	NA	NA	NA	NA
PSY	EP01083_Nonionella_stella_P117359	50	66.6667	13	26	PGYNPTYDPNAPPT	368	24.6	377	0.0330578512396694	EP01083	Rhizaria	TSAR	NA	NA	FALSE	OTHER	0.004555		MATESPQAHDAPPGYNPTYDPNAPPTYKAVAPAAQPQVVYQQPIPAPQAQPQPQQVVYVQSGEPVAAPVTAPHIQMAVASHTENKSNPAFADTLDPYTEKSTPCLTFVIVLSQLLMLLLSVISALYVNDLMPTYSMTEPEKSTERGNAILYSVLVEFLLSFLRSHLWAVRYRQRNETVDFEAKFGCAKLCGCAKFQKNSIYTRETVRKIICFIDIFFDFVAGIIIRYGVQFSEEDVSVYMSLFGLEGLNSYENYFFLLQIGTWLGCSDEFIEFSMELLLKCVEECLETCYPVLMTCISSLIALFQMIISFYHAQTQLEIINEILGLIETIGNYNRPEQEKYEISQTIYSFVVFVSVSLSIYVFVMIIFLLKLKCRGR	NA	NA	NA	NA	NA	NA	NA	NA	NA	NA	NA	NA	NA	NA	NA	NA
PSY	EP00957_Ditylum_brightwellii_P147163	60	71.4286	14	28	DPSTNVKHDSNLEPS	369	24.6	111	0.135416666666667	EP00957	Stramenopiles	TSAR	NA	NA	FALSE	OTHER	0.000499		NTENQHEKYNSTEDPSTNVKHDSNLEPSIKSKGEMYDAHVGMLHEECTEFLTMMSESLNSKNRHIQVGINLILLPKMKVHKIVQKSKIIMRIPSLLWKILEMMTSHEEMM*	NA	NA	NA	NA	NA	NA	NA	NA	NA	NA	NA	NA	NA	NA	NA	NA
PSY	EP01113_Clastostelium_recurvatum_P003489	55.556	85.7143	143	160	DYGDPPSNLPHERHPPPS	420	24.6	2104	0.0680728667305849	EP01113	Amoebozoa	Amoebozoa	NA	NA	FALSE	OTHER	0.002591		MTNIPETRGNSIPAYHSPASPSPAESSPADYSTTPSPAYTRVSMVSYTLAQLRKLGGWTHLHVCCYLLKLDRLEDSLQKNASDVNERDHFDLTPAHVCITLVGEGNLLALDMLEVLMDHGAKITDDMLTRATSEVLRFLRTRDYGDPPSNLPHERHPPPSPINKNNNQHNSDTSVERFLRELHVIPEAERQRWYRQRARDIHPDRRRDDGAAMQNLNKALELAKEPALYEEYVNDSVDPNTEDDDDHAANQAYQDQDIGSLMAGVRLSEQFVKLLASSEAEWGSVQGGLFKTRTLWEQSREQLEGTVASLSSKLDTTKTGSTTKEPPAPSFPCPSCQIAFPRVYLLEAHLHADHDTYEAFLSGPAGGGGRKKLSAAMSLDDRVKAALKQTEARLPSRET…	NA	NA	NA	NA	NA	NA	NA	NA	NA	NA	NA	NA	NA	NA	NA	NA
PSY	EP00913_Durusdinium_trenchii_P019631	57.143	66.6667	18	31	GKPVAKPKQSPGLP	422	24.6	233	0.0776255707762558	EP00913	Alveolata	TSAR	NA	NA	FALSE	OTHER	0.00027		MEADRVLTATERLAKRLGKPVAKPKQSPGLPVWTPVEKKQLELKLQSLHEVYAKKVAETELQYDKKLEEAEAEAQRWFKEKKAEITTLKAGVTIMQAFFEHRKRKFLQQLAEDRAENERLRVEMAERGLSNNTPTERAFRAERAVKLGDAEISRLQDVEKSLRFEIEDLRVRLQESERAEELHRAKEKAEFLEEELRKTRERMRTQRHLEAEELRRELMDYVKFIVKILPEEP	NA	NA	NA	NA	NA	NA	NA	NA	NA	NA	NA	NA	NA	NA	NA	NA
PSY	EP00441_Pelagodinium_beii_P035965	66.667	57.1429	638	649	PSDSPGHDPGLP	454	24.3	717	0.90354609929078	EP00441	Alveolata	TSAR	NA	NA	FALSE	OTHER	0.001086		EQMHIHSFENCSAALCRGLQSELLQICSSDGLLLVRCAGFSRSMVKAVHEALKEKLVENGFNEQNVVLVAAWHAQAFQDQHAAWIQEVDARRGHGPIAVISDFAFLDTEPPEDGLLLQLSPLVEVEEIQAWFGSGSGARTMIAWPWQVFQELGHSLTPTEYTQILQAIVSCLSSHGVPLRGSLEVLLTQSEQHAQEYERDIRATAAHQPVSAEAMSVQDDLHSFTERHPPPSNEHEITWLSMPAAEAERLGSARLRLGEGIADALLALQREGHIQGLWRKELPSVQHAENEKVRADQSNDPTWASEASDVLRKAEEWKGFETAGDGHMQRTAWDLWDHCVAGTQIVQVDASSALELVIWSGRNGSSYAYKVNGVCTDTGPQQGHRLVAFSVGPRTADWL…	NA	NA	NA	NA	NA	NA	NA	NA	NA	NA	NA	NA	NA	NA	NA	NA
PSY	EP00792_Barthelona_sp_PAP020_P004147	60	71.4286	1358	1372	DPSNDLAHDPGFIPS	467	24.3	2226	0.613749434644957	EP00792	Barthelona	CRuMs	NA	NA	FALSE	OTHER	0.002779		MNSKIIGDILIFLFGILFSIAYISLGGIVTHIRVRKRLDEDNIYFWFIILCNSILCLIIGIILLTIHYYSEGSMVTLITLLLIELFPVMLLITVIMFVVHKFRITFLLFEIVAVFIYIFIHLSYNQFLEMKRLHKFESHASFVILTLIFLKGQEYLFRNPNFMKYLKISAKTKIAITIFVVFFHILVLFFICHDYFVFKLNLNGLLILIYCQDFLLYLFPMTAQAMTGYILMICMRLVVFYKSSIFDTYYLMIIFYGYLWYLQCSTIWDRYKVLKIFSNLANIYPQKLKKDRFFVYLWKIVLIGIVNVVLVWFTNLFDIFGVVPVTIQQVLVLSYLTIVIGWIMHVPFVICDNFGVLTDFHEIAFRSNFKKISFFVVFFILSGWLFSSKWFAQEILGFK…	NA	NA	NA	NA	NA	NA	NA	NA	NA	NA	NA	NA	NA	NA	NA	NA
PSY	EP00404_Azadinium_spinosum_P019335	57.143	66.6667	6	19	PAADPERSSGVPPS	498	24.3	401	0.0129198966408268	EP00404	Alveolata	TSAR	NA	NA	FALSE	OTHER	0.000606		XAMEKPAADPERSSGVPPSCVEATSAELERLAGEYAALEVADEEQAAGDAVALQDARLLRLRLQAMLQRYNDRAPSAEDVAERYEAEIDELAAEVRQLREENALLAIHGGCGELRETTATGTGTPRKAPAGAASSSSARASPQGVVATPRGGDSGASPRTATPPLLRTSPRASPQSSQCSQRGLSPRSFQLRREVHRGQVLAAQVHDEVAELWRCQAEVAARRRRTKVNEWYLGRMRDQMQGVAATLRGKERQLAELQRRYSEAESLRRELCQDQVRCQEELERARRALADLHREALGLREACYVPAQLKKKSSDMMKFLDQEGGRLRMERHLRGLQDAAKLYKGVAVHAPALQPLAGRAKVAMEEEFARYQQLERSHTRSLQQVHLTVMRNVLSASPA…	NA	NA	NA	NA	NA	NA	NA	NA	NA	NA	NA	NA	NA	NA	NA	NA
PSY	EP00884_Botryococcus_braunii_P013056	44.444	85.7143	99	116	NHSRPDGAPKADPGMPSS	513	24.3	240	0.441441441441441	EP00884	Chloroplastida	Archaeplastida	NA	NA	FALSE	OTHER	0.003516		MGHRCELITRCPSQISIAHLKIEKCKASDIQVDCRVEEPHSPNGTSKRILSAINDATKYTLVVICILSVVVLRSVPIAWSLTGSIVTAYMCKGLKYILNHSRPDGAPKADPGMPSSHATALSFLATALCLALVWKPQAGLLRWAAATGVAMLATFLVWLRVELAFHTPAQVGVGVAFGIKCAAAWQYSAVTWVLPACARNPGLGYAVGAGFVVMFGIFLWKTMAKWSSEGRELKGKRSV*	NA	NA	NA	NA	NA	NA	NA	NA	EP00884_Botryococcus_braunii_P013056	PF01569	PAP2 superfamily	78	185	0.0051	IPR000326	Phosphatidic acid phosphatase type 2/haloperoxidase
PSY	EP00439_Symbiodinium_sp_Y106_P071497	53.333	71.4286	747	761	YADPAAKAAQDPGAP	550	24.3	1076	0.70311027332705	EP00439	Alveolata	TSAR	NA	NA	FALSE	OTHER	0.00829		MRWGCTCSRSSTAGAGDSDCVCAKDDAEFVQVVAEYAARAQRVLVLDDASHFKEDVIRNFELLAPFVTPGSFYVVSDTRLDRLCETVKRLGYPLANGFNPGEKVQCDYYIDNGPASAVAELFSSSTLARERFIIDRQAESTILGATPGGWLRALEHQNGKSPHRGLGHVHLHIIRALNPQKLWAWMAGALCRSPLRRFDREISAVSSHPLSAWEREWCLLSHNFLAFFPSRADFAVRRCLLVAAIQELRMQPDGRTLRLSLAGESKEDYLSAVLSHELVLRTPSESIETWAVEIGRRMDRLSAHGHHLIPCVSFADAKHWTQDLGAKMQEQEEELCAQVEDESFGQRLQAAAALLRSALLRSRGRALREAFTELALHSRLEALCSFQCGAAAARLARAL…	NA	NA	NA	NA	NA	NA	NA	NA	EP00439_Symbiodinium_sp_Y106_P071497	PF04989	Rhamnosyl O-methyltransferase/CmcI	26	105	6.8e-05	IPR007072	Rhamnosyl O-methyltransferase
PSY	EP00439_Symbiodinium_sp_Y106_P071141	53.333	71.4286	748	762	YADPAAKAAQDPGAP	556	24.3	1077	0.703389830508475	EP00439	Alveolata	TSAR	NA	NA	FALSE	OTHER	0.00829		MRWGCTCSRSSTAGAGDSDCVCAKDDAEFVQVVAEYAARAQRVLVLDDASHFKEDVIRNFELLAPFVTPGSFYVVSDTRLDRLCETVKRLGYPLANGFNPGEKVQCDYYIDNGPASAVAELFSSSTLARERFIIDRQAESTILGATPGGWLRALEHQNGKSPHRGLGHVHLHIIRALNPQKLWAWMAGALCRSPLRRFDREISAVSSHPLSAWEREWCLLSHNFLAFFPSRADFAVRRCLLVAAIQELRMQPDGRTLRLSLAGESKEDYLSAVLSHELVLRTPSESIETWAVEIGRRMDRLSAHGHHLIPCVSFADAKHWTQDLGAKMQEQEEELCAQVEDESFGQRLQAAAALLRSALLRSRGRALREAFTELALHSRLEALCSFQCGAAAARLARAL…	NA	NA	NA	NA	NA	NA	NA	NA	EP00439_Symbiodinium_sp_Y106_P071141	PF04989	Rhamnosyl O-methyltransferase/CmcI	26	105	6.8e-05	IPR007072	Rhamnosyl O-methyltransferase
PSY	EP00668_Euglena_longa_P015570	53.846	61.9048	385	397	PASAPAHDPAMPP	560	24.3	416	0.952853598014888	EP00668	Euglenozoa	Excavates	NA	NA	FALSE	OTHER	0.00042		MAKWGAFAAEHQPRAPQLSASASTYGSGGAAKATQSSKEKALSALSLQELETRAHELATSNPTEALDTFLQVLQAKRQQFGGEDAETRETELDVVEVSNRIAQELAQQGRTGEMGRFVQQSSELTQHALPNLDQNARRLFLRAQMFNGMTCMAKGKGDVRAALKHCEKGLSIMLHLNMLDQLPTCYLNVCALYSTLGLHAEALKHAFLALQILRELIRNIDAQVTVSPKGSGRLPGLSHAPIVEQESYVHDAKPEPLSTWIGFENTLPTMDQTVTHSRLTTLGTQLAITYFNIAVEQEYLLDFPTCIRTYEVAITSAEDFLGPDDPLTRKFKRTLKKALKDEDKLKAAVDQKEQQRKKQMKYKYGVTSVASVHSVYKTNVHPDGPASAPAHDPAMPPIA…	NA	NA	NA	NA	NA	NA	NA	NA	NA	NA	NA	NA	NA	NA	NA	NA
PSY	EP01065_Artemidia_motanka_P046444	66.667	57.1429	87	98	SFNPKHPPTLPP	562	24.3	921	0.0946094609460946	EP01065	Euglenozoa	Excavates	NA	NA	FALSE	OTHER	0.024888		MREGHTPPLWDAFAVWARGHPPSLGFDSLCSLLMQLGLREDSGGGDVAAGVWRAMGGAHRGSGVVLWPAFSRVMSSITQTQGDAPLSFNPKHPPTLPPRQPHRRDLSPPRTRRTGSPLLADSDRAGSPMHLSDGSQRRSSEKWAAVSPVRRPSGRSVVESPGLDAEGAVRIREEEVGDRERRAARKAAENNRKEAELAARSREAELWEQQLADRAREISAREGELAAMDGHCARRGVERDRLDTELRQREVSAAAREAGAAAREEQLREREGRLAAAERELAEGLDAAAAAEREYEAQQLELADKIRETDRRAESVAAAQQAAAEHEADLAEREASLCDGAAAAAVAAERKYEELADALAVRERDVRAKEEAIEQRAEREELRRRFAQAAEATSSERLQ…	NA	NA	NA	NA	NA	NA	NA	NA	NA	NA	NA	NA	NA	NA	NA	NA
[truncated: 200 more rows]
