# Supplementary material for: Pan-eukaryotic distribution and deep homology of plant small secreted peptides and their receptors
Source: iScience. 2026 Mar 30;29(5):115540. doi: 10.1016/j.isci.2026.115540 (PMC13091385; doi:10.1016/j.isci.2026.115540)
Supplement: Table S4. Candidate small secreted peptide (SSP) homologs identified from Eukprot without vascular plants [file mmc5.xlsx]

## Sheet: TableS5
SSP Family	Eukprot ID	Identity	Coverage	Motif_start	Motif_end	Motif_seq	BLAST_evalue	BLAST_score	Seq_length	Motif_position	Species	Species_type	Species_type2	Hmmer3 evalue	Hmmer_type	Hmmer_find	SignalP	SignalP_prob	SignalP_cleavage_site	TM domain	Amino acid seq	PANTHER.V1	PANTHER.V5	PANTHER.V6	PANTHER.V7	PANTHER.V8	PANTHER.V9	PANTHER.V12	PANTHER.V13	Pfam.V1	Pfam.V2	Pfam.V3	Pfam.V4	Pfam.V5	Pfam.V6	Pfam.V7	Pfam.V8
CEP	EP01127_Copromyxa_protea_P020302	69.231	86.6667	773	785	NFRFTNTGNSPGI	209	25	1216	0.641729010806318	EP01127	Amoebozoa	Amoebozoa	0.016	CEP_align	TRUE	OTHER	0.000468		o	MSQEEKNINKRLVTALEAVAGSIGDPDYQKIKGHITLAISSENEGLKAKSRRQVRLALEEAEYHRETSNKVKPLVVLLKQKMSESKPLPVFERPGICFLEQKKVYYYESEMPPVQTSQVLTGFVSHRVKETTTFKLNSLYVQCVRCILASVKPFGDKNKMLENLEQRFSAEQEFHEKTLEEEKSYSEQGLVHLFRTQIEEIEQHPFYAADSFYSQSDFQRWKKGVLSRLEGFLEKLPKVEPKDEYEVTFFGANEEGFTWLLQLFVSLGTTDRTDPAITNEYNSVMKRLQKFFYTHVENKIAYSDNLDLSEFTSGKVDTRVLLRLSTFSEWLISEFGFRSGISHLYERITYLKYATISTPMQPTLHNFMLAHILLHQLLASFRDPKTLCNKGEVKYFSRT…	NA	NA	NA	NA	NA	NA	NA	NA	NA	NA	NA	NA	NA	NA	NA	NA
CEP	EP00883_Tetradesmus_obliquus_P001228	88.889	60	201	209	PTTPGNSPG	681	23.9	537	0.378787878787879	EP00883	Algae	Archaeplastida	0.0016	CEP_align	TRUE	OTHER	0.003957		o	MTAGALAQDPPTPAPTPAAACDPGSAGTELIDLLDPIGTLACKVPRSVQLADVMGKLTGTLGALTAEQLRKLPELIQATITVQPTALEPFFALSAKELNAALPLLTEVSADTLKVVFPLLAQQPEGTMDKMLKFLSLISYEQLQRVDPAFSRITQGQLNILVKALNTLPAASWDALIKMVQGLGPVTDVVVAAHQMTGQLPTTPGNSPGESNAVIQWKPIKSLINMNANANANAQKSVQGGSRKMLQTAAEEDAAAAALAAAAMSIASQEASAAPAAPAPAGPPPVGYCKTSDEVQAAGAEVGVGLLGGFGDVGAEVGVGLLGGFGAVVCKFGAEELRPTMTKLLAILNEQSEATLGNLPAFTDALTRLDPSAFEAFFKIPVPTLTTLIPVLEGVDQKV…	NA	NA	NA	NA	NA	NA	NA	NA	NA	NA	NA	NA	NA	NA	NA	NA
CEP	EP00963_Diacronema_lutheri_P002251	61.538	86.6667	3	15	FKPTPPGSSGGLG	717	23.5	764	0.00266311584553924	EP00963	Haptophyta	Haptista	6	CEP_align	TRUE	OTHER	0.003534		o	MSFKPTPPGSSGGLGEGASEEICRAAWVTEHAARVRATNFEGHKSGSMSTSPQAIRSGLRNPELPNHGCLEFKDWLLQSECLIEQAKGCTSLSTHEEEWLGNALSETQPDKLGVWVKKTSKGKKKSKLPRSTQDNCLLLRRWSCNASKNCGCKAEVMLIRRELGYLCLLQKVEHDHEQHIPHPEWKKQPLPRKLQVELTKYLDSDMLIPKIMQQLESCGFDFEGVTKKKVRNFLTHQRKKVGCRGTRVDVEAFVQNNLFDESRQFGADDVFVVDWNLPKEVDEESFFREFRLSLSCPKMVEWIRQCTNGTCPRQLTIDATFKIITDDKFILMASGITDANCHWFPFLYSLVPTESQDNTMFHLSSIWKLLKDDARQFFEGIYILKDAGAGIHAGVRAFG…	NA	NA	NA	NA	NA	NA	NA	NA	NA	NA	NA	NA	NA	NA	NA	NA
CEP	EP00963_Diacronema_lutheri_P008505	83.333	80	55	66	FRPTNPGISPGL	387	24.3	85	0.73972602739726	EP00963	Haptophyta	Haptista	0.00022	CEP_align	TRUE	OTHER	0.003014		o	MVTCCLRHPSDGQDSVPKPTESSTQHLHPSCPLLESSRGFGPGVDRSGSGSPGLFRPTNPGISPGLTRLTGRLSGSCPPLLLEL*	NA	NA	NA	NA	NA	NA	NA	NA	NA	NA	NA	NA	NA	NA	NA	NA
CEP	EP00963_Diacronema_lutheri_P013681	91.667	80	261	272	FRPTNPGNSPGL	17	28.1	419	0.638820638820639	EP00963	Haptophyta	Haptista	0.00017	CEP_align	TRUE	OTHER	0.003695		o	MIWCAYPVACFEQSSVRELVTTDSEILGRTQLRERRREAITTGHDAAKKREGAQANAGCSTLDLWRARKAVVYTWTVVVGWLGAGCEATGGRTTAQVLLQSVREGRWTHGLLLETSTPHEMEGVSSSLGRRTSRWRERRPSPSWLGGASFGTWRDLERCFSGAESADGSRKSVGEAPWTSWGQASSHLLHARERLMVTCCLRHPSDGQDSAPKPIESSTQHLHPSYPLLESSRGFGPGGSVESGSSSLWVGRSESGSPRLFRPTNPGNSPGLTRLTGRLSGSCPPTAPGTLRAWLHRRARPTRRYSFWHFACKEGSALSWEVRRTIAYLELRLGRSLGGSGALANGEDPFCWGSRAAGALLAVRSSRAEPRDWGTLDRVPFILGPRGRDRSLYRDRGFN…	NA	NA	NA	NA	NA	NA	NA	NA	NA	NA	NA	NA	NA	NA	NA	NA
CEP	EP01136_Pigoraptor_vietnamica_P040522	64.286	93.3333	33	46	DFRDEHTGNGPGVG	750	23.5	180	0.192771084337349	EP01136	Opisthokonta	Obazoa	3.5	CEP_align	TRUE	OTHER	0.001906		o	VSTQSTWVARRQVDKVTGTAAGLKDKVMGTAEDFRDEHTGNGPGVGDRVSNVGDRAGELPQQAKRKAQGNPLAAGLIALGAGWLVGSLMPASQKERDLAQQAKDKAQPVVSEAQSLAKESAQNLKEPAQDAVESVKQTAQDSAQTVKSEGQQAATDVKDSAQESKDNVQQHQQRDDTSLT	NA	NA	NA	NA	NA	NA	NA	NA	NA	NA	NA	NA	NA	NA	NA	NA
CEP	EP00039_Didymoeca_costata_P019033	66.667	80	153	164	KPTNNGNNPGTG	549	23.9	385	0.407506702412869	EP00039	Opisthokonta	Obazoa	1.5	CEP_align	TRUE	SP(Sec/SPI)	0.676865	CS pos: 26-27. IQG-FD. Pr: 0.6307	i7-29o	MTQQPKMAQVNVVVAVLCSFTAVIQGFDVGVNLGDTRVKQTGYDVALGIAHNWFGSGSLDQYDRATNLQFVSSWQAGRKYPDIKSGPYQSMNNFLSTFFLNCRITIIGYPKQKFDLKLYSHDTSNNNIHPHHKDQVTNIQITDGESTRNFQMKPTNNGNNPGTGEVATLVVTVTADAKGQVSLICGGRLNGFEITFHTTTSVTTTTETTVTTTHTVIQQLHTRLEDLESKLLASSSANKDLVDVIKLVEQEQEEKLNMYKKEVENMMAAKDKKLAEAEAKINELTTTLNDVNKDVSLDIARIDALVAGMRTISDDDTPTPPFVSQACKPGDCEAKVQANGKDLEVHACCGDINIHTASCSVDPCVLQQDLNLVKTRLGMPTDDE*	NA	NA	NA	NA	NA	NA	NA	NA	NA	NA	NA	NA	NA	NA	NA	NA
CIF	EP00009_Paramoeba_aestuarina_P018379	47.368	90.4762	132	150	DCPDKDPSPKLPKPPVKVI	807	23.9	474	0.287912087912088	EP00009	Amoebozoa	Amoebozoa	0.32	CIF_align	TRUE	OTHER	0.000348		i211-233o248-270i283-305o	MALYKVQVPSLQTPEKCASRAELIVDRIRKENLDELEYLARLREELKIPAREKVEENRAEANRAIDTQNGLSAAIPAVGISHHSSNPNTPTIALDPEPQPKISASLEPEPNPQNVEPESLNRPKGYTGQFDDCPDKDPSPKLPKPPVKVIKLNPVQDKGIIDQMKDYLKSQDAKDLIIETRKVALKGAVVGVIVALLSEKLRVLVCQQQDYAGAALLLLKSSGVGAFVGAAGHLLLEALEKFFLSSRGCWVGVGLLVAIFQIVGLLLKFGEKGATASFFRDCVGATSSVVLVTTYAAFCTAVPAASFSIASIKFISSLTQNYDSLSNENPSFSFLQLFPMAISAVFEDFGEACREWAEWATSVFVGGTPTAKLMRVLDEVDQSEEAEDLREELAEWENV…	NA	NA	NA	NA	NA	NA	NA	NA	NA	NA	NA	NA	NA	NA	NA	NA
CIF	EP01046_Picozoa_sp_COSAG06_P077621	58.824	80.9524	72	88	NSPTSSPERPKFTLIPS	214	25.8	134	0.606837606837607	EP01046	Picozoa	Archaeplastida	0.023	CIF_align	TRUE	OTHER	0.003977		i	RHINDIEMNYVCFDTLTQCSQPQLGAINIHLVYCDLSFYGGGGGAEACLRSSYNLVPTWGMMSALTGQRTANSPTSSPERPKFTLIPSSVSLCALLTSCGRRVVFTLSLRLRLRGLRLRFGADSARGAKQMHQ*	NA	NA	NA	NA	NA	NA	NA	NA	NA	NA	NA	NA	NA	NA	NA	NA
CIF	EP00427_Karlodinium_veneficum_P041956	72.727	52.381	3	13	SAPSPRLERSP	669	24.3	493	0.00414937759336098	EP00427	Alveolata	TSAR	6.5	CIF_align	TRUE	OTHER	0.000818		o	RLSAPSPRLERSPGSSAYSKELKMWVDMQVNSHLKLAMRDVDSEIASVRQESRSALDLARRQEGFGASFERLVTSVEEKIRHETADLHKQTLASIEGLLQTVEELKQTVSHQERNALHRENTFVQEQHAEIIEMRRLHRENDKLHKALQQQHQLALAEFRHLQSEHKHELESLMEDKRKLDQQQHQLELAEIHRFQNEHKSGMEILMEDKRKLDEMLSGRGIKAWGNEQERKVLTLGRELSEQEKLQKQQLANLQREIRGHIESQLGAFRSELSSIAKQSDLDEIERRFEKTQRRLGEDLLAHQQKQISELRSETTAMAKKEAALVRALDEQLWLCDQRLGQRMDSVQQSCLDCARGVDDVMRSYDDIRRRHEESLLAIRELAQTHIRRTRSRSPEHTQ…	NA	NA	NA	NA	NA	NA	NA	NA	NA	NA	NA	NA	NA	NA	NA	NA
CIF	EP00927_Polykrikos_kofoidii_P036216	58.824	80.9524	245	261	NGPLPRLLRKPFARVPN	60	26.9	479	0.528138528138528	EP00927	Alveolata	TSAR	4.6	CIF_align	TRUE	OTHER	0.005822		o	MGAVCGTTYSQCQTGAKFCVVSVEEGVSRDTTRCECPKSISENNCGAAWEIGDEALSNHLCIGEMPVAARRRCAVDSACGEVTVDATRGISKTASDDSVHVPAKPKGGKSSAKSKAKAKLAKTGGWSRAAMGKQQKQPRQPQMQQQNQQQQENQQQTAEDLSTLTFAQRQRRFGAQSLRGGALQHQLDVLNFNPHAMRCFEQFAKRESDLVEDFAVFYHSFAHAALLYEVQAAIASLVFGYSAVNGPLPRLLRKPFARVPNAEALIQMFEGEMAQGKKDHDERYREVAISAMCSLVSLGPEVSTPVIFLHTGYGHNDRPPYLAVLQGVLIACGLSIPAAKILIGRILKLAESYNLDASKYGGSPAPDGKSGHLLQIFIRRDLVDELAYAGEPWGIVDKK…	NA	NA	NA	NA	NA	NA	NA	NA	NA	NA	NA	NA	NA	NA	NA	NA
CIF	EP00831_Metopus_contortus_P061039	69.231	61.9048	59	71	NYGNNSPSPKEEK	958	23.9	210	0.294416243654822	EP00831	Alveolata	TSAR	4.6	CIF_align	TRUE	OTHER	0.000352		o	SKERENKKQIESGIAIGPRNNTAIDIFDVNAKGNTGLIEHLIRPVGDKSQIAFAFKLRNYGNNSPSPKEEKKSPRPSKTQQPQKTHKYLLPKMSEKPSFPRSSSVLHIKSKHPSFESKSPWVVPQITKIKNPYSSIYSERFHDKFSDPNIANFKQHLNPKNGKDMIEWQCLLRSPNKLCHRQRKSMHNLYPLVQTTSFYFLQSVSYTHLT	NA	NA	NA	NA	NA	NA	NA	NA	NA	NA	NA	NA	NA	NA	NA	NA
CIF	EP00831_Metopus_contortus_P054791	66.667	85.7143	90	107	DVGNSSMSPRLDRPPCTL	6.3	29.6	109	0.978021978021978	EP00831	Alveolata	TSAR	0.75	CIF_align	TRUE	OTHER	0.008242		o	DVICVFFFFQAEDGIRDVERSSWARRCVQETVLMLHRWLRKYHITTYDYILFLRQRTQNPELELEKYLEQVSHQFHIGKAIVNSYKGSSDVGNSSMSPRLDRPPCTLR*	NA	NA	NA	NA	NA	NA	NA	NA	NA	NA	NA	NA	NA	NA	NA	NA
CIF	EP00446_Apocalathium_sp_SHHI-4_P086040	60	95.2381	52	71	GGGSPSTPRLERAPFSGVPD	83	26.6	357	0.1513353115727	EP00446	Alveolata	TSAR	0.57	CIF_align	TRUE	OTHER	0.003485		i121-143o158-180i223-245o260-282i	PAVAAADAARARAAEEGRPPSPAAPTTSGASRGRSGEDYMSVPQSEPHLQGGGGSPSTPRLERAPFSGVPDAVPVSGRGVSSDALGRNDIGVSLEEGGEPFELRRADTNSIVGDFQGAGIGVVVAGLALAGVYSSIASVLVWYSTQVPLTCRPGLGTTFRLMGSLDGVLGVLMVCFFLAAKGLVDAMSHGVLAEKYESEGRTEEAERQKEEAAKKMAGAFLQGCFPTLGFLLLQACLLATWVYGIVQAVHADGHKCGSAVTVFWVMLGVNVASALFSTCLEARAGVPRPSLHGSDFVGGGGLPSFASGIADAAELGAVPTSLQGRGRSAGGFDQAVSLIVAERGRGSSIGVPQTSHV	NA	NA	NA	NA	NA	NA	NA	NA	NA	NA	NA	NA	NA	NA	NA	NA
CIF	EP00929_Paragymnodinium_shiwhaense_P006721	52.632	90.4762	410	428	YNDFGPSPRLSRPLFAAVP	907	23.9	536	0.79110251450677	EP00929	Alveolata	TSAR	0.2	CIF_align	TRUE	OTHER	0.005416		o	MWCCLPDDQHHAGQRFSPCVGELPAAWPSRKCLDGGGGQWADPSTGPACSLVCTVHKVVCYRRGQAPARGTTIETFLDQTRCLHVALAPNGAKHRVKQTTVGKLLPSRSGDNEDVWVWDDPVSCRDGSLQEHGLDARLLHLGEELPAFDVWPSSELSLFVREGKVGCRRRPDDPLSTSGTATFSIDSDVIGALDESLHGVVFLPALHNSLVTSIVTLSVRILCNSREDEEALLARNRIQRITIQCAPRCVVTSSAAAPEGAAPEVGAESLPAASSIYGGRSKKAASRRDQLAEEMVLASPAEHEDAHRMLTAKLQPRTRSRPSLTGANPAAKLQEPPLDEHETRGALTKQKASAAKLMPLPQLPRAAEIRQLRGCVHLPSRHLAQARPSSKHSLGEESP…	NA	NA	NA	NA	NA	NA	NA	NA	NA	NA	NA	NA	NA	NA	NA	NA
CIF	EP01083_Nonionella_stella_P217258	48	100	15	39	YGNNSPHPHTPHGTHERVQRLKRPP	337	25	424	0.0350877192982456	EP01083	Rhizaria	TSAR	9.1	CIF_align	TRUE	OTHER	0.000819		o	MSWQQTMDSMFGYHYGNNSPHPHTPHGTHERVQRLKRPPSLPRIQLHDDIGIVPDHEKKAKKNNSYAQTPNPTSSARKRMKRSKSSKRIETNPKILELEAKIGSLTRDNRVLQRKLEKVESSTGKKQKKMDNEREMRLAAHKERYSLQQKLEKLQKAISVRLKLLGVDFSKIDDITTALDTCFSVIRKLAKELQDKEEELQATKDKLTQATSDLTAANKFKKQINVLTEMNKSCMDNQASLYHEIDEYKTNLQRLKEEKVVLQSDLDAKIVEVERLNHENTDLNTQKEELMRSRNDFEGQLKESMQKVEALENELENMKTGHEEMKADLMKENDTKWKNKCNEYDVLNEKYKTLKTQRKSDGEKLRLEHSEYEKKIKSLTNKLNAMQSVKKDEKEKEVT…	NA	NA	NA	NA	NA	NA	NA	NA	NA	NA	NA	NA	NA	NA	NA	NA
CIF	EP01036_Dinobryon_divergens_P030520	55.556	85.7143	410	427	GDKPPSPVLDAPPAALIP	595	24.3	876	0.476689976689977	EP01036	Stramenopiles	TSAR	1.1	CIF_align	TRUE	OTHER	0.000187		o	MGSNSSSLSSQQIEDITKKLQNHFEYGLALHMDKKHLYDTMITECNKLLLAEGAAPEDDFLKVFDEELKHKLDAAVPDSKPRSRANSANMNTKVPVADKKIKAPVKATPRRRSYDVPPPAAISAADKRPITRGTSDALPAIAHSTPRPTSGDTHGPTATPAPAQRSNSFTGDLHPLPGIVHVNEKHPESLFGATEKHSEEPVVYVDSWDSVTQQPYCALCQMAFKSVNFLERHRNYSELHQRNLKERNDMEKQKHDQSIRDSLQGTWRPAPHKHFAPVQLEGTHYKLLYCGCKLFWRTQKTIEFEFYHHILPHTIEVLAFDYDKHLELNRLYLDYTSIADLVEEAVQHRLNNDLDEMHEEEVRRLQITSYVLARLQQDIVEFAAVSSPGQPKRRQSTIP…	NA	NA	NA	NA	NA	NA	NA	NA	NA	NA	NA	NA	NA	NA	NA	NA
CIF	EP00628_Pelagophyceae_sp_CCMP2097_P036217	50	85.7143	111	128	DHSPSPDLEKPPWDEVPS	909	23.9	466	0.245535714285714	EP00628	Stramenopiles	TSAR	0.82	CIF_align	TRUE	OTHER	0.001493		o	FALNQQGLELAVLDAPGSALASEIAHLKLRKVSGVWGVDNDGFRGPKLEHGPFFRRVPFVRPTLAKSDDAECDSDEMPQNPDAQNPKTSHPATRPSLVQRFPLALLSRSLDHSPSPDLEKPPWDEVPSGRKVREDSFGVPGRRMAPVRRTSSNPWPASGATRGPLGPGVIRRLCLDDTGPLRKPLKRPQGRGSPRDVEHAPFLKIGSIPRDEGPRANFDEGPLGFLIQRPRKEVDKGSLNQVDEGPGIQPCSSVPRTELGPCVRQGLALMQTQDLGKGPSSASDVWTLEPKSPPEPNPVSDXTGQGCREKHQRSWNNQDEVEMAWSTSGIYPVKVQRAPKKTWEGKATKSPSGERCRHVHKWPPASGLLAEDAKWVGQRGLPLKPESKVGFQAQRPGAK…	NA	NA	NA	NA	NA	NA	NA	NA	NA	NA	NA	NA	NA	NA	NA	NA
CLE-CLV3	EP00247_Physcomitrium_patens_P010106	91.667	100	136	147	RMVPSGPNPLHN	16	28.1	156	0.9375	EP00247	Bryophytes	Archaeplastida	8.7e-07	CLE_R_type	TRUE	SP(Sec/SPI)	0.988438	CS pos: 22-23. VSS-RS. Pr: 0.6854	o	MAVCWSFAMVLLIALASLHVSSRSLPEPPAGFYINNSRHLEASEASIKNLNPRNALVGRSDVEQSWNVLVGRRGRFRRLVQQDDDLVCDAQLTCMKKEVAKSTSSMLDVVEGLRTREILVNYRLPQRKPTPFQSERMVPSGPNPLHNSNRSQVIFP	NA	NA	NA	NA	NA	NA	NA	NA	NA	NA	NA	NA	NA	NA	NA	NA
CLE-CLV3	EP00247_Physcomitrium_patens_P024918	83.333	100	160	171	RMVPTGPNPLHN	35	27.3	180	0.946428571428571	EP00247	Bryophytes	Archaeplastida	2.8e-06	CLE_R_type	TRUE	SP(Sec/SPI)	0.886512	CS pos: 22-23. TFS-QP. Pr: 0.5427	i7-26o	MAVSWSFALLLVLTLVALITFSQPLFQSTPASSERHTNADLKNVPQATIARGVPQRNPPNSKASDVEYFTDGAWSLTMLRGGSQRQRRTRKLIQRDVLSPCGEQQRRVVCRAKRKTTLSAATRPNPDADRPPRTRASDHPPPAKSGIPRRSTSAHFESDRMVPTGPNPLHNSNRSQVIFP	NA	NA	NA	NA	NA	NA	NA	NA	NA	NA	NA	NA	NA	NA	NA	NA
CLE-CLV3	EP00247_Physcomitrium_patens_P032613	83.333	100	160	171	RMVPTGPNPLHN	37	26.9	180	0.946428571428571	EP00247	Bryophytes	Archaeplastida	2.8e-06	CLE_R_type	TRUE	SP(Sec/SPI)	0.914364	CS pos: 22-23. TYS-QP. Pr: 0.7331	i5-27o	MATSWSFTLLLILTVVAFITYSQPLFHPAPAPLERRKHLDLEIVPQAAIARGAPQRNLPTFKASDVESYSDGSQSSGTLNSGSQRQRSTRKLIQRQVSSPCDDQQRHVICRRKRRIVASAVTRPSPDADRPPQTRPCHNLPHAEPAIPRRSISAHFESDRMVPTGPNPLHNSNRSQVIFP	NA	NA	NA	NA	NA	NA	NA	NA	NA	NA	NA	NA	NA	NA	NA	NA
CLE-CLV3	EP00247_Physcomitrium_patens_P032612	83.333	100	160	171	RMVPTGPNPLHN	37	26.9	180	0.946428571428571	EP00247	Bryophytes	Archaeplastida	2.8e-06	CLE_R_type	TRUE	SP(Sec/SPI)	0.914364	CS pos: 22-23. TYS-QP. Pr: 0.7331	i5-27o	MATSWSFTLLLILTVVAFITYSQPLFHPAPAPLERRKHLDLEIVPQAAIARGAPQRNLPTFKASDVESYSDGSQSSGTLNSGSQRQRSTRKLIQRQVSSPCDDQQRHVICRRKRRIVASAVTRPSPDADRPPQTRPCHNLPHAEPAIPRRSISAHFESDRMVPTGPNPLHNSNRSQVIFP	NA	NA	NA	NA	NA	NA	NA	NA	NA	NA	NA	NA	NA	NA	NA	NA
CLE-CLV3	EP00247_Physcomitrium_patens_P032611	83.333	100	160	171	RMVPTGPNPLHN	37	26.9	180	0.946428571428571	EP00247	Bryophytes	Archaeplastida	2.8e-06	CLE_R_type	TRUE	SP(Sec/SPI)	0.914364	CS pos: 22-23. TYS-QP. Pr: 0.7331	i5-27o	MATSWSFTLLLILTVVAFITYSQPLFHPAPAPLERRKHLDLEIVPQAAIARGAPQRNLPTFKASDVESYSDGSQSSGTLNSGSQRQRSTRKLIQRQVSSPCDDQQRHVICRRKRRIVASAVTRPSPDADRPPQTRPCHNLPHAEPAIPRRSISAHFESDRMVPTGPNPLHNSNRSQVIFP	NA	NA	NA	NA	NA	NA	NA	NA	NA	NA	NA	NA	NA	NA	NA	NA
CLE-CLV3	EP00247_Physcomitrium_patens_P032610	83.333	100	160	171	RMVPTGPNPLHN	37	26.9	180	0.946428571428571	EP00247	Bryophytes	Archaeplastida	2.8e-06	CLE_R_type	TRUE	SP(Sec/SPI)	0.914364	CS pos: 22-23. TYS-QP. Pr: 0.7331	i5-27o	MATSWSFTLLLILTVVAFITYSQPLFHPAPAPLERRKHLDLEIVPQAAIARGAPQRNLPTFKASDVESYSDGSQSSGTLNSGSQRQRSTRKLIQRQVSSPCDDQQRHVICRRKRRIVASAVTRPSPDADRPPQTRPCHNLPHAEPAIPRRSISAHFESDRMVPTGPNPLHNSNRSQVIFP	NA	NA	NA	NA	NA	NA	NA	NA	NA	NA	NA	NA	NA	NA	NA	NA
CLE-CLV3	EP00247_Physcomitrium_patens_P032609	83.333	100	160	171	RMVPTGPNPLHN	37	26.9	180	0.946428571428571	EP00247	Bryophytes	Archaeplastida	2.8e-06	CLE_R_type	TRUE	SP(Sec/SPI)	0.914364	CS pos: 22-23. TYS-QP. Pr: 0.7331	i5-27o	MATSWSFTLLLILTVVAFITYSQPLFHPAPAPLERRKHLDLEIVPQAAIARGAPQRNLPTFKASDVESYSDGSQSSGTLNSGSQRQRSTRKLIQRQVSSPCDDQQRHVICRRKRRIVASAVTRPSPDADRPPQTRPCHNLPHAEPAIPRRSISAHFESDRMVPTGPNPLHNSNRSQVIFP	NA	NA	NA	NA	NA	NA	NA	NA	NA	NA	NA	NA	NA	NA	NA	NA
CLE-CLV3	EP00247_Physcomitrium_patens_P018668	83.333	100	161	172	RMVPTGPNPLHN	45	26.9	181	0.946745562130177	EP00247	Bryophytes	Archaeplastida	2.8e-06	CLE_R_type	TRUE	SP(Sec/SPI)	0.927107	CS pos: 22-23. TFG-QP. Pr: 0.7040	i7-26o	MATNWNFALLLVLTLVALMTFGQPLFQSTPNFVAGVEEHARSDAVEKESLDEPGGSPTFTTITEVEPSPCESWRLVTLRRGSRRPQWTRKLIQGDVSPPSHVQLQRRVINFRGKRKLLIRPSPELAGRPPRTRARDVSPGAKPTHGAIPRRSVINTFQSDRMVPTGPNPLHNSNRSQVIFP	NA	NA	NA	NA	NA	NA	NA	NA	NA	NA	NA	NA	NA	NA	NA	NA
CLE-CLV3	EP00248_Marchantia_polymorpha_P007950	90	83.3333	128	137	VPNGPNPLHN	760	23.5	137	1	EP00248	Bryophytes	Archaeplastida	2.7e-05	CLE_R_type	TRUE	SP(Sec/SPI)	0.610649	CS pos: 37-38. SDA-SR. Pr: 0.4266	o	MRNPGSTGTGSGMVIRSALVSWLRFLVLAFLVCSSDASRGLRLSLRGGGQVDASPGTIHEQQLGTEPAVQQLLLLPEHTLRRLLAGAEATLNTGDFEEISECNLENLHECAPPALGSQFPTFESKKEVPNGPNPLHN	NA	NA	NA	NA	NA	NA	NA	NA	NA	NA	NA	NA	NA	NA	NA	NA
CLE-CLV3	EP00247_Physcomitrium_patens_P032614	83.333	100	143	154	RMVPTGPNPLHN	35	27.3	163	0.940397350993378	EP00247	Bryophytes	Archaeplastida	2.5e-06	CLE_R_type	TRUE	OTHER	0.000609		o	MPANSYFAAAYNQAPLERRKHLDLEIVPQAAIARGAPQRNLPTFKASDVESYSDGSQSSGTLNSGSQRQRSTRKLIQRQVSSPCDDQQRHVICRRKRRIVASAVTRPSPDADRPPQTRPCHNLPHAEPAIPRRSISAHFESDRMVPTGPNPLHNSNRSQVIFP	NA	NA	NA	NA	NA	NA	NA	NA	NA	NA	NA	NA	NA	NA	NA	NA
CLE-CLV3	EP00247_Physcomitrium_patens_P013887	83.333	100	136	147	RMVPTGPNPLHN	46	26.9	156	0.9375	EP00247	Bryophytes	Archaeplastida	2.3e-06	CLE_R_type	TRUE	SP(Sec/SPI)	0.98891	CS pos: 21-22. VAP-SQ. Pr: 0.4129	i7-26o	MAVCWRFVMVLLLTLASLVAPSQPLFQPPAGPYQMLRGDLRTSSAVIENQIPLDGPAGSDVEQSWNVPVGRRGRFRRLVQRGGQVDCDLQLKCQRRKGRETHNTLDDDRERSRIHETLAKYRLPPTRHMAHLNSDRMVPTGPNPLHNSNRSQIAFP	NA	NA	NA	NA	NA	NA	NA	NA	NA	NA	NA	NA	NA	NA	NA	NA
CLE-CLV3	EP00768_Dysnectes_brevis_P003622	66.667	100	80	91	RSLPSGPNPVHS	287	24.6	191	0.441340782122905	EP00768	Fornicata	Excavates	0.009	CLE_R_type	TRUE	OTHER	0.000624		o	MDQRVFRATFDFQANDPAVELSIHVDDILIEVQTADYQQSDQWTLVCRLQDPAKSGFVPSNRVEQLSSSEAQQYLEQYRRSLPSGPNPVHSSTIAPPPESHDAVPASFSEMFARHDAYFKSVVAKREQSFSKLEEALESAAKEIGDCKERNARLRGQISELDQLIEEERRKWRERLEQEKKSLFQSLDSK*	NA	NA	NA	NA	NA	NA	NA	NA	NA	NA	NA	NA	NA	NA	NA	NA
CLE-CLV3	EP00151_Rhizophagus_irregularis_P004197	91.667	100	105	116	RTVPSGPNPLHN	21	27.7	118	0.981132075471698	EP00151	Opisthokonta	Obazoa	4.2e-06	CLE_R_type	TRUE	OTHER	0.001834		o64-86i	MELVILQSRSVRLKISAEASVCDTNAKRSSDSELLDELHQIITNYNSTSATSLCIYRESLIMKPTFFLAIFLALIVIIQASPVNLIKREESSETPKEGDPAESDRTVPSGPNPLHNKK	NA	NA	NA	NA	NA	NA	NA	NA	NA	NA	NA	NA	NA	NA	NA	NA
CLE-CLV3	EP00615_Pteridomonas_danica_P008466	58.333	100	346	357	RLIPSAPTPLYH	903	23.1	377	0.945205479452055	EP00615	Stramenopiles	TSAR	0.24	CLE_R_type	TRUE	OTHER	0.002391		o	XMDMWSDRSSAISAVSHSGLTLRYAPEEIRNDRDIVRAAVTQNGRALVYASAALCADMEIVLAAVTQSHFALQWAAPTLRANKKVALTAVKNHGVALEFVDEDLKSNDDVVLAAVNQNGMSLEYASLHLRSCPDIALAATTKSXDAVQFATRDLLADRKFVLSALALNSSTLNWASVELRKDPRLLVAAMVQRGYERRDAPTVXRAEREEVLCQVAKSGISLLYTTEHRDKQRREIVLAAVVANGSVLAFAPEELVGEIEVLLTAITETRYEVGWNDDGRISLKLFENSGRSRSAKLSLRNSLKRTAKTKQTKGDKFAELSAYIETKLQSRDFQLLMAPASGLAQRLIPSAPTPLYHKWGKCADEDGCDTSCDCVVS	NA	NA	NA	NA	NA	NA	NA	NA	EP00615_Pteridomonas_danica_P008466	PF13475;PF13475	Domain of unknown function (DUF4116);Domain of unknown function (DUF4116)	11;82	51;130	5.9E-10;1.5E-11	IPR025197;IPR025197	Domain of unknown function DUF4116;Domain of unknown function DUF4116
CLEL	EP00042_Codosiga_hollandica_P028833	72.727	84.6154	189	199	YTRPGSHPPRH	160	25.4	209	0.94949494949495	EP00042	Opisthokonta	Obazoa	0.39	CLEL_aligned	TRUE	OTHER	0.000597		o	MARFTAGIEEDVEVEVEEDDPQLHITQVPDHIFFQPPKKKEAKMIGKYLLGDKLGEGSYSKVKEAIDSVTCRRLAVKIMNNRKLRKIPNGQQNVKREIKLLRVCEDRSEWFETRPQRLLTARSLIATESSQCHQACRCALQREEGEDLRDHGVLRRKLARNARKCTTAEVSNLAGPRLLLSADARAGLYTRPGSHPPRHQAGQFTPTM*	NA	NA	NA	NA	NA	NA	NA	NA	NA	NA	NA	NA	NA	NA	NA	NA
CLEL	EP01083_Nonionella_stella_P181138	58.333	92.3077	96	107	HDSPAHHPPKHN	310	24.6	118	0.89622641509434	EP01083	Rhizaria	TSAR	0.22	CLEL_aligned	TRUE	OTHER	0.000722		i	MSNTQRHRNTCDDIESFQGAQFTIDIEAEAPELMTYFEGLKFTGTDSCAGAVITVNNKQTGGTLLNIERIECASMGAYTCDGMVIVFEEKEKELKHDSPAHHPPKHNVKYAKTQEHMR	NA	NA	NA	NA	NA	NA	NA	NA	NA	NA	NA	NA	NA	NA	NA	NA
CLEL	EP00604_Paraphysomonas_vestita_P000715	61.538	100	160	172	DTSNPGTKPPRNS	674	23.5	184	0.929824561403509	EP00604	Stramenopiles	TSAR	3.7	CLEL_aligned	TRUE	OTHER	0.000337		o	MEEMTTPPVTLERRIAKLEAEIEGYKVQLDKAIADGNDEKEKLFGGLIKSARDNLDKLLIQQQEERYIQNVRSGAFAFAAPGSLMYQQQVAASPAPGFRTLEELKTELKQELKNEIGQEIIGKISQDISAMRQILQAAQVGKRPGRSGSEGSATESEGSDTSNPGTKPPRNSLDKDQNEDDNSS	NA	NA	NA	NA	NA	NA	NA	NA	NA	NA	NA	NA	NA	NA	NA	NA
CLE-TDIF	EP00704_Kipferlia_bialata_P009059	72.727	91.6667	206	216	EVPLGPSPLSN	544	23.9	404	0.521628498727735	EP00704	Fornicata	Excavates	2.2	CLE_R_type	TRUE	OTHER	0.00466		i13-35o63-85i112-131o141-163i243-265o	MEWVSPRRVHVYFTRVYPASLIGFAAMLCVMVYLYNIGRSDSDKFNWMFNFISDLGNPSRYPYYWVFTVTFVALACVFMVFPTCIQEAMVLNGMYTREETGKGTRLHRQKHYLRAGSVGVALVGVCHGGSQHVLVSIGPVTLLEGGLHTMGLGIFLLTHIWLCNYTYQSQALRVLGERCRRERGTDKACREGERETVCVSDDCVVEVPLGPSPLSNNPIKGCLEESRDSEEERDFSFSMPRLVLGRVVQNFQLILIGVAVIMSLVFGPRLNCGLGSSCADHPLVSGPTYEWILAVGTLCQLGTLYRYVTLCGTAICVQSDYLAIESGLGEVGGDVSQEREVEGDDAKLDTPLSEGVSLGVNVGVEGLGDPNSTTKRDIEGERESTGETGVSLAMSILER…	NA	NA	NA	NA	NA	NA	NA	NA	NA	NA	NA	NA	NA	NA	NA	NA
CLE-TDIF	EP00323_Chrysochromulina_tobinii_P009183	100	66.6667	150	157	HEVPSGPN	468	23.9	354	0.430635838150289	EP00323	Haptophyta	Haptista	0.0031	CLE_H_type	TRUE	OTHER	0.035045		o	MFVVLRAALGLQVKSQTIEDEFHQAKLEDAKRYGAGERTLTSRFVMPSLKDYEQYFRNLDSRRTDQVVEWIAVASPRFKGIETVADVLAGKHDAMRVRGDPDRLLVELDADHRYLGGSMFLRCIESMLGTPPRKLPPSSPLYGLLCAPMHEVPSGPNQHLLKWYTVRAAEGSNRRFAAYFAMLKDAMLALGKGGADAPLCVAFSVVFDGQPRVVNNVGVIVLEMYAHTTEAQFARLFEGAGAQAMGSNALCVTGIGRLLGNGQSFRQRLDVVCTALCVDDDALGAEVTVHPTALVYERSYVSLFSRLKADGSASVTAAVTTNIELDAHGWTSVGFALRTGGGVNRRRCEGAGSA	NA	NA	NA	NA	NA	NA	NA	NA	NA	NA	NA	NA	NA	NA	NA	NA
CLE-TDIF	EP00434_Breviolum_minutum_P003328	100	66.6667	638	645	PSGPNPIS	933	23.1	3312	0.192796610169492	EP00434	Alveolata	TSAR	0.039	CLE_H_type	TRUE	OTHER	0.003858		o2902-2924i2988-3010o3042-3064i3077-3099o3114-3133i3140-3162o	MIGTSKADTTAKETIGINKADTTAREKDHTLPNLHHRIGENPDGKDNNGKVGMEDIAKPIQRFFCVLVEAVTITDTTDDDDERIAFASNEWSREAPENVNQDILEKYQEVDGEEFPLLRLPPSSSELIQDTWQAFLKKYSSREFAGEAIFDAIMEEAPTLQNLFKMARSVFGIRFTMSLTNIIGSCNDPAVLKRLVETLGFQHMDLEVTTARVAIIRDCIHSVVETELGVSMDANATLALKALLNYIGGAFIYVKREYAGRIRIIQRSWRIANRHGDQAPGDDAEEAVTGSQLGTVSEDVKEEENEEEDLLDPQDNDEVVAILQASGDMQSKNAKVPSTFSEMFLFNAAVMGFSESKWMKLVLARLEDLASNVANSPRIQEECDVLSLVLAKYKGVINL…	NA	NA	NA	NA	NA	NA	NA	NA	NA	NA	NA	NA	NA	NA	NA	NA
IDA	EP00736_Rhodelphis_marinus_P003845	63.636	91.6667	197	207	PLPPAASSKQH	725	23.5	346	0.585074626865672	EP00736	Rhodelphis	Archaeplastida	7.4	IDA_aligned	TRUE	OTHER	0.000517		o	DKHDKHDKHDKHDVWSRLRIHCAKMGPLCELLDSRLEDLEDAITVESDLLCFLSELKRRVISPVWRLLSNLHDLGYSEVLHTEFSIARAQYEDGIERLKAAAGDPIVLKVESLSRSCAQLMTELDSALEPFFAACSTLAKHGVDETVAMEDERERLTKYAALAKTSGYLYSHIASSPLEFTSFLPVLGELSGSGVLPLPPAASSKQHASKNSNRASNGGSTKGGHNNSNNNSRASGEVVTGRQLSEWCDSLDKEALLNAISTWKSLAVELEQLQMSAEHQSRAKELENARLAYSAARKHYEWKLGEYQSVVSLYESTIEEYAEVTRGIQIACEQEFQARVRCCLV*	NA	NA	NA	NA	NA	NA	NA	NA	NA	NA	NA	NA	NA	NA	NA	NA
IDA	EP00001_Collodictyon_triciliatum_P007919	70	83.3333	263	272	VPPSSPSKRN	942	23.1	354	0.761627906976744	EP00001	Collodictyonidae	CRuMs	0.24	IDA_aligned	TRUE	OTHER	0.266556		i94-116o	TKVNLTVYFGLNSIVLLSWGGEKTFSLGACVVKVREGVGCVLFDGVFQFGDLCSWEKMKRAKKILIGLIQREKEVHQSKSSKHFASNRSGYFELNTLYTSAFFAMGFLFLFLYSLIHSTCLWEGHHTHRSGGGYEGEMKVLCARDVSVGGVCVDRGHRAESGVSSNHHCFWNLSWARLRSGRLHHGSFEVQGVKSMDFVSLQSFSLGPERLHRHSCCSWLMCNGKQRPRGRRSFHPHCLGGSFRGRSYFRQPIQHWYQALCVVPPSSPSKRNPDRSCHRPREQHWHHDNRWDQVRDIVLDQQCPKWQGLCFRREASLSSTKLARCLRFCQSMCFGSSEELARFSRHVLLQAKLS	NA	NA	NA	NA	NA	NA	NA	NA	NA	NA	NA	NA	NA	NA	NA	NA
IDA	EP00755_Sulcionema_specki_P018220	88.889	75	50	58	PVPPSAPSK	455	23.9	278	0.182156133828996	EP00755	Euglenozoa	Excavates	0.063	IDA_aligned	TRUE	OTHER	0.00124		o	WEAAKVERAEAFDLHCHWKEVEVSVATRDTTREFQEIAEIRKEMREAREPVPPSAPSKPRLERYNLKANYTEELVEQSLQRTVDDWEDPLRTTEAARERNQGRILLLKTQRERESLRQRRMYEEAERDAERRRVEKIEEERRQQEADERTKQYLERCKEQELEERRRKTEEDYQKVVERIEFEDAVREEVERRLHREEARKRKKDNAKAEEAERERMKKAAAEQDDRKMKARREQLEAALKEAEEERELVLGKASWASSVQARIEAAEEAEQRLVEQW	NA	NA	NA	NA	NA	NA	NA	NA	NA	NA	NA	NA	NA	NA	NA	NA
PEP	EP00001_Collodictyon_triciliatum_P002004	50	86.9565	38	57	VKWRERASERESQGEPGRHN	182	25.4	58	0.973684210526316	EP00001	Collodictyonidae	CRuMs	1.1	PEP_aligned	TRUE	OTHER	0.001113		i	DITVCIRRCIGGAVRRRGRAARVSGGARDIRHAGSGDVKWRERASERESQGEPGRHNE	NA	NA	NA	NA	NA	NA	NA	NA	NA	NA	NA	NA	NA	NA	NA	NA
PEP	EP00967_Tisochrysis_lutea_P033887	66.667	78.2609	15	32	KSKQEGHEKFSSGSSGQH	99	26.2	87	0.202898550724638	EP00967	Haptophyta	Haptista	0.18	PEP_aligned	TRUE	OTHER	0.001022		o	MYKFRETVDLGPTKKSKQEGHEKFSSGSSGQHIAYKGHAATKLTYSILYSQVLVPAFQRLHRPPRSLGAASVAVTLFLTESLEPGI*	NA	NA	NA	NA	NA	NA	NA	NA	NA	NA	NA	NA	NA	NA	NA	NA
PEP	EP00160_Parvularia_atlantis_P001838	50	86.9565	331	350	VRARGRAQVRVAVGRPAQHN	141	26.2	398	0.873015873015873	EP00160	Opisthokonta	Obazoa	3.9	PEP_aligned	TRUE	OTHER	0.000719		o	ERLFAEQERVALLHVWRQVGQERGDLVQRPARLLRKQPLEAIARVGRQRRAREVAQVLDADRRRALEHKAVEHLLPRRAHVLGHELGPGRHELAQRQRLLVVDLLERLQQVQSVEAADLLGRKAPPRLTLVVRHRCGVLGPQAQAVPHDLRRVRLDVLHATHDPAVGDRAEAPVVPLADALERVHQLAHVLELEHAPMSVDLERIPLGQCLAQLGLARRHLAQQVRERVPPRPRLQGQRHLLAVLLQRHVKVVPRVALVARVRRLAQQPHQPVPLGHDGRELEVALEPPAHEPPPLGGGRVHHVAVAVRLGRVVPVQHEQLVGDLSLLDDVRARGRAQVRVAVGRPAQHNPRPPLGQQLGQDVLVQLEQRERGQILRARVVHDRGSHRDAREKVAPHS	NA	NA	NA	NA	NA	NA	NA	NA	NA	NA	NA	NA	NA	NA	NA	NA
PEP	EP00746_Dinoflagellata_sp_MGD_P001354	43.478	100	155	177	ASGSKAKEQPRRPKSAGRPSQHD	840	23.9	491	0.329059829059829	EP00746	Alveolata	TSAR	1.3	PEP_aligned	TRUE	OTHER	0.000492		o	MTEAPTSIEEVKKKLRELLPGVDLDNAYNPVALIGHADGNSFNLSTDEDVQAIFVGSRYKKVMIEAQELFPRGSAGPRTADFSEFLEPAIPPQDRCSTSVEPNCATHAMWKQEQDAALLQKISRHPAMAFGRRVNDRRDICMWDDRPLGSKDCRASGSKAKEQPRRPKSAGRPSQHDARVGRQLDERWSSAQDGASTTSAQMLDLAGIKKDFEDLEAEAHERRHAMGRLLRPRWRAQQSDMVRPGLGSPVTPKLVAHRDLGDPLVAKSQGSLRPDPLGDNDSGFVDYALPALSGLQEMSLRSDKSFGQREWMHDLGCVAKRDVPPMIAAIESVSQLQSDMRARLYDDLTRVATWQISRARQLLADDQVLPTGGSHLGPRRTMAESPWLYLEDVGRVMFR…	NA	NA	NA	NA	NA	NA	NA	NA	NA	NA	NA	NA	NA	NA	NA	NA
PEP	EP00983_Pelagomonas_calceolata_P093813	66.667	78.2609	15	32	KSKQEGHEKFSSGSSGQH	99	26.2	87	0.202898550724638	EP00983	Stramenopiles	TSAR	0.18	PEP_aligned	TRUE	OTHER	0.001022		o	MYKFRETVDLGPTKKSKQEGHEKFSSGSSGQHIAYKGHAATKLTYSILYSQVLVPAFQRLHRPPRSLGAASVAVTLFLTESLEPGI*	NA	NA	NA	NA	NA	NA	NA	NA	NA	NA	NA	NA	NA	NA	NA	NA
PSY	EP00009_Paramoeba_aestuarina_P016564	80	47.619	105	114	PHASPKHDPG	915	23.5	194	0.565217391304348	EP00009	Amoebozoa	Amoebozoa	3.9	PSY_aligned	TRUE	OTHER	0.002616		o	XTLMELFIEGVTNTGEIWESGDDSADISEWKGLTFDSNGTIKTIEWEHFGNYFELNLTGSLQLQWLPSTLVRVAVSGHQLSGSIDLEHLPEALLTLGGMIRINLPHASPKHDPGADVVQNRLEGSLNLTKLPDSLERLDLAKNRFLGEINFQHLPDKLTFVRVEGNADLSGILRTVRRKPGVIPTSGDMDGLSX	NA	NA	NA	NA	NA	NA	NA	NA	NA	NA	NA	NA	NA	NA	NA	NA
PSY	EP00247_Physcomitrium_patens_P025944	66.667	71.4286	102	116	DYEKPCANKKHDPSV	282	25	120	0.961904761904762	EP00247	Bryophytes	Archaeplastida	1.5e-06	PSY_aligned	TRUE	SP(Sec/SPI)	0.722551	CS pos: 29-30. VVP-AS. Pr: 0.1504	i	MARAQMRWISCQFTIALCIVTVTLPQVVPASGAARDVTVDAVRFLGFQRKHYLRSEMIPAREGWHVTVWQDSPLQDPELSLDESSSEANLVEGRELFEFAADYEKPCANKKHDPSVCKNG	NA	NA	NA	NA	NA	NA	NA	NA	NA	NA	NA	NA	NA	NA	NA	NA
PSY	EP00300_Choanocystis_sp_HF-7_P019279	55.556	85.7143	106	123	DPSANPPHVTVVHDPAIP	701	23.9	199	0.580110497237569	EP00300	Centroplasthelida	Haptista	3.6	PSY_aligned	TRUE	SP(Sec/SPI)	0.677554	CS pos: 23-24. GVA-YL. Pr: 0.3931	i7-26o151-173i	MRAEQAIGGAMCLLVSLGFSGVAYLISPHAEDELSIFAKFEFVWCDVEKASIDTTTKTVELELSYLDKTETRQKITRSIPEPDCNQISHCLVLAQISPTKNACLLDPSANPPHVTVVHDPAIPFQDRNLFAKFENFELGATLSWIRAFQGMMALTGPLCGVFGGLLLIASVGGKDLTHAFSSLSCDTNSLDLSMNKLV*	NA	NA	NA	NA	NA	NA	NA	NA	NA	NA	NA	NA	NA	NA	NA	NA
PSY	EP00322_Chrysochromulina_rotalis_P002093	64.286	66.6667	47	60	PSANPKKNPEEPKS	999	23.5	305	0.15807560137457	EP00322	Haptophyta	Haptista	9.1	PSY_aligned	TRUE	SP(Sec/SPI)	0.875367	CS pos: 21-22. SAA-FS. Pr: 0.3819	o5-27i215-232o236-253i	PQKPAMKLFLAFLPLVALSAAFSNIGYQSRGVRARPRAQLVLFGSKPSANPKKNPEEPKSGRDLVEWAAALGIAGTASVLRATGVANTTDSDLSVVGSGTAAVAGTLAAAKVVSGVAMKAAATTATVAVAGPTFKAATVAAALIQLGIEKFEADKLAKKLAAKEDEVTQTLQAVEAAGVKVVQYEAQLDLAQVESDKIDHYASLLPFSQRPGRMKIGLYTAAGLAIGAVIPLKRLVQLIVSMGTLIVLVARNIRRTQRAAQEQVVKMENALARASAEKAEAQAMAANASAELEIFLNVSIPSATQ	NA	NA	NA	NA	NA	NA	NA	NA	NA	NA	NA	NA	NA	NA	NA	NA
PSY	EP00966_Prymnesium_polylepis_P092474	58.333	57.1429	65	76	ASSPRHDPTVPP	242	25.4	137	0.512	EP00966	Haptophyta	Haptista	0.59	PSY_aligned	TRUE	OTHER	0.001074		o	FVSAKASPLDRILKGKAWLKSELSTLQDRLSQVEGLTPHEHRANEFSQTFLNEMRDTLQLAEEHASSPRHDPTVPPLVALGELRADQTADGEVRLLINVELESGRQDVAQRHTFELQEAKAMLITTAYTREFRRCAF	NA	NA	NA	NA	NA	NA	NA	NA	NA	NA	NA	NA	NA	NA	NA	NA
PSY	EP00747_Dinoflagellata_sp_TGD_P124646	80	47.619	44	53	PKHDPGMPHS	518	24.3	197	0.229946524064171	EP00747	Alveolata	TSAR	5	PSY_aligned	TRUE	OTHER	0.000188		o	AEAWVEGEIVDVVEEHYVMVEYEVAECWHRKTLHMLSEHLVIPPKHDPGMPHSSEKHHKHKKSDSSSGAEEHDPGFNVTALLNWCTGTIDYNSVVVVEKKFEQDGTLCILDSWGEWMKCGTLIVDKDLRGRVVKMATCGRRVQEQTYVGFSHRKVWVETTYEENQPSAKIEFKENSVVWCDWIDPEHFGCLRVLAQ*	NA	NA	NA	NA	NA	NA	NA	NA	NA	NA	NA	NA	NA	NA	NA	NA
PSY	EP00928_Gymnodinium_smaydae_P087462	53.333	71.4286	418	432	ADPTAKPKHNPCTFP	654	23.9	448	0.963048498845266	EP00928	Alveolata	TSAR	4.9	PSY_aligned	TRUE	SP(Sec/SPI)	0.944242	CS pos: 25-26. SEG-RR. Pr: 0.8584	o	MALRIRIVFIAVPVLLTWVSHRSEGRRDHSDTFGKNEWDSIKSYDNASEQLDGSARYPLHASRTFDSDVYPLVETVQDSYQLCDKPSLDEHSFKSGLCCRGSELIQDILYRCEAVSGVQSRAWWQTKVKPSWNCLCSMCMDLMDDFDVTRLETKVTSKLVVTYHELTPKTLTTMNGLYPVGPRYILYLLPEFDRKGAFGFSEEICERIRCFKKTGHHFFLRRVQSIAAAEKVLKAFPDGSLHHVSLRGRGSERRLAFGSSDIEGYALTKRDSRTSNFLKLLRRKLLPTGASVFLASSKSAKKRLFGVWNIWQLVASKLPGTKVIASKSSLGSKDLHVPATGVCLPHDAIMVVSQGKDVTAVTKQVFPNCKRYGEGIEREVIVALLQAQRQCLSRCGKSC…	NA	NA	NA	NA	NA	NA	NA	NA	NA	NA	NA	NA	NA	NA	NA	NA
PSY	EP00746_Dinoflagellata_sp_MGD_P114447	72.727	52.381	18	28	ANPQHDPGIHP	165	25.8	118	0.158878504672897	EP00746	Alveolata	TSAR	0.17	PSY_aligned	TRUE	OTHER	0.002817		o30-52i	LIVGLCHIGVGVRIGEFANPQHDPGIHPCYPATALGFIFLMGWAMIFDRFLLGKALAARVHASVEKRSKQLGFDISVKEVSASAFSGRINISGVTVGNVEGFGPEPMLVVANIHCQIS	NA	NA	NA	NA	NA	NA	NA	NA	NA	NA	NA	NA	NA	NA	NA	NA
PSY	EP01083_Nonionella_stella_P178904	66.667	71.4286	349	363	DPSAAPSHDPSMSPS	885	23.5	468	0.768211920529801	EP01083	Rhizaria	TSAR	1.4	PSY_aligned	TRUE	OTHER	0.324999		o4-26i89-106o423-445i	FFFYYMMALVAIGTLLIYSLFHLVCCQPTYVYDGVSAVNISGATNDGMTHYNWTFKYPLGFLCEDPNWVKTLIINITAMTSATRKQADLILAFGTNLEYFALAIPYDGRMRIPLSFANGTSTIHTDAVYSGLSVAPPPNSPLYTATTTLEQQYATDTDFRYSLIPSKDPWEWYHLINKTHPLFDGALSINSNLLKLRIFGDRTSGLTQLTITKNGVNITTQMSSTWPFGQAQDIFLFMGMDAAVGQQEIFFIHGIASIDECTSQTVPTSPTTPSPTVDTLQPTTAPTTVIPTNNPSNVPTLMPSVAPTRFPSMTPTAIPSISTLDPSVSPSDAPVEAPTQYPSASPSEDPSAAPSHDPSMSPSEDPSIAPTHDPSASPSKSHVYAVATSVIEDTTDAPQ…	NA	NA	NA	NA	NA	NA	NA	NA	NA	NA	NA	NA	NA	NA	NA	NA
PSY	EP00484_Ammonia_sp_Unknown_P023841	63.636	52.381	452	462	ADPSPNPEHNP	609	24.3	470	0.982570806100218	EP00484	Rhizaria	TSAR	0.081	PSY_aligned	TRUE	OTHER	0.000483		i19-41o56-78i85-107o130-152i164-186o201-223i	VIMSSEQGTESVASILDTILFAEVYLLIYGFLIAAVLVMIISKLYALFIGHDDIRLLYLVYFMIFSLNFFTNCTILTLRIFEQNLIILGFSSLLILFLNKFIFDISTTIKSQKIWPKNVFISKHVRKWLVINEIPFTILSFFFGPIGSIFFVNSRLFVADIFLMGIPHSMIVHFIAGKLFWEVILIQRVPELVIQCVYLALHGYDHFVLFGFLTTVFSLSVLIRLKTQLPYIDDLHKHWIHQTAFMIEVSGEEITNLTRAKQCSLQRNVLIRGIAEIIEIDAKLIELSVLQPIQVDIESNTAPKETNGTKRKSSSCAKCYGLNIIFSVNTVEMARREIMMKLMEAREDYMLKYRIQKAWRLQKPPEVDDLVMVYNLFGHLVKSRVRNLDEPTITMTMTP…	NA	NA	NA	NA	NA	NA	NA	NA	NA	NA	NA	NA	NA	NA	NA	NA
PSY	EP01084_Bolivina_argentea_P317367	58.824	80.9524	55	71	YGNPTANPAHNPTVNPA	22	28.1	302	0.189473684210526	EP01084	Rhizaria	TSAR	0.03	PSY_aligned	TRUE	OTHER	0.001094		o279-301i	TDYDIVNQYFLNQYFKLPPQCNNQQTILIQIQILNVLSFGQNQYATFSVDNFCVYGNPTANPAHNPTVNPAINPNANSTQAPSSIPVASTNFFTTVAPTSSPSKCDDNPNLENDDCTDTGCDKDKPYLYITLSFSVCTNQPFNGNRYGLWNAVADCLCELGKNGKINFLERRRLKRGDNTCDLNVVQYDMNNLTTPISTDCDNNGYQFDFSIEQCGECVELTQILSKVNTISTSQVVSVLSSCVNWFAKNADTIGFETVKYLQYDIKDKMGKTCEVTAGVGDNFLVVLIVLIFSGLVCVYLI	NA	NA	NA	NA	NA	NA	NA	NA	NA	NA	NA	NA	NA	NA	NA	NA
PSY	EP00652_Aphanomyces_astaci_P026133	69.231	61.9048	193	205	AGNPKHSEGVPPS	298	25	217	0.941176470588235	EP00652	Stramenopiles	TSAR	9.6	IDA_aligned	TRUE	OTHER	0.000671		o	MAHQGDDKSTMEKMKEKVKSAFGQDDKESSSPRGNMDKRAKVARQVNKGNRANMGNQAYMAIRGSTDNRANMGNLASRGSMGNRLVANMGNLASRGSMGNLSVDSMDNLVCRAILACQANTANLACRGSMGNLPVASMDNLGSRGSMGNLVVAIMANPANMDKRGNRVRRAKLAIRSNLRTLAKAATRGKQAAGNPKHSEGVPPSGSCRGSIADVYG	NA	NA	NA	NA	NA	NA	NA	NA	NA	NA	NA	NA	NA	NA	NA	NA
PSY	EP00814_Leptocylindrus_danicus_P017836	66.667	71.4286	62	76	DPSGNPSHFPSVSPS	73	26.6	159	0.423611111111111	EP00814	Stramenopiles	TSAR	2.8	PSY_aligned	TRUE	OTHER	0.279084		i7-29o	XHKQFRVWIGGVAVLGTIVALXVILPGVGNQPPTPPAPTSSMPSLSLXPSSSSIPSMFPSIDPSGNPSHFPSVSPSSNEELQQNALFELSNVLANENWTKNSGWESIGDNMCSLYGVVCNIVGLDIFVTELNLAANNLAGDIDNASLLGNLKYLEQLDX	NA	NA	NA	NA	NA	NA	NA	NA	NA	NA	NA	NA	NA	NA	NA	NA
